# Supplementary material for: Molecular remodeling of cancer-associated fibroblasts in breast cancer patients receiving anti–PD-1 immunotherapy
Source: Front Oncol. 2026 Feb 24;16:1754311. doi: 10.3389/fonc.2026.1754311 (PMC12971403; doi:10.3389/fonc.2026.1754311)
Supplement: Supplementary file 2 [file Table1.xlsx]

## Sheet: CAF1 (vCAF)
Rank	Gene Symbol	Within-cluster Coverage	Outside-cluster Coverage	LOG2FC	WLOG2FC	Cluster
1	COX4I2	0.62584	0.00402	6.917	4.284	vCAF
2	NOTCH3	0.89798	0.07352	5.484	4.189	vCAF
3	CDH6	0.53513	0.0021	7.327	3.898	vCAF
4	MCAM	0.80177	0.03731	5.189	3.819	vCAF
5	HIGD1B	0.55773	0.00367	6.895	3.806	vCAF
6	RGS5	0.76726	0.03336	5.167	3.666	vCAF
7	NDUFA4L2	0.84056	0.04556	4.751	3.605	vCAF
8	C1QTNF1	0.7193	0.03937	5.418	3.539	vCAF
9	PPP1R14A	0.72297	0.03156	5.123	3.43	vCAF
10	TINAGL1	0.76787	0.05101	4.98	3.388	vCAF
11	LHFPL6	0.89982	0.10834	4.472	3.156	vCAF
12	GJA4	0.62553	0.01169	5.111	3.101	vCAF
13	GUCY1B1	0.67868	0.0358	4.994	3.096	vCAF
14	FAM162B	0.4548	0.00374	6.735	3.027	vCAF
15	SEPT4	0.70953	0.05132	4.678	2.921	vCAF
16	LGI4	0.46487	0.00592	6.397	2.919	vCAF
17	TBX2	0.53268	0.01467	5.68	2.899	vCAF
18	ITGA7	0.48228	0.00623	6.111	2.891	vCAF
19	GJC1	0.50611	0.0129	5.915	2.88	vCAF
20	COL18A1	0.91814	0.15521	4.455	2.871	vCAF
21	ABCC9	0.49786	0.0088	5.909	2.864	vCAF
22	FOXS1	0.48442	0.00755	6.02	2.849	vCAF
23	ACTA2	0.89707	0.16657	4.654	2.833	vCAF
24	CSRP2	0.69914	0.06193	4.682	2.798	vCAF
25	JAG1	0.74527	0.07016	4.426	2.779	vCAF
26	PDGFRB	0.86775	0.09731	3.991	2.776	vCAF
27	KCNJ8	0.47954	0.01197	5.974	2.76	vCAF
28	COL4A2	0.85308	0.09686	3.964	2.707	vCAF
29	SPARCL1	0.96213	0.14659	3.83	2.665	vCAF
30	SOD3	0.88577	0.11056	3.862	2.663	vCAF
31	EDNRA	0.68968	0.04683	4.281	2.623	vCAF
32	PLAC9	0.81368	0.08045	3.885	2.62	vCAF
33	EPS8	0.7923	0.10492	4.203	2.586	vCAF
34	MAP1B	0.78589	0.08333	3.985	2.566	vCAF
35	PGF	0.58858	0.02722	4.688	2.56	vCAF
36	IGFBP7	0.99175	0.22334	4.126	2.462	vCAF
37	COL4A1	0.77031	0.08343	3.852	2.425	vCAF
38	OR51E1	0.34117	0.00136	7.111	2.413	vCAF
39	ENPEP	0.45174	0.01097	5.526	2.409	vCAF
40	ANGPT2	0.53451	0.01801	4.74	2.404	vCAF
41	PLN	0.38913	0.00712	6.31	2.393	vCAF
42	HEYL	0.46396	0.0132	5.35	2.38	vCAF
43	RASL11A	0.50886	0.02464	5.003	2.363	vCAF
44	MAP3K7CL	0.4777	0.02302	5.283	2.347	vCAF
45	MYH11	0.45205	0.01737	5.468	2.336	vCAF
46	RASL12	0.48839	0.01782	5.029	2.324	vCAF
47	FHL5	0.31277	0.00079	7.437	2.318	vCAF
48	CAV1	0.90165	0.13326	3.445	2.295	vCAF
49	PARM1	0.49145	0.02487	4.938	2.247	vCAF
50	CCDC102B	0.48687	0.02139	4.925	2.243	vCAF
51	MYL9	0.96335	0.22387	3.849	2.209	vCAF
52	LMOD1	0.50153	0.0264	4.753	2.199	vCAF
53	MRVI1	0.53971	0.0303	4.45	2.198	vCAF
54	CPE	0.79016	0.10225	3.538	2.185	vCAF
55	RERGL	0.26268	0.00153	8.241	2.149	vCAF
56	TFPI	0.64661	0.06109	3.905	2.147	vCAF
57	NEURL1B	0.49939	0.02468	4.62	2.139	vCAF
58	CASQ2	0.2584	0.00084	8.155	2.099	vCAF
59	AVPR1A	0.31307	0.0017	6.737	2.094	vCAF
60	ARHGEF17	0.56689	0.05138	4.21	2.059	vCAF
61	TPPP3	0.4609	0.01987	4.76	2.058	vCAF
62	TAGLN	0.89737	0.18979	3.584	2.055	vCAF
63	OLFML2A	0.511	0.04298	4.574	2.049	vCAF
64	FAM13C	0.44808	0.01709	4.812	2.038	vCAF
65	FILIP1L	0.68509	0.08555	3.709	2.034	vCAF
66	EPAS1	0.78467	0.11301	3.4	2.026	vCAF
67	EGFLAM	0.46823	0.02676	4.713	2.025	vCAF
68	PTP4A3	0.70464	0.09616	3.676	2.022	vCAF
69	EHD2	0.75107	0.10621	3.494	2.014	vCAF
70	GUCY1A1	0.62706	0.05939	3.76	2.007	vCAF
71	WFDC1	0.33842	0.00828	6.066	1.986	vCAF
72	SYNPO2	0.5672	0.05274	4.072	1.985	vCAF
73	EBF1	0.57697	0.04741	3.919	1.977	vCAF
74	TGFB1I1	0.77428	0.11422	3.363	1.966	vCAF
75	AOC3	0.43861	0.01981	4.729	1.941	vCAF
76	CARMN	0.4777	0.02023	4.325	1.939	vCAF
77	TPM2	0.94808	0.20149	3.242	1.933	vCAF
78	MOCS1	0.4215	0.02022	4.881	1.919	vCAF
79	SLIT3	0.60843	0.06649	3.781	1.913	vCAF
80	ADIRF	0.89768	0.21651	3.581	1.911	vCAF
81	MAP3K20	0.6909	0.10818	3.655	1.899	vCAF
82	TNS1	0.67502	0.09159	3.522	1.867	vCAF
83	STEAP4	0.43922	0.03726	4.754	1.84	vCAF
84	NR2F2	0.72602	0.12399	3.488	1.84	vCAF
85	MYO1B	0.68265	0.1155	3.619	1.815	vCAF
86	TRPC6	0.31063	0.00379	5.929	1.812	vCAF
87	MYLK	0.75932	0.10421	3.074	1.804	vCAF
88	CALD1	0.98228	0.23777	3.156	1.791	vCAF
89	A2M	0.94044	0.17403	2.797	1.77	vCAF
90	ITGA1	0.63989	0.07991	3.43	1.767	vCAF
91	SGCA	0.24557	0.00193	7.251	1.763	vCAF
92	PDE5A	0.42303	0.02589	4.464	1.727	vCAF
93	PDE1A	0.35461	0.01104	5.079	1.726	vCAF
94	DKK3	0.63164	0.07107	3.313	1.725	vCAF
95	CAV2	0.65363	0.08673	3.299	1.708	vCAF
96	GUCY1A2	0.3598	0.01179	4.913	1.69	vCAF
97	CSPG4	0.40165	0.01862	4.487	1.687	vCAF
98	EBF2	0.30849	0.00632	5.589	1.678	vCAF
99	ATP1B2	0.35858	0.0124	4.897	1.674	vCAF
100	EGFL6	0.34575	0.01552	5.099	1.658	vCAF

## Sheet: CAF2 (mCAF)
Rank	Gene Symbol	Within-cluster Coverage	Outside-cluster Coverage	LOG2FC	WLOG2FC	Cluster
1	MEG3	0.68969	0.07572	5.418	3.074	mCAF
2	AEBP1	0.80534	0.15911	3.664	1.991	mCAF
3	COL5A2	0.75406	0.13284	3.63	1.956	mCAF
4	ITGA11	0.46886	0.05466	4.973	1.947	mCAF
5	KCNQ1OT1	0.5416	0.11079	5.046	1.933	mCAF
6	PDGFRB	0.62637	0.10599	4.091	1.903	mCAF
7	COL6A2	0.88226	0.20414	3.489	1.883	mCAF
8	COL1A2	0.94872	0.23079	3.404	1.88	mCAF
9	VCAN	0.72789	0.14443	3.755	1.874	mCAF
10	COL3A1	0.91156	0.20476	3.257	1.83	mCAF
11	COL6A1	0.83203	0.18381	3.394	1.796	mCAF
12	COL1A1	0.93564	0.2407	3.395	1.791	mCAF
13	COL12A1	0.68394	0.14449	3.876	1.789	mCAF
14	POSTN	0.69597	0.13038	3.556	1.749	mCAF
15	THBS2	0.63579	0.11056	3.702	1.73	mCAF
16	COL5A1	0.64103	0.11396	3.524	1.646	mCAF
17	COL16A1	0.53794	0.10672	4.268	1.644	mCAF
18	FAP	0.50863	0.08366	4.127	1.607	mCAF
19	COL11A1	0.49398	0.06957	4.052	1.6	mCAF
20	CDH11	0.58085	0.10791	3.684	1.554	mCAF
21	COL6A3	0.86552	0.27389	3.602	1.547	mCAF
22	ADAM12	0.51073	0.08981	3.901	1.494	mCAF
23	FN1	0.83778	0.26629	3.527	1.479	mCAF
24	FBN1	0.57561	0.11561	3.632	1.478	mCAF
25	LRP1	0.6855	0.17732	3.412	1.426	mCAF
26	MXRA8	0.61591	0.136	3.177	1.317	mCAF
27	HMCN1	0.37781	0.06102	4.378	1.302	mCAF
28	MRC2	0.49608	0.10972	3.774	1.298	mCAF
29	DNM3OS	0.3145	0.03923	4.878	1.29	mCAF
30	CARMN	0.26007	0.0262	5.55	1.264	mCAF
31	MXRA5	0.52695	0.11185	3.377	1.245	mCAF
32	C1S	0.66562	0.15588	2.842	1.223	mCAF
33	PHLDB1	0.42439	0.10248	4.187	1.21	mCAF
34	XIST	0.87284	0.36712	3.745	1.199	mCAF
35	COL8A1	0.44741	0.08173	3.56	1.195	mCAF
36	CALD1	0.84354	0.24512	2.617	1.182	mCAF
37	C1R	0.56201	0.13948	3.232	1.175	mCAF
38	TIMP3	0.65672	0.19825	3.142	1.155	mCAF
39	DNM1	0.30089	0.04848	4.791	1.151	mCAF
40	LAMB1	0.46886	0.10557	3.522	1.145	mCAF
41	MMP2	0.6023	0.1476	2.896	1.122	mCAF
42	SGIP1	0.27106	0.0366	4.786	1.081	mCAF
43	PLEKHH2	0.24856	0.03443	5.212	1.078	mCAF
44	LAMA4	0.47096	0.11484	3.409	1.075	mCAF
45	SFRP2	0.62794	0.13948	2.542	1.069	mCAF
46	PCOLCE	0.59707	0.16259	2.896	1.054	mCAF
47	CRISPLD2	0.4045	0.08631	3.62	1.052	mCAF
48	MIR99AHG	0.28781	0.05072	4.652	1.047	mCAF
49	SULF1	0.43223	0.09368	3.369	1.034	mCAF
50	DCN	0.73574	0.16125	2.127	1.025	mCAF
51	INHBA	0.38305	0.07125	3.533	1.023	mCAF
52	UACA	0.48404	0.1415	3.448	1.014	mCAF
53	FBLN1	0.51073	0.12336	2.945	1	mCAF
54	LAMA2	0.30298	0.05563	4.242	0.991	mCAF
55	ADAMTS2	0.3574	0.07104	3.712	0.988	mCAF
56	PRKG1	0.26688	0.04626	4.598	0.967	mCAF
57	COL18A1	0.52643	0.16548	3.203	0.965	mCAF
58	DST	0.50549	0.16923	3.382	0.945	mCAF
59	PLAGL1	0.34694	0.08873	4.013	0.944	mCAF
60	THBS1	0.46363	0.15596	3.634	0.944	mCAF
61	MMP14	0.56358	0.18809	3.093	0.943	mCAF
62	ITGBL1	0.32182	0.05501	3.74	0.943	mCAF
63	BMP1	0.35113	0.08061	3.754	0.934	mCAF
64	ABCA6	0.236	0.03878	4.848	0.919	mCAF
65	LUM	0.64417	0.15297	2.202	0.916	mCAF
66	COMP	0.27577	0.0381	3.914	0.895	mCAF
67	ADAMTS12	0.29304	0.05443	3.94	0.889	mCAF
68	COL14A1	0.35688	0.07756	3.438	0.886	mCAF
69	FSTL1	0.53585	0.14708	2.665	0.884	mCAF
70	ADAM33	0.19833	0.02465	5.193	0.88	mCAF
71	PRRX1	0.44584	0.10934	2.918	0.875	mCAF
72	PCDH7	0.26635	0.0463	4.114	0.863	mCAF
73	RARRES2	0.57875	0.13693	2.254	0.86	mCAF
74	PLXDC1	0.32758	0.07968	3.758	0.857	mCAF
75	BNC2	0.26635	0.05017	4.134	0.849	mCAF
76	EMILIN1	0.36892	0.08867	3.3	0.843	mCAF
77	FBLN2	0.43485	0.11762	3.009	0.842	mCAF
78	NOX4	0.24542	0.04082	4.249	0.834	mCAF
79	NFATC4	0.29723	0.07451	4.042	0.833	mCAF
80	COL10A1	0.37938	0.06903	2.829	0.817	mCAF
81	CCDC80	0.51701	0.12878	2.385	0.807	mCAF
82	HTRA1	0.48823	0.14343	2.72	0.803	mCAF
83	VMP1	0.7394	0.36864	3.426	0.802	mCAF
84	ANTXR1	0.45212	0.11849	2.703	0.795	mCAF
85	MMP11	0.43485	0.09574	2.585	0.793	mCAF
86	PPFIBP1	0.45055	0.16357	3.269	0.785	mCAF
87	CTGF	0.46468	0.12271	2.605	0.781	mCAF
88	LAMB2	0.48247	0.18327	3.178	0.777	mCAF
89	SPARC	0.79278	0.26215	1.966	0.77	mCAF
90	THY1	0.51282	0.12787	2.289	0.768	mCAF
91	ST5	0.3438	0.10224	3.533	0.766	mCAF
92	NID2	0.29409	0.06394	3.541	0.763	mCAF
93	FKBP10	0.45892	0.15781	3.001	0.761	mCAF
94	ELN	0.32234	0.07335	3.27	0.754	mCAF
95	PODN	0.32915	0.07484	3.195	0.752	mCAF
96	ECM2	0.25275	0.05012	3.902	0.751	mCAF
97	PXDN	0.38462	0.11998	3.224	0.751	mCAF
98	NID1	0.3888	0.10636	2.972	0.75	mCAF
99	PLXDC2	0.44584	0.1507	2.988	0.749	mCAF
100	KIAA1217	0.41392	0.14827	3.296	0.746	mCAF

## Sheet: CAF3 (iCAF)
Rank	Gene Symbol	Within-cluster Coverage	Outside-cluster Coverage	LOG2FC	WLOG2FC	Cluster
1	DCN	0.9963	0.08325	4.966	4.157	iCAF
2	CTSK	0.97234	0.05273	4.67	4.068	iCAF
3	LUM	0.98854	0.07392	4.8	4.066	iCAF
4	SFRP2	0.95127	0.06281	4.754	3.959	iCAF
5	CCDC80	0.93162	0.05182	4.688	3.911	iCAF
6	RARRES2	0.95257	0.05931	4.556	3.829	iCAF
7	MFAP4	0.7624	0.01589	5.194	3.816	iCAF
8	FBLN1	0.9047	0.04858	4.437	3.614	iCAF
9	MMP2	0.95546	0.07093	4.335	3.563	iCAF
10	PDGFRL	0.74478	0.02644	5.013	3.506	iCAF
11	MXRA8	0.9469	0.05933	4.168	3.48	iCAF
12	ISLR	0.93008	0.05847	4.24	3.479	iCAF
13	THBS2	0.87291	0.03935	4.257	3.409	iCAF
14	C1S	0.97579	0.07864	4.089	3.38	iCAF
15	COL5A2	0.92398	0.05987	4.107	3.336	iCAF
16	AEBP1	0.96643	0.08479	4.026	3.249	iCAF
17	COL3A1	0.98411	0.134	4.388	3.231	iCAF
18	MXRA5	0.84642	0.04215	4.167	3.21	iCAF
19	CDH11	0.83497	0.03967	4.148	3.168	iCAF
20	PODN	0.69975	0.01436	4.659	3.148	iCAF
21	HTRA1	0.90569	0.07008	4.043	3.141	iCAF
22	COL5A1	0.85203	0.04524	4.073	3.137	iCAF
23	COL6A1	0.98441	0.11019	4.022	3.129	iCAF
24	FSTL1	0.91745	0.07343	3.987	3.118	iCAF
25	VCAN	0.94086	0.07046	3.821	3.092	iCAF
26	FBLN2	0.84371	0.04761	4.068	3.084	iCAF
27	C1R	0.90261	0.06697	3.945	3.076	iCAF
28	COL1A2	0.99667	0.16154	4.344	3.042	iCAF
29	COL1A1	0.9899	0.17287	4.449	3.007	iCAF
30	FBN1	0.85314	0.04615	3.855	2.967	iCAF
31	SERPINF1	0.94222	0.0982	3.867	2.944	iCAF
32	PCOLCE	0.93692	0.08908	3.749	2.896	iCAF
33	LRP1	0.953	0.10457	3.755	2.853	iCAF
34	COL6A2	0.99359	0.13202	3.806	2.846	iCAF
35	CXCL12	0.82529	0.06472	3.992	2.84	iCAF
36	GLT8D2	0.67825	0.01897	4.377	2.831	iCAF
37	IGFBP6	0.63944	0.0283	4.743	2.816	iCAF
38	EMILIN1	0.72346	0.0275	4.134	2.798	iCAF
39	PRRX1	0.82074	0.04106	3.725	2.785	iCAF
40	THY1	0.87507	0.05653	3.594	2.776	iCAF
41	DPT	0.60531	0.01129	4.69	2.754	iCAF
42	EFEMP2	0.8487	0.06147	3.702	2.735	iCAF
43	SRPX	0.60747	0.02195	4.774	2.734	iCAF
44	PDGFRA	0.64307	0.01861	4.446	2.725	iCAF
45	ASPN	0.66272	0.02683	4.378	2.709	iCAF
46	MMP11	0.61406	0.04711	4.904	2.649	iCAF
47	TIMP2	0.95103	0.13384	3.738	2.646	iCAF
48	ANGPTL2	0.68188	0.02839	4.122	2.617	iCAF
49	COL10A1	0.61098	0.01766	4.489	2.616	iCAF
50	FIBIN	0.55917	0.01245	4.844	2.615	iCAF
51	POSTN	0.77878	0.07125	3.947	2.594	iCAF
52	FAP	0.71281	0.0248	3.807	2.554	iCAF
53	OLFML3	0.76067	0.04488	3.729	2.549	iCAF
54	CTGF	0.70868	0.06724	4.259	2.548	iCAF
55	GAS1	0.5495	0.01274	4.755	2.52	iCAF
56	ADAM12	0.70461	0.03236	3.861	2.512	iCAF
57	CPXM1	0.57365	0.01559	4.566	2.509	iCAF
58	COL12A1	0.83669	0.08059	3.605	2.506	iCAF
59	RCN3	0.76227	0.05045	3.681	2.488	iCAF
60	NNMT	0.9007	0.10098	3.437	2.471	iCAF
61	MEG3	0.71743	0.01784	3.578	2.459	iCAF
62	SPON1	0.58406	0.0134	4.334	2.44	iCAF
63	MFAP2	0.84803	0.09891	3.613	2.439	iCAF
64	CD248	0.63217	0.02662	4.098	2.416	iCAF
65	CTHRC1	0.83872	0.10092	3.632	2.409	iCAF
66	CLEC11A	0.83047	0.09054	3.556	2.393	iCAF
67	MMP14	0.87415	0.12285	3.617	2.383	iCAF
68	ANTXR1	0.76289	0.05698	3.579	2.382	iCAF
69	MRC2	0.74422	0.04985	3.598	2.374	iCAF
70	CRISPLD2	0.66543	0.03125	3.86	2.372	iCAF
71	COL6A3	0.97973	0.20923	3.849	2.345	iCAF
72	PDGFRB	0.83047	0.03858	3.076	2.342	iCAF
73	LRRC15	0.54833	0.01089	4.4	2.339	iCAF
74	SFRP4	0.48254	0.01652	5.089	2.332	iCAF
75	NID1	0.72618	0.04674	3.583	2.321	iCAF
76	CILP	0.46818	0.00894	4.989	2.271	iCAF
77	IGF1	0.47607	0.02384	5.122	2.261	iCAF
78	CERCAM	0.75347	0.07469	3.598	2.26	iCAF
79	SPON2	0.80355	0.09373	3.496	2.249	iCAF
80	PDPN	0.54882	0.01703	4.275	2.235	iCAF
81	LOXL1	0.60759	0.03371	4.019	2.229	iCAF
82	FGF7	0.49233	0.01476	4.708	2.215	iCAF
83	COL14A1	0.5965	0.02816	3.964	2.189	iCAF
84	COL8A1	0.61547	0.03185	3.871	2.187	iCAF
85	ZFHX4	0.51512	0.01098	4.342	2.165	iCAF
86	ADAMTS2	0.59527	0.02119	3.83	2.152	iCAF
87	SPARC	0.98491	0.19504	3.368	2.141	iCAF
88	SERPING1	0.97548	0.16377	3.147	2.136	iCAF
89	HTRA3	0.51506	0.01543	4.316	2.123	iCAF
90	NBL1	0.71201	0.06507	3.467	2.097	iCAF
91	CYR61	0.66377	0.08538	3.958	2.094	iCAF
92	LOX	0.6164	0.02734	3.622	2.075	iCAF
93	FN1	0.93587	0.20507	3.553	2.064	iCAF
94	TMEM119	0.49116	0.01232	4.337	2.051	iCAF
95	DPYSL3	0.6958	0.05119	3.337	2.041	iCAF
96	CYP1B1	0.58178	0.03261	3.824	2.031	iCAF
97	SSPN	0.70061	0.06226	3.317	1.986	iCAF
98	CLMP	0.49116	0.01309	4.189	1.976	iCAF
99	HMCN1	0.54796	0.01532	3.734	1.958	iCAF
100	ITGB5	0.7101	0.08175	3.393	1.958	iCAF

## Sheet: CAF4 (apCAF-like)
Rank	Gene Symbol	Within-cluster Coverage	Outside-cluster Coverage	LOG2FC	WLOG2FC	Cluster
1	SPARC	0.83177	0.25352	3.111	1.343	apCAF-like
2	COL3A1	0.7092	0.19975	2.517	1.026	apCAF-like
3	COL1A2	0.74686	0.22561	2.524	1.019	apCAF-like
4	DCN	0.65944	0.15492	2.347	1.001	apCAF-like
5	COL1A1	0.74709	0.23551	2.538	0.993	apCAF-like
6	SFRP2	0.56836	0.13397	2.635	0.991	apCAF-like
7	TAGLN	0.60991	0.19257	2.789	0.94	apCAF-like
8	LUM	0.59393	0.14718	2.434	0.927	apCAF-like
9	BGN	0.63501	0.21334	2.443	0.81	apCAF-like
10	CALD1	0.65328	0.24137	2.534	0.792	apCAF-like
11	POSTN	0.44488	0.12865	2.73	0.752	apCAF-like
12	MYL9	0.57019	0.22914	2.628	0.691	apCAF-like
13	IGFBP7	0.63501	0.22749	2.113	0.665	apCAF-like
14	AEBP1	0.46724	0.15844	2.519	0.655	apCAF-like
15	THY1	0.40196	0.12516	2.7	0.654	apCAF-like
16	RARRES2	0.42479	0.1345	2.511	0.631	apCAF-like
17	FN1	0.58936	0.2644	2.636	0.63	apCAF-like
18	COL6A2	0.52294	0.20355	2.336	0.594	apCAF-like
19	CCDC80	0.38119	0.12665	2.596	0.577	apCAF-like
20	CTSK	0.4047	0.13075	2.422	0.577	apCAF-like
21	COL6A1	0.46542	0.18384	2.353	0.541	apCAF-like
22	ANTXR1	0.29833	0.11761	3.319	0.529	apCAF-like
23	ACTA2	0.41132	0.17426	2.67	0.523	apCAF-like
24	TPM2	0.47911	0.20865	2.368	0.507	apCAF-like
25	MMP2	0.38439	0.14662	2.456	0.498	apCAF-like
26	COL5A2	0.36339	0.13388	2.459	0.489	apCAF-like
27	COL5A1	0.3134	0.11473	2.714	0.477	apCAF-like
28	COL11A1	0.2415	0.06991	2.911	0.465	apCAF-like
29	MMP11	0.31157	0.094	2.334	0.46	apCAF-like
30	ASPN	0.26067	0.08103	2.712	0.448	apCAF-like
31	CTHRC1	0.43438	0.16222	1.886	0.43	apCAF-like
32	CAVIN1	0.39032	0.18938	2.587	0.421	apCAF-like
33	PALLD	0.35083	0.1855	3.027	0.408	apCAF-like
34	VCAN	0.34764	0.14574	2.278	0.393	apCAF-like
35	THBS2	0.28669	0.11191	2.512	0.39	apCAF-like
36	COL12A1	0.31819	0.14606	2.638	0.388	apCAF-like
37	TIMP3	0.40196	0.19815	2.281	0.373	apCAF-like
38	FSTL1	0.31637	0.14709	2.4	0.347	apCAF-like
39	COL10A1	0.20452	0.06903	2.662	0.336	apCAF-like
40	SERPINF1	0.35996	0.17137	2.095	0.327	apCAF-like
41	TIMP2	0.36384	0.20529	2.532	0.319	apCAF-like
42	C1S	0.34193	0.15681	2	0.312	apCAF-like
43	FBLN1	0.26912	0.12396	2.324	0.296	apCAF-like
44	COL6A3	0.45652	0.27582	2.227	0.291	apCAF-like
45	IGFBP4	0.51153	0.29789	1.886	0.283	apCAF-like
46	PCOLCE	0.31089	0.16364	2.225	0.274	apCAF-like
47	MXRA5	0.22963	0.11346	2.496	0.257	apCAF-like
48	SFRP4	0.16982	0.0567	2.381	0.254	apCAF-like
49	PLAC9	0.19197	0.09159	2.754	0.251	apCAF-like
50	SERPING1	0.40196	0.23449	1.956	0.251	apCAF-like
51	LGALS1	0.83748	0.57146	1.991	0.227	apCAF-like
52	FBN1	0.22095	0.11805	2.487	0.226	apCAF-like
53	MXRA8	0.2593	0.1382	2.136	0.223	apCAF-like
54	IGFBP5	0.28852	0.15663	1.999	0.222	apCAF-like
55	NNMT	0.30267	0.1715	2.04	0.222	apCAF-like
56	HTRA1	0.25976	0.1443	2.183	0.216	apCAF-like
57	CXCL12	0.25816	0.13175	1.945	0.213	apCAF-like
58	MFAP4	0.18261	0.08226	2.226	0.205	apCAF-like
59	ISLR	0.25291	0.13597	1.975	0.2	apCAF-like
60	SPARCL1	0.32139	0.15769	1.443	0.199	apCAF-like
61	IFI27	0.49669	0.29355	1.347	0.193	apCAF-like
62	IFITM3	0.83223	0.58957	1.69	0.168	apCAF-like
63	CXCL14	0.25999	0.12874	1.417	0.162	apCAF-like
64	TPM1	0.45857	0.35087	1.862	0.13	apCAF-like
65	TIMP1	0.52385	0.42328	2.034	0.118	apCAF-like
66	CST3	0.62771	0.46987	1.105	0.092	apCAF-like
67	VIM	0.89979	0.76969	1.024	0.031	apCAF-like
