# Supplementary material for: Molecular remodeling of cancer-associated fibroblasts in breast cancer patients receiving anti–PD-1 immunotherapy
Source: Front Oncol. 2026 Feb 24;16:1754311. doi: 10.3389/fonc.2026.1754311 (PMC12971403; doi:10.3389/fonc.2026.1754311)
Supplement: Supplementary file 3 [file Table2.xlsx]

## Sheet: CAF1 (vCAF)
Gene	FDR	Log2FC	Group 1 (CAF1)	Group 2 (Others)	P-value	Cluster
GPR20	2.97998e-79	6.38982	0.11912	0.000443951	4.45892e-80	vCAF
KCNA5	1.93045e-78	6.34206	0.116982	0.000443951	2.91664e-79	vCAF
RERGL	9.92817e-176	6.08205	0.262676	0.00253052	7.94044e-177	vCAF
CASQ2	3.70887e-182	5.70989	0.2584	0.0017758	2.87791e-183	vCAF
OR51E1	1.03175e-249	5.58982	0.341173	0.00195339	6.16154e-251	vCAF
GJA4	0	5.43508	0.625535	0.00927858	0	vCAF
GPR4	3.51134e-229	5.32202	0.317043	0.00288568	2.25503e-230	vCAF
CABP1	2.37585e-73	5.28193	0.114539	0.00155383	3.80978e-74	vCAF
NRARP	7.86224e-86	5.26443	0.13653	0.00266371	1.1025e-86	vCAF
ESAM	0	5.18839	0.575137	0.00679245	0	vCAF
SGCA	9.52463e-171	5.18603	0.245571	0.00879023	7.86993e-172	vCAF
NRGN	3.72253e-83	5.12223	0.130422	0.00399556	5.37283e-84	vCAF
TINAGL1	0	5.05065	0.767868	0.0152275	0	vCAF
PIP5K1B	3.7812e-69	5.04648	0.106292	0.00208657	6.38879e-70	vCAF
KCNMB1	3.62556e-181	4.99185	0.263286	0.00612653	2.82286e-182	vCAF
CDH6	0	4.88611	0.535125	0.00790233	0	vCAF
AL139246	1.42257e-76	4.86257	0.122175	0.00204218	2.19075e-77	vCAF
FHL5	5.84377e-219	4.8432	0.312767	0.00297447	3.89224e-220	vCAF
LDB3	1.0272e-117	4.82153	0.182346	0.00399556	1.1371e-118	vCAF
ATP1A2	3.33121e-64	4.78425	0.100183	0.00128746	5.9196e-65	vCAF
AC007406	3.03587e-106	4.78362	0.16402	0.00173141	3.6059e-107	vCAF
MCAM	0	4.67288	0.801772	0.0324084	0	vCAF
GPRC5C	2.29694e-302	4.5595	0.414172	0.0214872	1.1436e-303	vCAF
SUSD5	6.89872e-84	4.54536	0.13653	0.0081687	9.84749e-85	vCAF
HRC	3.88618e-102	4.4928	0.158827	0.00186459	4.72908e-103	vCAF
COX4I2	0	4.46497	0.62584	0.0153163	0	vCAF
ADAP2	1.88537e-263	4.45263	0.366524	0.00794673	1.06352e-264	vCAF
AVPR1A	6.72844e-215	4.42538	0.313073	0.00630411	4.58838e-216	vCAF
HIGD1B	0	4.41295	0.557728	0.012475	0	vCAF
LGI4	0	4.40856	0.464875	0.012475	0	vCAF
SLC38A11	4.54857e-173	4.40428	0.258094	0.00377358	3.70415e-174	vCAF
PTP4A3	0	4.40404	0.704643	0.0558047	0	vCAF
SORBS2	1.417e-212	4.38745	0.33598	0.0439068	9.83197e-214	vCAF
BCAM	0	4.37874	0.598656	0.0518979	0	vCAF
SLCO1C1	2.81333e-72	4.36711	0.114844	0.00164262	4.57836e-73	vCAF
NGF	5.34703e-95	4.35149	0.154551	0.0102109	6.9592e-96	vCAF
NDUFA4L2	0	4.33976	0.840562	0.050566	0	vCAF
FAM162B	0	4.30819	0.454795	0.0150499	0	vCAF
LINC00989	6.13342e-110	4.25515	0.171961	0.00279689	7.09827e-111	vCAF
HRH2	3.95626e-146	4.24679	0.229078	0.0161598	3.73519e-147	vCAF
DGKG	1.36234e-66	4.20494	0.107208	0.00217536	2.38121e-67	vCAF
PCDH1	3.77688e-142	4.19765	0.222969	0.00670366	3.65085e-143	vCAF
PI15	1.66945e-83	4.19541	0.147526	0.00754717	2.39851e-84	vCAF
LINGO1	4.54702e-109	4.18124	0.179597	0.00750277	5.30445e-110	vCAF
ATP1B2	3.66985e-247	4.18013	0.358583	0.0171809	2.20133e-248	vCAF
RGS5	0	4.1697	0.767257	0.051232	0	vCAF
ACAN	1.00551e-91	4.1297	0.152108	0.00568257	1.35276e-92	vCAF
SNCG	7.82269e-240	4.12403	0.369884	0.0253496	4.84775e-241	vCAF
P2RY14	7.81208e-94	4.10866	0.155773	0.00475028	1.03237e-94	vCAF
SEMA5B	4.68849e-124	4.07385	0.19548	0.00315205	5.01008e-125	vCAF
LAMA3	4.56047e-130	4.05116	0.205559	0.00763596	4.71627e-131	vCAF
PPP1R14A	0	4.05103	0.722969	0.0471032	0	vCAF
RRAD	4.73673e-71	4.03832	0.118815	0.00705882	7.79002e-72	vCAF
LYPD1	3.60806e-113	4.03252	0.184789	0.00812431	4.12308e-114	vCAF
MAP3K7CL	0	4.02606	0.477703	0.049101	0	vCAF
GABRD	5.69846e-99	4.01757	0.159133	0.00448391	7.13062e-100	vCAF
WFDC1	5.65367e-216	4.00559	0.338424	0.0361376	3.833e-217	vCAF
RCSD1	3.18389e-219	3.99363	0.318876	0.0118979	2.11641e-220	vCAF
ITGA7	0	3.95692	0.482285	0.0141176	0	vCAF
ADGRF5	0	3.92558	0.497862	0.0212209	0	vCAF
GJC1	0	3.92346	0.506109	0.0352053	0	vCAF
CD4	4.13685e-121	3.92092	0.192731	0.00776915	4.50824e-122	vCAF
MYH11	0	3.91704	0.452046	0.0384018	0	vCAF
NPY1R	7.26469e-63	3.90315	0.103238	0.00532741	1.31499e-63	vCAF
SSTR2	1.38123e-169	3.90202	0.270922	0.0210433	1.15408e-170	vCAF
RASD2	3.0015e-76	3.88746	0.127673	0.00408435	4.6501e-77	vCAF
NFASC	2.37802e-171	3.84314	0.268173	0.0116759	1.95229e-172	vCAF
APOLD1	1.66251e-177	3.84306	0.281307	0.0153163	1.32305e-178	vCAF
FOXC2	2.40141e-63	3.83472	0.10843	0.00799112	4.30867e-64	vCAF
KCNAB1	7.71784e-137	3.81714	0.220525	0.0173585	7.68513e-138	vCAF
PARM1	0	3.81238	0.491448	0.034717	0	vCAF
SH2D3C	1.39156e-165	3.80516	0.258094	0.00985572	1.19035e-166	vCAF
LINC01197	5.05494e-174	3.7932	0.267257	0.0102109	4.10312e-175	vCAF
PLN	1.85603e-246	3.77687	0.389126	0.0482575	1.11824e-247	vCAF
TESC	2.30405e-103	3.76146	0.170128	0.00466149	2.78549e-104	vCAF
TRPC6	3.14674e-207	3.76131	0.310629	0.00887902	2.23755e-208	vCAF
RGL3	2.14493e-96	3.75072	0.155773	0.00475028	2.74932e-97	vCAF
RASL11A	0	3.74078	0.508858	0.0442619	0	vCAF
CAVIN2	3.04506e-120	3.73904	0.194258	0.00932297	3.33053e-121	vCAF
PXDNL	5.83081e-63	3.73836	0.109652	0.00572697	1.0539e-63	vCAF
NRIP2	2.45061e-148	3.70564	0.240684	0.0207325	2.27149e-149	vCAF
SLC8A1	2.4983e-90	3.70359	0.153329	0.0105216	3.39414e-91	vCAF
CD36	1.49819e-147	3.66179	0.249236	0.0194895	1.39463e-148	vCAF
CDCA7	8.90131e-95	3.63371	0.158216	0.00781354	1.16217e-95	vCAF
CPM	8.05332e-233	3.62801	0.354612	0.0294784	5.11863e-234	vCAF
LAMA5	1.34451e-257	3.61781	0.384239	0.025394	7.74449e-259	vCAF
KCNJ8	0	3.61031	0.479536	0.0601554	0	vCAF
SCN4B	3.63487e-135	3.53918	0.22022	0.0117647	3.67722e-136	vCAF
MYOM1	4.0568e-97	3.53815	0.163103	0.0109212	5.17307e-98	vCAF
SYNM	5.65927e-71	3.5248	0.123091	0.0090566	9.31472e-72	vCAF
FOXS1	0	3.51773	0.484423	0.0447947	0	vCAF
NEURL1B	0	3.51665	0.499389	0.0418646	0	vCAF
ITGA3	4.8981e-143	3.51487	0.233048	0.0175361	4.70223e-144	vCAF
PPM1L	2.71299e-115	3.49814	0.195785	0.0147836	3.06073e-116	vCAF
TSPAN12	3.73882e-96	3.49059	0.166158	0.0154051	4.80224e-97	vCAF
TMEM74B	9.82151e-101	3.46391	0.164325	0.00230855	1.20818e-101	vCAF
CACNB2	9.76747e-98	3.45954	0.170739	0.0147836	1.23387e-98	vCAF
STEAP4	9.96065e-277	3.45407	0.439218	0.0645505	5.39447e-278	vCAF
KLHL23	1.51815e-180	3.45326	0.284973	0.0178024	1.18605e-181	vCAF
DOCK8	4.06017e-106	3.4449	0.179902	0.012475	4.83328e-107	vCAF
ADIRF	0	3.43736	0.897679	0.313474	0	vCAF
CACNA1H	3.52242e-156	3.43431	0.260843	0.0194007	3.14368e-157	vCAF
MEF2C	0	3.42506	0.728467	0.115383	0	vCAF
CDK18	2.18676e-133	3.4237	0.219914	0.0165594	2.21804e-134	vCAF
C3ORF70	9.45365e-81	3.38941	0.141417	0.0106992	1.39326e-81	vCAF
INKA2	3.85558e-62	3.38203	0.108125	0.00559378	7.025e-63	vCAF
SLC6A9	4.09319e-106	3.37583	0.187233	0.020333	4.87801e-107	vCAF
SCIN	4.20495e-82	3.37419	0.138057	0.00599334	6.1248e-83	vCAF
FABP4	4.22991e-146	3.36823	0.281613	0.0362264	3.99915e-147	vCAF
ARHGAP15	5.05038e-207	3.36192	0.31796	0.0176693	3.59786e-208	vCAF
ABCC9	0	3.35143	0.497862	0.0536293	0	vCAF
EFHD1	0	3.33363	0.649969	0.0809323	0	vCAF
ANKRD29	2.17072e-115	3.32414	0.200977	0.0212653	2.44608e-116	vCAF
REM1	1.83686e-189	3.31474	0.318876	0.0386238	1.3937e-190	vCAF
CSRP2	0	3.29435	0.699145	0.203774	0	vCAF
ANGPT2	0	3.27768	0.534514	0.0551387	0	vCAF
CSPG4	3.3191e-257	3.26804	0.401649	0.047636	1.92061e-258	vCAF
TEX41	1.83359e-159	3.2628	0.273366	0.0296115	1.6243e-160	vCAF
PLCE1	2.05121e-182	3.25672	0.300855	0.0309878	1.58893e-183	vCAF
SERPINI1	1.55418e-144	3.25534	0.2584	0.0367592	1.48792e-145	vCAF
TBX2-AS1	1.18699e-165	3.22938	0.281918	0.0356493	1.01379e-166	vCAF
RBPMS2	5.85593e-172	3.19092	0.292303	0.0420422	4.79981e-173	vCAF
AGT	2.54621e-52	3.18726	0.107208	0.0164706	5.22931e-53	vCAF
ISYNA1	0	3.17192	0.700061	0.152053	0	vCAF
PGM5	4.15961e-64	3.15921	0.111484	0.00843507	7.40821e-65	vCAF
MOCS1	5.69413e-272	3.15116	0.421503	0.0547392	3.15167e-273	vCAF
C1QTNF1	0	3.10577	0.719304	0.205194	0	vCAF
C2ORF40	5.58288e-148	3.08788	0.260232	0.0269034	5.1822e-149	vCAF
ARHGAP29	0	3.07948	0.567502	0.0891454	0	vCAF
NOTCH3	0	3.07684	0.897984	0.288346	0	vCAF
MGLL	0	3.07562	0.525962	0.0859933	0	vCAF
ANGPT1	2.4799e-175	3.06664	0.299328	0.0383574	1.99324e-176	vCAF
INPP4B	0	3.05797	0.521381	0.0847947	0	vCAF
PDGFA	4.53653e-266	3.05522	0.42975	0.0726748	2.54099e-267	vCAF
CYP4X1	2.05403e-98	3.05261	0.177459	0.0141176	2.57841e-99	vCAF
FGF13	6.77935e-84	3.0407	0.148137	0.0147392	9.65914e-85	vCAF
RASL12	0	3.03741	0.488393	0.0717869	0	vCAF
TBX2	0	3.03451	0.532682	0.0889234	0	vCAF
CRIP1	0	3.017	0.501833	0.0875472	0	vCAF
MAP2	1.26422e-103	3.01395	0.183568	0.0150943	1.52503e-104	vCAF
PLPPR4	2.31675e-72	2.9923	0.142639	0.0186903	3.7641e-73	vCAF
PGF	0	2.99021	0.588577	0.0871032	0	vCAF
CCDC102B	0	2.97731	0.486866	0.050788	0	vCAF
JAG1	0	2.96569	0.745266	0.216559	0	vCAF
FRMD3	3.02702e-161	2.96221	0.266341	0.020111	2.66147e-162	vCAF
45904	0	2.9538	0.70953	0.178424	0	vCAF
TRPV2	1.07299e-132	2.92327	0.23763	0.0340954	1.09686e-133	vCAF
TMC6	5.83011e-65	2.90243	0.120037	0.0116759	1.03139e-65	vCAF
HSPA2	1.11487e-104	2.9018	0.208002	0.0376915	1.33307e-105	vCAF
CAP2	1.34119e-109	2.9006	0.204032	0.0349834	1.56105e-110	vCAF
FILIP1	3.64867e-192	2.90032	0.334453	0.0517203	2.72974e-193	vCAF
FBXL13	1.497e-58	2.88221	0.110874	0.0142952	2.84851e-59	vCAF
EBF2	1.76939e-174	2.86803	0.308491	0.0411543	1.43388e-175	vCAF
LIN7A	3.83908e-96	2.86516	0.180513	0.0227303	4.9361e-97	vCAF
ENPEP	2.95447e-280	2.84943	0.451741	0.070899	1.58052e-281	vCAF
HEY2	2.9749e-194	2.84278	0.332926	0.0521199	2.19808e-195	vCAF
TPPP3	3.09235e-300	2.83537	0.460904	0.0561598	1.55191e-301	vCAF
NCKAP5	5.33186e-87	2.82975	0.159743	0.0126082	7.42026e-88	vCAF
CLMN	2.52328e-286	2.82713	0.44777	0.0587791	1.31644e-287	vCAF
EPS8L1	1.11877e-67	2.81479	0.135003	0.0185128	1.92437e-68	vCAF
ST8SIA4	8.41868e-74	2.79074	0.148748	0.0225083	1.33994e-74	vCAF
EPS8	0	2.77596	0.792303	0.245461	0	vCAF
PLCL1	6.75144e-69	2.77075	0.133476	0.01798	1.14521e-69	vCAF
ADCY4	4.42884e-94	2.76104	0.181124	0.0194895	5.82928e-95	vCAF
LBH	0	2.72667	0.767257	0.293541	0	vCAF
COL4A1	0	2.70708	0.770312	0.283152	0	vCAF
DPY19L2	1.44514e-146	2.70176	0.262981	0.0274806	1.36056e-147	vCAF
EPAS1	0	2.69919	0.784667	0.259312	0	vCAF
CRIP2	0	2.69617	0.861637	0.298779	0	vCAF
GUCY1B1	0	2.69593	0.678681	0.181398	0	vCAF
MTHFD2	0	2.69539	0.555589	0.131143	0	vCAF
FAM241A	9.08064e-104	2.68258	0.204032	0.0314317	1.093e-104	vCAF
ARHGDIB	0	2.66364	0.680819	0.183041	0	vCAF
HACD1	1.17823e-75	2.66118	0.157605	0.0344506	1.84566e-76	vCAF
FCMR	2.5466e-52	2.65773	0.1011	0.0132297	5.23348e-53	vCAF
PDE3A	1.14845e-169	2.64697	0.313073	0.0570477	9.58055e-171	vCAF
SOX13	1.08119e-85	2.64196	0.166768	0.0225971	1.52186e-86	vCAF
HEYL	6.62073e-282	2.63716	0.463958	0.0899889	3.52428e-283	vCAF
CYFIP2	3.38132e-61	2.61869	0.131032	0.0249501	6.22804e-62	vCAF
GUCY1A2	3.07829e-213	2.61472	0.359805	0.0486127	2.12366e-214	vCAF
COL4A2	0	2.61129	0.853085	0.34606	0	vCAF
TMEM38B	2.01009e-119	2.60515	0.242517	0.0537625	2.21185e-120	vCAF
ACTG2	1.02563e-116	2.60125	0.226634	0.025838	1.14351e-117	vCAF
POPDC2	1.77502e-69	2.60034	0.140806	0.0218868	2.98736e-70	vCAF
ARHGAP44	7.32622e-50	2.59801	0.107208	0.0168257	1.54634e-50	vCAF
NPNT	1.09485e-116	2.56903	0.228467	0.0368479	1.22214e-117	vCAF
LINC02202	3.13992e-175	2.55239	0.330483	0.0649057	2.5279e-176	vCAF
FGD4	1.97441e-80	2.53908	0.16799	0.0305882	2.92293e-81	vCAF
C4B	8.94957e-60	2.53831	0.129811	0.0255272	1.6733e-60	vCAF
C4A	4.06096e-60	2.53654	0.130422	0.0253496	7.57128e-61	vCAF
KIAA0040	8.44333e-225	2.53528	0.401038	0.0807103	5.56777e-226	vCAF
SORT1	1.47858e-213	2.52814	0.386988	0.0810655	1.01809e-214	vCAF
OLFML2A	1.44241e-266	2.52151	0.510996	0.178158	8.06009e-268	vCAF
RASGRP2	1.85633e-175	2.52145	0.325901	0.059889	1.48713e-176	vCAF
DBNDD2	8.54401e-224	2.51199	0.396457	0.0867037	5.64548e-225	vCAF
PDE1A	8.57997e-191	2.50226	0.354612	0.0699667	6.45315e-192	vCAF
A2M	0	2.49957	0.94044	0.351609	0	vCAF
LGALSL	1.14564e-102	2.47712	0.210141	0.0436848	1.38957e-103	vCAF
RAB6B	4.68154e-77	2.47655	0.16463	0.034495	7.17853e-78	vCAF
RERG	2.37716e-229	2.4633	0.40898	0.0781354	1.5235e-230	vCAF
S100A3	1.67637e-73	2.45644	0.17135	0.0459933	2.68149e-74	vCAF
SOD3	0	2.45476	0.885767	0.392275	0	vCAF
DMD	9.68933e-146	2.4545	0.282834	0.0490566	9.21205e-147	vCAF
CBFA2T3	3.37324e-52	2.4316	0.105681	0.0113651	6.94123e-53	vCAF
GRK5	2.42817e-138	2.42092	0.269395	0.0483019	2.40181e-139	vCAF
SBSPON	3.39595e-66	2.4186	0.137141	0.0229523	5.9537e-67	vCAF
EGFL6	1.76187e-154	2.40877	0.345754	0.104684	1.59109e-155	vCAF
MBNL1-AS1	2.59948e-53	2.39965	0.120953	0.0304994	5.27676e-54	vCAF
PTK2	0	2.39597	0.714722	0.261132	0	vCAF
C11ORF96	3.45348e-169	2.38293	0.357361	0.0998002	2.89924e-170	vCAF
ADAMTS1	5.82832e-199	2.38275	0.415394	0.110322	4.22923e-200	vCAF
ACTA2	0	2.37667	0.897068	0.634983	0	vCAF
PHLDA2	1.70179e-251	2.37598	0.497557	0.180999	1.00954e-252	vCAF
RNF152	1.83657e-105	2.36854	0.223885	0.0418202	2.19114e-106	vCAF
PHLDA1	0	2.36229	0.683873	0.236582	0	vCAF
DLX5	2.58263e-78	2.35274	0.171655	0.0354717	3.90883e-79	vCAF
S1PR3	1.61349e-122	2.34475	0.265119	0.061576	1.74125e-123	vCAF
EPHA2	2.0784e-66	2.33911	0.149053	0.0331188	3.63831e-67	vCAF
EGFLAM	3.13991e-254	2.3283	0.468235	0.123596	1.84603e-255	vCAF
LURAP1L	1.25295e-210	2.32626	0.406842	0.114584	8.79319e-212	vCAF
NUDT4	0	2.3226	0.621869	0.263574	0	vCAF
PLEKHG3	2.35236e-76	2.31198	0.173794	0.0394673	3.64129e-77	vCAF
SYNGR2	2.01448e-227	2.30798	0.415394	0.104018	1.29906e-228	vCAF
ARHGAP26	3.04382e-76	2.30412	0.162492	0.0292564	4.71969e-77	vCAF
G0S2	8.19692e-42	2.30242	0.106292	0.0269922	1.93526e-42	vCAF
SEMA4B	2.50983e-75	2.3011	0.171961	0.0419978	3.94487e-76	vCAF
ID4	6.05019e-116	2.29588	0.280696	0.0875916	6.77762e-117	vCAF
MAP3K20	0	2.29364	0.690898	0.267303	0	vCAF
DTNA	2.93234e-46	2.28863	0.102016	0.0194895	6.50768e-47	vCAF
NR2F2	0	2.28311	0.726023	0.264284	0	vCAF
ICAM2	1.34364e-53	2.27524	0.117288	0.0203774	2.7186e-54	vCAF
PDE5A	1.71349e-216	2.26806	0.42303	0.110766	1.15715e-217	vCAF
MICAL1	3.06781e-142	2.24206	0.305131	0.0821754	2.95325e-143	vCAF
CTSC	3.11294e-172	2.23101	0.420892	0.163507	2.5474e-173	vCAF
ADAMTS9	3.82549e-70	2.21973	0.166768	0.036404	6.36231e-71	vCAF
RCAN2	5.53148e-185	2.2168	0.395541	0.136648	4.24822e-186	vCAF
RAB20	4.74752e-56	2.20462	0.131338	0.0300999	9.31022e-57	vCAF
LZTS1	4.21034e-131	2.20186	0.298106	0.0891898	4.33745e-132	vCAF
MAPRE2	2.69048e-230	2.19455	0.460904	0.154406	1.72074e-231	vCAF
SLCO3A1	4.54908e-140	2.17897	0.31796	0.0897669	4.44547e-141	vCAF
LMOD1	2.15273e-256	2.17362	0.501527	0.175627	1.25424e-257	vCAF
COL18A1	0	2.16962	0.918143	0.618868	0	vCAF
NET1	9.14674e-171	2.16768	0.476481	0.302997	7.54557e-172	vCAF
NR2F2-AS1	1.45078e-141	2.16696	0.299023	0.0611321	1.41197e-142	vCAF
ARID5A	3.93458e-215	2.16534	0.438913	0.149079	2.67793e-216	vCAF
CAV2	0	2.16405	0.653635	0.265838	0	vCAF
COBLL1	2.77846e-197	2.15484	0.393097	0.103352	2.02718e-198	vCAF
LYSMD2	1.11645e-107	2.15409	0.233965	0.0572697	1.31426e-108	vCAF
B3GNT2	2.82059e-251	2.14975	0.491448	0.166526	1.67697e-252	vCAF
STOM	0	2.1487	0.799633	0.376737	0	vCAF
HSPB8	2.7869e-78	2.14556	0.208002	0.078313	4.22168e-79	vCAF
CSRNP3	6.67723e-90	2.14306	0.200977	0.0419978	9.11577e-91	vCAF
GMFG	6.06543e-162	2.12215	0.324068	0.0621532	5.30083e-163	vCAF
MT1F	1.38454e-82	2.10987	0.199145	0.0537625	2.00935e-83	vCAF
CAV1	0	2.10701	0.901649	0.502908	0	vCAF
AKAP1	3.63919e-73	2.08862	0.171961	0.0452386	5.85972e-74	vCAF
C20ORF27	6.59355e-218	2.08521	0.468845	0.204573	4.43528e-219	vCAF
TDO2	2.01693e-57	2.06591	0.138974	0.0318313	3.87789e-58	vCAF
P3H2	1.22665e-47	2.05149	0.114539	0.0208213	2.66705e-48	vCAF
MAP1B	0	2.04994	0.785889	0.313474	0	vCAF
SPEG	3.56956e-59	2.04454	0.147221	0.0435516	6.72128e-60	vCAF
SPARCL1	0	2.04068	0.962126	0.689456	0	vCAF
PPP1R12B	2.39176e-202	2.03826	0.415394	0.116537	1.71337e-203	vCAF
FADS3	3.16385e-127	2.03533	0.290165	0.0838624	3.30964e-128	vCAF
MYLK	0	2.0348	0.759316	0.35707	0	vCAF
CCDC3	2.18567e-108	2.03212	0.266646	0.0817758	2.55844e-109	vCAF
NDRG2	1.4174e-278	2.02753	0.537263	0.168746	7.60128e-280	vCAF
FMO3	8.82431e-47	2.02491	0.120953	0.0306326	1.94901e-47	vCAF
PTGDR	2.32496e-41	2.02457	0.10507	0.0262819	5.51993e-42	vCAF
IGFBP7	0	2.02127	0.991753	0.873607	0	vCAF
ITGA1	0	2.01982	0.63989	0.269567	0	vCAF
C1QTNF2	3.30506e-70	2.01841	0.187233	0.0675694	5.49239e-71	vCAF
UBA2	0	2.01619	0.630422	0.264329	0	vCAF
MYO1B	0	2.01296	0.682651	0.346282	0	vCAF
LINC00702	1.3454e-50	2.00949	0.131643	0.0400444	2.81658e-51	vCAF
GRIP2	3.21185e-62	2.00809	0.158216	0.0494118	5.83933e-63	vCAF
SOX5	4.43805e-41	2.00634	0.104765	0.0292564	1.05839e-41	vCAF
TSPAN15	8.12136e-79	2.00612	0.181429	0.0410655	1.22057e-79	vCAF
FAM129A	1.52723e-104	2.00219	0.250153	0.0771587	1.83016e-105	vCAF
TBC1D1	1.97483e-170	2.00132	0.374465	0.1196	1.63697e-171	vCAF
LHFPL6	0	1.99812	0.899817	0.533674	0	vCAF
HES4	4.26727e-289	1.99572	0.552535	0.202442	2.215e-290	vCAF
FRK	4.32436e-49	1.98817	0.125229	0.034273	9.20759e-50	vCAF
THBD	1.49007e-47	1.95451	0.126451	0.0339179	3.24374e-48	vCAF
TSPAN14	5.13187e-133	1.95266	0.326817	0.11303	5.21885e-134	vCAF
SNRK	3.3101e-133	1.95172	0.330788	0.118579	3.36182e-134	vCAF
NTN4	6.56286e-82	1.93394	0.221442	0.0836848	9.57663e-83	vCAF
HIP1	1.03506e-159	1.92955	0.381491	0.136382	9.14179e-161	vCAF
ARHGEF6	3.92563e-59	1.92741	0.154856	0.0454162	7.40214e-60	vCAF
ARHGEF17	5.22044e-296	1.92533	0.566891	0.205194	2.64755e-297	vCAF
GPAT2	5.80639e-46	1.92479	0.130116	0.0432852	1.29706e-46	vCAF
ARHGAP6	3.11376e-106	1.92051	0.252902	0.0615316	3.70253e-107	vCAF
MT1M	2.22267e-136	1.91608	0.452963	0.245683	2.22208e-137	vCAF
PDE1B	1.56607e-58	1.91525	0.143861	0.0367148	2.98201e-59	vCAF
CRIM1	1.08612e-115	1.914	0.309713	0.123996	1.21958e-116	vCAF
CCR10	3.52883e-67	1.91043	0.182346	0.0591343	6.09788e-68	vCAF
CRYAB	1.545e-276	1.90937	0.599267	0.295805	8.40829e-278	vCAF
AC100793	7.98002e-62	1.90709	0.162187	0.041909	1.46138e-62	vCAF
GUCY1A1	0	1.8974	0.627062	0.233829	0	vCAF
GRID1	2.77433e-42	1.89605	0.126145	0.0461265	6.50601e-43	vCAF
TM4SF1	4.21368e-50	1.89422	0.199145	0.0982908	8.86591e-51	vCAF
ADGRE5	3.15047e-124	1.8942	0.302382	0.0936737	3.36239e-125	vCAF
RAP2A	6.99823e-90	1.88837	0.237324	0.0811543	9.56326e-91	vCAF
ATP8B1	3.63923e-60	1.88705	0.15058	0.0390233	6.78019e-61	vCAF
45905	3.44538e-94	1.87994	0.227856	0.065838	4.52571e-95	vCAF
EPB41L1	1.92288e-140	1.87439	0.322847	0.102109	1.87399e-141	vCAF
HSDL2	6.50357e-114	1.86712	0.290165	0.102908	7.39746e-115	vCAF
LCP2	1.31628e-46	1.86596	0.125229	0.0308546	2.91247e-47	vCAF
SYNE2	7.09137e-227	1.86533	0.490226	0.17394	4.60113e-228	vCAF
AC018647	4.88433e-43	1.86384	0.12584	0.0447059	1.12795e-43	vCAF
CNN1	2.24648e-84	1.84107	0.278558	0.131676	3.18589e-85	vCAF
ANO1	1.50226e-164	1.83594	0.387905	0.120932	1.29498e-165	vCAF
FAM213A	4.41942e-115	1.82058	0.313989	0.115472	4.99174e-116	vCAF
PTGIR	2.7773e-114	1.81968	0.299633	0.102109	3.15535e-115	vCAF
MRGPRF	2.84356e-135	1.81347	0.379658	0.193341	2.87293e-136	vCAF
PDLIM1	0	1.81306	0.726634	0.376693	0	vCAF
GBP4	7.127e-51	1.81194	0.175626	0.0744506	1.48636e-51	vCAF
AFAP1L2	2.50395e-102	1.81028	0.267868	0.0880355	3.04373e-103	vCAF
CNNM2	1.30665e-40	1.80449	0.125229	0.0460377	3.14896e-41	vCAF
EBF1	5.76278e-285	1.80027	0.57697	0.217447	3.01416e-286	vCAF
EPHA3	3.51102e-59	1.79359	0.148137	0.0348502	6.60641e-60	vCAF
ADAMTS4	1.42484e-88	1.79228	0.267257	0.113607	1.96217e-89	vCAF
GPSM3	1.03462e-69	1.77775	0.188454	0.0545172	1.73578e-70	vCAF
MRVI1	1.04214e-263	1.77549	0.539707	0.197558	5.86478e-265	vCAF
PLA2G4C	1.71959e-43	1.77203	0.121869	0.0363152	3.95743e-44	vCAF
TSC22D1	3.53708e-278	1.77115	0.729383	0.474717	1.90624e-279	vCAF
PACSIN2	1.03732e-113	1.76957	0.303604	0.118313	1.18127e-114	vCAF
LCLAT1	7.51746e-43	1.76826	0.129811	0.0464373	1.742e-43	vCAF
FRMD4A	1.68522e-115	1.76522	0.293219	0.0921643	1.89677e-116	vCAF
CHN1	3.74137e-178	1.76125	0.43372	0.180111	2.95763e-179	vCAF
GNAI1	2.27292e-83	1.7612	0.235797	0.0836404	3.27455e-84	vCAF
FKBP5	3.06624e-109	1.75849	0.291081	0.103396	3.57295e-110	vCAF
MYL9	0	1.74593	0.963348	0.809945	0	vCAF
GPX3	2.49412e-300	1.74442	0.555895	0.134784	1.24838e-301	vCAF
DOCK10	7.48804e-92	1.74324	0.241906	0.0745394	1.0064e-92	vCAF
PPARG	6.53119e-36	1.73581	0.105987	0.032808	1.69161e-36	vCAF
ADCY3	3.35786e-161	1.7355	0.420586	0.166171	2.95681e-162	vCAF
MT1A	1.45853e-44	1.73403	0.156995	0.0629523	3.30062e-45	vCAF
CARMN	1.05308e-233	1.72491	0.477703	0.130788	6.62361e-235	vCAF
TTLL7	8.62879e-87	1.71972	0.239462	0.0826637	1.20314e-87	vCAF
KLF11	1.49642e-36	1.70008	0.112095	0.0391121	3.82626e-37	vCAF
ABTB1	1.10862e-163	1.69857	0.415089	0.170255	9.58591e-165	vCAF
SELENBP1	1.62588e-146	1.686	0.3989	0.167636	1.53288e-147	vCAF
MFGE8	0	1.68395	0.883934	0.60919	0	vCAF
SUSD2	8.3873e-96	1.68324	0.284362	0.112497	1.08062e-96	vCAF
PDK4	1.26848e-80	1.67579	0.27306	0.109123	1.87282e-81	vCAF
PHLDB2	1.79779e-178	1.67266	0.452963	0.194895	1.4188e-179	vCAF
FRY	2.04717e-110	1.66791	0.297495	0.105216	2.36378e-111	vCAF
SH3RF1	4.90873e-82	1.66751	0.236103	0.0875472	7.15639e-83	vCAF
KCNE4	5.47131e-142	1.66514	0.408674	0.176204	5.29598e-143	vCAF
C1ORF54	1.02642e-138	1.66198	0.362553	0.132608	1.01256e-139	vCAF
SLC7A5	6.76497e-36	1.66069	0.113317	0.036626	1.75305e-36	vCAF
ETS2	5.17846e-56	1.65801	0.172266	0.0677913	1.01622e-56	vCAF
AJUBA	8.10917e-45	1.65211	0.138668	0.0499889	1.82864e-45	vCAF
MIF4GD	2.56989e-60	1.64925	0.193647	0.0813762	4.7743e-61	vCAF
PPP1R12A	0	1.64572	0.716555	0.390499	0	vCAF
PLEKHH3	2.36479e-77	1.64245	0.231827	0.0796448	3.60731e-78	vCAF
TFPI	2.02066e-284	1.63969	0.64661	0.307569	1.06491e-285	vCAF
CHST2	3.91786e-41	1.63666	0.124007	0.0384018	9.33294e-42	vCAF
DAAM2	2.8725e-145	1.63447	0.386988	0.152719	2.73481e-146	vCAF
FBLIM1	7.14837e-267	1.62972	0.588577	0.278846	3.98499e-268	vCAF
SMIM12	2.25288e-125	1.62631	0.357972	0.160755	2.38354e-126	vCAF
ARHGAP10	1.48866e-164	1.61748	0.427611	0.176071	1.28129e-165	vCAF
NES	2.47041e-98	1.61547	0.295968	0.122264	3.11092e-99	vCAF
FHOD1	1.33545e-72	1.61294	0.217471	0.0772919	2.16444e-73	vCAF
SLC7A2	1.67581e-113	1.59923	0.307575	0.0949612	1.91059e-114	vCAF
MARK1	2.89768e-55	1.59622	0.168601	0.0569589	5.75162e-56	vCAF
EDNRA	0	1.58811	0.689676	0.299756	0	vCAF
ARHGAP17	2.80343e-161	1.58139	0.428833	0.194539	2.46117e-162	vCAF
NECTIN1	3.48426e-36	1.57999	0.116677	0.0420422	8.97824e-37	vCAF
HLA-F	1.32418e-194	1.57106	0.510996	0.238446	9.74902e-196	vCAF
PEAR1	1.23725e-66	1.55546	0.201588	0.0618424	2.16092e-67	vCAF
ZNF385A	1.45808e-40	1.55423	0.13989	0.0585572	3.51584e-41	vCAF
MYC	6.859e-132	1.54399	0.409896	0.181398	7.02975e-133	vCAF
ETS1	8.09349e-133	1.54068	0.383018	0.166792	8.2521e-134	vCAF
CDS2	1.18408e-97	1.53374	0.309713	0.139001	1.50048e-98	vCAF
TACC2	3.97782e-34	1.53137	0.11179	0.0399112	1.06135e-34	vCAF
ZNF641	1.04206e-36	1.52842	0.125535	0.0482575	2.65345e-37	vCAF
PAG1	1.53473e-74	1.52135	0.218082	0.0706326	2.42646e-75	vCAF
EHD2	0	1.51826	0.751069	0.454784	0	vCAF
PLXND1	5.31653e-136	1.51723	0.384545	0.161465	5.33624e-137	vCAF
FRZB	1.7118e-280	1.50797	0.662492	0.331898	9.13475e-282	vCAF
ITPR1	5.77208e-75	1.50455	0.239157	0.092697	9.08002e-76	vCAF
VASP	1.21267e-172	1.4986	0.452657	0.205283	9.90754e-174	vCAF
RASD1	7.68455e-72	1.4976	0.332621	0.168391	1.25464e-72	vCAF
FDFT1	3.59154e-156	1.49351	0.452657	0.225927	3.21013e-157	vCAF
IFITM1	0	1.49148	0.963042	0.787614	0	vCAF
C15ORF39	1.76296e-54	1.48518	0.19945	0.0916759	3.53665e-55	vCAF
SLC12A2	1.2678e-49	1.48347	0.178681	0.0796004	2.68601e-50	vCAF
PSMB8-AS1	8.88417e-37	1.48142	0.130116	0.054384	2.26104e-37	vCAF
GPRC5B	1.62822e-32	1.48108	0.126451	0.0626415	4.4457e-33	vCAF
MIR497HG	6.31471e-67	1.47772	0.21686	0.0845727	1.09872e-67	vCAF
PELI1	9.85936e-86	1.47583	0.281918	0.122175	1.38647e-86	vCAF
HAAO	1.64391e-59	1.4751	0.194869	0.0739179	3.08669e-60	vCAF
NCK2	3.20798e-73	1.46934	0.249236	0.111121	5.15265e-74	vCAF
CISH	4.74175e-31	1.46678	0.104765	0.0359156	1.33236e-31	vCAF
ADCY6	8.01777e-54	1.46471	0.194869	0.0858158	1.61799e-54	vCAF
CALCRL	5.83445e-70	1.4638	0.211362	0.0658824	9.75757e-71	vCAF
45718	2.41025e-41	1.463	0.144777	0.0602442	5.72881e-42	vCAF
SMAP2	1.50529e-43	1.46181	0.151191	0.0609545	3.46225e-44	vCAF
ARHGAP42	9.31946e-60	1.46172	0.192731	0.0705882	1.74493e-60	vCAF
IL17RE	9.93965e-38	1.45794	0.11912	0.0402664	2.48491e-38	vCAF
PRR16	9.45131e-82	1.45476	0.272144	0.119423	1.38165e-82	vCAF
BTG2	1.81743e-97	1.45412	0.352779	0.166704	2.30789e-98	vCAF
SEMA6D	3.50278e-35	1.45247	0.123702	0.0459933	9.20221e-36	vCAF
SH2B3	3.1758e-37	1.45141	0.13256	0.0536293	8.01939e-38	vCAF
GAMT	1.39932e-96	1.44901	0.288027	0.108768	1.78806e-97	vCAF
KCNS3	8.67266e-86	1.44886	0.294136	0.137669	1.2173e-86	vCAF
ITGA4	9.66101e-53	1.44647	0.177153	0.0649501	1.97007e-53	vCAF
JARID2	6.38492e-32	1.43673	0.114233	0.0420866	1.76617e-32	vCAF
CYGB	6.59541e-66	1.43219	0.247709	0.121776	1.16153e-66	vCAF
SPRY4	1.55293e-61	1.43156	0.209835	0.0860377	2.848e-62	vCAF
MAP7D3	9.48431e-90	1.43042	0.310018	0.152009	1.29982e-90	vCAF
RHOB	1.14911e-163	1.42834	0.661271	0.477381	9.95123e-165	vCAF
PPFIBP2	1.18483e-39	1.42767	0.136836	0.0522087	2.89304e-40	vCAF
SNHG15	1.46139e-72	1.42698	0.277337	0.14677	2.3705e-73	vCAF
PLEKHA2	5.38822e-68	1.426	0.216555	0.0812875	9.23246e-69	vCAF
CDKN1B	3.51014e-117	1.41753	0.375993	0.177225	3.90429e-118	vCAF
DSTN	8.05369e-295	1.4131	0.903177	0.76404	4.11643e-296	vCAF
ACYP1	5.7994e-48	1.41215	0.185706	0.0921199	1.25249e-48	vCAF
ATF3	8.02578e-70	1.41108	0.266952	0.113962	1.34542e-70	vCAF
CSRP1	1.72374e-208	1.40876	0.699145	0.498069	1.21657e-209	vCAF
ZFHX3	4.55295e-139	1.4051	0.457239	0.258202	4.4794e-140	vCAF
BST2	0	1.40107	0.739768	0.29909	0	vCAF
MKL2	2.01524e-86	1.4009	0.269395	0.10606	2.81258e-87	vCAF
HOXB-AS1	2.28612e-70	1.3993	0.242822	0.106948	3.79304e-71	vCAF
NT5DC1	4.10042e-65	1.39398	0.219304	0.0902109	7.23763e-66	vCAF
NAB1	2.08388e-97	1.38755	0.296579	0.118002	2.64899e-98	vCAF
RTN2	6.73992e-27	1.3875	0.103238	0.0469256	2.06517e-27	vCAF
AGTR1	1.95803e-17	1.38669	0.104765	0.071343	7.45149e-18	vCAF
SLC25A4	9.08271e-55	1.38297	0.209835	0.108147	1.81245e-55	vCAF
MAGI1	9.28434e-44	1.38054	0.142334	0.0470588	2.13176e-44	vCAF
AC068888	3.11354e-35	1.37191	0.13317	0.0609101	8.15489e-36	vCAF
FZD4	2.80556e-69	1.36698	0.254429	0.120355	4.7329e-70	vCAF
FKBP4	8.39316e-117	1.36109	0.363775	0.165416	9.34673e-118	vCAF
NOTCH1	4.28225e-62	1.35886	0.219304	0.0906104	7.81374e-63	vCAF
MOB2	2.02792e-78	1.35683	0.312156	0.177669	3.06658e-79	vCAF
PROCR	3.55639e-62	1.35619	0.259316	0.146504	6.47516e-63	vCAF
TAGLN	3.71308e-304	1.35496	0.897373	0.711032	1.83393e-305	vCAF
ARHGEF7	1.53837e-116	1.3533	0.377214	0.17869	1.71926e-117	vCAF
PM20D2	2.73117e-29	1.35083	0.11179	0.0468812	7.93458e-30	vCAF
ARPC5	0	1.35069	0.813378	0.54717	0	vCAF
CAMK1	1.76679e-77	1.34785	0.263897	0.111787	2.69042e-78	vCAF
VPS13D	1.60368e-78	1.34737	0.286194	0.141043	2.42081e-79	vCAF
ARPC1A	5.10881e-147	1.34145	0.480757	0.272453	4.77598e-148	vCAF
BCAS3	2.12437e-44	1.33131	0.159133	0.0668147	4.8271e-45	vCAF
FAM122A	1.11447e-51	1.32834	0.212279	0.112764	2.31246e-52	vCAF
DEPP1	3.27035e-97	1.32542	0.417532	0.207325	4.16155e-98	vCAF
EML2	3.55658e-53	1.32483	0.186316	0.074717	7.23371e-54	vCAF
GBP2	4.5818e-86	1.3234	0.382407	0.233518	6.41283e-87	vCAF
ADAMTS10	2.42595e-60	1.32106	0.21686	0.101443	4.50369e-61	vCAF
ACTN4	8.17085e-247	1.31874	0.712889	0.481065	4.91203e-248	vCAF
SLC25A5	0	1.31722	0.765119	0.492963	0	vCAF
ITIH5	9.34897e-69	1.31475	0.259316	0.116848	1.59076e-69	vCAF
PRKAR1B	6.36895e-54	1.31094	0.198228	0.0839956	1.28273e-54	vCAF
CNTNAP1	9.84684e-32	1.31083	0.127062	0.0556271	2.729e-32	vCAF
ITPK1	1.28354e-29	1.31032	0.124618	0.0620644	3.70513e-30	vCAF
ADA	3.28173e-33	1.31023	0.141723	0.0708546	8.87354e-34	vCAF
FOXN2	1.8998e-35	1.30931	0.144166	0.0686792	4.95829e-36	vCAF
HTATIP2	3.70456e-56	1.30817	0.217471	0.107747	7.25509e-57	vCAF
SRGN	6.92394e-44	1.30752	0.167074	0.0621976	1.58521e-44	vCAF
TNFAIP8	7.56457e-30	1.30448	0.117899	0.054606	2.17762e-30	vCAF
APOBEC3G	7.0549e-30	1.30321	0.128589	0.0626415	2.0281e-30	vCAF
DAB2IP	4.27123e-63	1.30178	0.228161	0.100422	7.70315e-64	vCAF
PLEKHG2	1.75643e-90	1.29935	0.311546	0.141976	2.37928e-91	vCAF
45907	0	1.29577	0.877214	0.624772	0	vCAF
ID3	1.5231e-202	1.2938	0.73427	0.514761	1.08908e-203	vCAF
SMG7	1.63169e-62	1.29224	0.233965	0.108102	2.96004e-63	vCAF
FILIP1L	9.02965e-226	1.28555	0.685095	0.42384	5.91853e-227	vCAF
MTHFD2L	4.98023e-25	1.28253	0.101405	0.045283	1.58468e-25	vCAF
PARD6G	2.32618e-28	1.27501	0.116066	0.0518979	6.90278e-29	vCAF
PODXL2	8.71631e-26	1.2737	0.113012	0.0561154	2.72962e-26	vCAF
ATP2B4	7.35188e-135	1.272	0.480452	0.28182	7.44729e-136	vCAF
NOL3	3.99892e-68	1.26637	0.248931	0.113873	6.84666e-69	vCAF
GPR176	8.13371e-56	1.26347	0.219609	0.10828	1.60154e-56	vCAF
CFL2	3.39131e-88	1.26322	0.340867	0.18384	4.68371e-89	vCAF
TRIM47	1.10616e-53	1.26119	0.245571	0.13394	2.23663e-54	vCAF
CD151	1.81613e-290	1.25802	0.801161	0.586104	9.37884e-292	vCAF
S100A4	6.84075e-256	1.25738	0.880574	0.721332	3.99466e-257	vCAF
CRTC3	5.7805e-91	1.25062	0.357972	0.201021	7.82266e-92	vCAF
WWP2	6.74048e-54	1.24956	0.197007	0.0854606	1.35845e-54	vCAF
AC017002	3.99294e-24	1.2488	0.10843	0.0517203	1.29432e-24	vCAF
ROCK1	5.62903e-196	1.24844	0.610568	0.378158	4.11444e-197	vCAF
HVCN1	7.0944e-27	1.24782	0.107514	0.0479023	2.17567e-27	vCAF
TIPARP	3.53259e-36	1.2453	0.159743	0.0824861	9.10746e-37	vCAF
KLHDC8B	2.41468e-84	1.23762	0.317349	0.15232	3.42762e-85	vCAF
TPM2	0	1.23155	0.948076	0.79343	0	vCAF
FCHSD2	1.8182e-37	1.22881	0.153329	0.074939	4.56476e-38	vCAF
HLA-B	0	1.22843	0.977703	0.815849	0	vCAF
MPRIP	2.92648e-165	1.22759	0.529933	0.302819	2.51107e-166	vCAF
VSIR	1.97391e-76	1.22216	0.313378	0.160311	3.05026e-77	vCAF
SYT11	4.64788e-30	1.22101	0.141417	0.0764484	1.33306e-30	vCAF
ZEB2	3.12252e-244	1.21813	0.666768	0.387037	1.90196e-245	vCAF
ZBTB16	3.25094e-32	1.21544	0.144166	0.0715205	8.91943e-33	vCAF
EZR	3.37027e-77	1.21482	0.251985	0.0964706	5.15447e-78	vCAF
RILPL2	1.83062e-60	1.21478	0.247098	0.124839	3.39605e-61	vCAF
HLX	2.75566e-23	1.21295	0.113317	0.0616204	9.09675e-24	vCAF
MEOX2	3.12523e-40	1.21147	0.1573	0.0642841	7.5565e-41	vCAF
ADAMTS9-AS2	3.91939e-49	1.20973	0.19945	0.0902109	8.34013e-50	vCAF
CAMK2N1	1.24449e-56	1.20488	0.280086	0.17323	2.42571e-57	vCAF
MAT2A	5.17813e-159	1.20337	0.557422	0.341176	4.59394e-160	vCAF
CAMK2G	4.75922e-64	1.20093	0.278558	0.155294	8.4887e-65	vCAF
ASAP2	1.97244e-31	1.19522	0.145082	0.0732963	5.51092e-32	vCAF
PTMA	0	1.1937	0.990531	0.903707	0	vCAF
TMEM131L	9.61608e-40	1.19276	0.167685	0.0796448	2.34163e-40	vCAF
UGCG	5.26282e-74	1.19233	0.324679	0.182464	8.36253e-75	vCAF
SNTA1	2.89885e-25	1.19185	0.105987	0.0506548	9.18556e-26	vCAF
ACYP2	1.27914e-55	1.19011	0.220831	0.104595	2.52711e-56	vCAF
UTRN	4.763e-180	1.18763	0.540012	0.282575	3.74002e-181	vCAF
RNF180	4.59681e-36	1.1823	0.153024	0.0710322	1.18755e-36	vCAF
VASN	2.62852e-101	1.18066	0.41967	0.24737	3.223e-102	vCAF
RASSF4	2.64078e-43	1.1766	0.164936	0.0665039	6.09141e-44	vCAF
CD59	6.84617e-214	1.17636	0.744349	0.556582	4.69586e-215	vCAF
HIPK2	4.83917e-50	1.17625	0.200977	0.0950055	1.02012e-50	vCAF
MEF2D	9.29392e-86	1.17553	0.341784	0.181398	1.30573e-86	vCAF
RARB	7.4014e-27	1.17436	0.119731	0.0574029	2.2708e-27	vCAF
ARHGEF10L	3.83471e-30	1.17352	0.135614	0.0683685	1.09882e-30	vCAF
PDGFRB	0	1.1692	0.867746	0.685461	0	vCAF
PNPLA2	8.19542e-101	1.16896	0.428222	0.258424	1.00706e-101	vCAF
PLAC9	0	1.1679	0.813684	0.494073	0	vCAF
ARRDC2	4.73536e-35	1.16525	0.154856	0.0760488	1.24654e-35	vCAF
TP53INP2	1.31821e-36	1.16438	0.150275	0.0684129	3.36533e-37	vCAF
AGRN	2.67674e-66	1.16227	0.325596	0.193918	4.68926e-67	vCAF
ADGRL2	5.33115e-40	1.16139	0.198839	0.110411	1.29326e-40	vCAF
IL34	1.86397e-34	1.15429	0.169823	0.0926526	4.94624e-35	vCAF
MCM3	3.64081e-38	1.1522	0.181735	0.099667	9.06829e-39	vCAF
PSME1	0	1.15077	0.810629	0.567503	0	vCAF
CS	4.41169e-64	1.15024	0.27978	0.152675	7.863e-65	vCAF
RRS1	4.47292e-22	1.14934	0.106903	0.0585572	1.51921e-22	vCAF
TNS2	6.60902e-145	1.14817	0.498473	0.268502	6.30097e-146	vCAF
HOPX	5.70345e-115	1.14803	0.439524	0.217137	6.44961e-116	vCAF
HDAC5	2.20676e-74	1.14374	0.306964	0.159556	3.49481e-75	vCAF
HLA-A	0	1.14202	0.965486	0.82535	0	vCAF
RSU1	3.15311e-201	1.13717	0.625535	0.39556	2.27131e-202	vCAF
ECE1	5.50419e-100	1.13529	0.412951	0.2297	6.81464e-101	vCAF
SIAE	8.31007e-25	1.12965	0.121869	0.0618868	2.65192e-25	vCAF
ENDOD1	6.15669e-48	1.12831	0.220525	0.119956	1.33129e-48	vCAF
SIDT2	1.15959e-46	1.12363	0.222663	0.121509	2.56425e-47	vCAF
STK38L	4.48589e-58	1.12298	0.259621	0.14091	8.55955e-59	vCAF
PGGHG	3.94003e-44	1.1226	0.161271	0.0614428	8.97358e-45	vCAF
DOCK11	5.63597e-31	1.12074	0.156078	0.0869256	1.58885e-31	vCAF
MAP2K1	2.17559e-61	1.11776	0.272755	0.148635	3.99568e-62	vCAF
SEMA4C	2.20014e-41	1.11477	0.193647	0.0991343	5.22066e-42	vCAF
COMMD7	8.3991e-79	1.11429	0.320403	0.170211	1.26342e-79	vCAF
NRP1	1.14854e-112	1.10812	0.456323	0.267658	1.31553e-113	vCAF
KITLG	1.16992e-39	1.10774	0.210446	0.125461	2.85509e-40	vCAF
DOCK6	5.54078e-43	1.10471	0.176848	0.0774695	1.28175e-43	vCAF
BORCS6	1.63938e-22	1.10374	0.11515	0.0621976	5.52033e-23	vCAF
JAK3	1.369e-26	1.10019	0.109041	0.0456382	4.21829e-27	vCAF
MGAT5	5.47035e-31	1.09917	0.150886	0.0769811	1.54071e-31	vCAF
SYPL1	4.81602e-137	1.09843	0.539096	0.337802	4.78286e-138	vCAF
ADRA2A	3.02955e-42	1.09324	0.216555	0.119689	7.10853e-43	vCAF
SLC29A1	7.22813e-62	1.09302	0.273977	0.130655	1.32177e-62	vCAF
FAM69A	1.49498e-30	1.08861	0.170434	0.100866	4.25215e-31	vCAF
LAPTM4B	1.33985e-42	1.08486	0.215027	0.126082	3.1243e-43	vCAF
LRRC32	1.25691e-110	1.08477	0.445327	0.252342	1.44964e-111	vCAF
ATP5F1B	3.12688e-294	1.0839	0.784056	0.555472	1.6065e-295	vCAF
TGFBI	2.1272e-219	1.07899	0.671045	0.369634	1.41119e-220	vCAF
MTHFR	1.27568e-26	1.07885	0.138668	0.0749834	3.9257e-27	vCAF
HLA-C	0	1.07614	0.97587	0.828102	0	vCAF
BCL2L1	9.11798e-94	1.0725	0.375993	0.201021	1.20857e-94	vCAF
KRT18	1.96921e-45	1.07048	0.189676	0.0778246	4.41978e-46	vCAF
CCDC86	2.85589e-25	1.06903	0.128283	0.0698335	9.04567e-26	vCAF
CDC42EP4	7.2707e-51	1.06882	0.224496	0.100377	1.5173e-51	vCAF
SORBS1	1.1566e-47	1.06511	0.248626	0.146593	2.51321e-48	vCAF
ARHGEF2	1.57288e-59	1.05864	0.277947	0.151787	2.94916e-60	vCAF
PGM2	3.36705e-26	1.05742	0.125229	0.0645061	1.04462e-26	vCAF
NACC2	3.11647e-23	1.0573	0.126451	0.0720089	1.03084e-23	vCAF
TRAK1	4.48412e-41	1.05697	0.201894	0.106371	1.06997e-41	vCAF
CAVIN3	2.09335e-226	1.05554	0.810324	0.637026	1.36932e-227	vCAF
DNAJB5	7.51656e-21	1.05519	0.105376	0.0565594	2.62463e-21	vCAF
IFITM2	0	1.05448	0.963653	0.778868	0	vCAF
ALDH16A1	1.29778e-30	1.05334	0.157911	0.0868812	3.68093e-31	vCAF
BAHCC1	1.54057e-28	1.05254	0.137752	0.0677469	4.54501e-29	vCAF
TMEM120A	3.83726e-76	1.04822	0.385461	0.248613	5.96015e-77	vCAF
EXOSC5	2.43601e-34	1.04387	0.177764	0.100821	6.47389e-35	vCAF
LDLRAD3	3.52989e-35	1.04345	0.158216	0.0715649	9.2781e-36	vCAF
ATP2B1	2.36435e-56	1.04323	0.298106	0.179534	4.61473e-57	vCAF
GBGT1	7.95772e-21	1.04245	0.103849	0.0502109	2.78078e-21	vCAF
TMEM47	5.50543e-68	1.04216	0.346671	0.212963	9.44058e-69	vCAF
CABIN1	9.41922e-83	1.0414	0.373549	0.22131	1.36574e-83	vCAF
POR	4.6307e-70	1.04083	0.343616	0.206704	7.71988e-71	vCAF
SLC44A2	4.2641e-91	1.04066	0.40226	0.241865	5.7536e-92	vCAF
ASAH1	2.96852e-136	1.04029	0.578192	0.398757	2.97166e-137	vCAF
INF2	5.40196e-64	1.03701	0.291081	0.160799	9.64943e-65	vCAF
POLD2	6.67129e-71	1.03556	0.324068	0.179578	1.09981e-71	vCAF
RABGAP1	5.80825e-85	1.03348	0.356139	0.18273	8.214e-86	vCAF
FAT1	2.31599e-102	1.02948	0.497862	0.343174	2.81218e-103	vCAF
RELL1	1.21652e-24	1.02601	0.131338	0.0743618	3.89183e-25	vCAF
RAPH1	8.28372e-47	1.02418	0.221136	0.114983	1.82742e-47	vCAF
IFIT2	3.43317e-39	1.02145	0.185706	0.0869256	8.42836e-40	vCAF
DKK3	1.57383e-174	1.02117	0.631643	0.393208	1.27332e-175	vCAF
ADGRA2	6.95227e-102	1.01945	0.480757	0.309967	8.4786e-103	vCAF
AGAP1	7.12136e-30	1.01318	0.152413	0.0811987	2.04815e-30	vCAF
PDCL3	4.49516e-41	1.01303	0.210446	0.118579	1.07319e-41	vCAF
YPEL2	2.48094e-61	1.01143	0.285889	0.156404	4.56634e-62	vCAF
NR3C1	5.69665e-130	1.01135	0.558033	0.362397	5.89881e-131	vCAF
PNRC1	1.15554e-256	1.01135	0.795357	0.547791	6.70189e-258	vCAF
MRPL32	2.57624e-82	1.00991	0.405315	0.256515	3.74565e-83	vCAF
TNFAIP1	7.16929e-45	1.00803	0.221442	0.121421	1.61575e-45	vCAF
IFIT3	5.56491e-76	1.00783	0.347892	0.182997	8.68043e-77	vCAF
MYBBP1A	4.34438e-26	1.00548	0.147526	0.0918091	1.34957e-26	vCAF
KALRN	3.28681e-27	1.00184	0.118509	0.0471476	9.98403e-28	vCAF
MGST2	7.46682e-33	1.00076	0.199145	0.127592	2.03083e-33	vCAF

## Sheet: CAF2 (mCAF)
Gene	FDR	Log2FC	Group 1 (CAF2)	Group 2 (Others)	P-value	Cluster
CCDC144A	1.19e-36	4.02503	0.116693	0.0352897	3.04e-37	mCAF
ANKRD36C	1.8e-87	4.01828	0.265306	0.088287	2.38e-88	mCAF
MIAT	2.61e-72	3.78893	0.255364	0.1142	4.03e-73	mCAF
KCNQ1OT1	2.48e-186	3.75017	0.541601	0.287676	1.61e-187	mCAF
NPIPB5	1.46e-55	3.59863	0.194662	0.087366	2.79e-56	mCAF
XIST	0	3.58026	0.872841	0.541736	0	mCAF
ANKRD36	6.32e-54	3.57536	0.190999	0.0826356	1.22e-54	mCAF
GOLGA8A	1.17e-59	3.40132	0.217687	0.103902	2.09e-60	mCAF
ANKRD36B	6.43e-35	3.29463	0.132915	0.064928	1.69e-35	mCAF
ADAMTS6	1.48e-45	3.22707	0.188383	0.106999	3.29e-46	mCAF
NEAT1	0	3.20433	0.95866	0.751088	0	mCAF
INTU	2.73e-33	3.16429	0.139717	0.081296	7.39e-34	mCAF
C1RL-AS1	5.62e-28	3.12841	0.11617	0.0648024	1.69e-28	mCAF
WDR27	1.61e-31	3.11482	0.126112	0.0684863	4.49e-32	mCAF
GABBR1	1.9e-57	3.11311	0.228153	0.132284	3.53e-58	mCAF
Z97200	1.99e-32	3.11061	0.136578	0.0781983	5.45e-33	mCAF
ZNF117	2.03e-31	3.10807	0.130298	0.0756447	5.68e-32	mCAF
GOLGA8B	7.93e-39	3.08239	0.162219	0.0910918	1.94e-39	mCAF
AC098850	2.65e-34	3.08055	0.137624	0.0738446	7.05e-35	mCAF
CARMN	3.69e-57	3.06081	0.260073	0.167992	6.88e-58	mCAF
MAPK8IP3	2.87e-50	3.05539	0.214547	0.136386	5.9e-51	mCAF
MYO15B	7.79e-39	3.0402	0.160126	0.0944826	1.91e-39	mCAF
LCAT	1.39e-25	3.03366	0.109367	0.0680676	4.4e-26	mCAF
NAIP	5.28e-24	3.01789	0.104657	0.0660583	1.73e-24	mCAF
SALL4	9.31e-24	2.98337	0.10675	0.0635466	3.07e-24	mCAF
FTX	2.02e-50	2.96583	0.212977	0.127679	4.14e-51	mCAF
PILRB	2.09e-29	2.95936	0.129252	0.0812542	6.08e-30	mCAF
ABCA10	5.69e-25	2.95884	0.136054	0.108632	1.82e-25	mCAF
TTLL3	1.59e-33	2.91347	0.151753	0.102353	4.27e-34	mCAF
CCDC14	1.15e-62	2.90452	0.263213	0.170965	1.99e-63	mCAF
POLR2J3	4.86e-29	2.88088	0.134485	0.0908406	1.43e-29	mCAF
CPLANE1	9.75e-46	2.86581	0.209838	0.14635	2.16e-46	mCAF
NKTR	2.94e-127	2.82944	0.490842	0.36219	2.82e-128	mCAF
PLEKHH2	6.62e-51	2.80532	0.248561	0.178667	1.35e-51	mCAF
CREBZF	2.19e-65	2.79228	0.285191	0.196333	3.66e-66	mCAF
MIRLET7BHG	4.83e-26	2.78273	0.130822	0.0957384	1.51e-26	mCAF
DOCK5	1.98e-26	2.76874	0.126112	0.0810449	6.13e-27	mCAF
RBM5	9.53e-80	2.75984	0.344846	0.248953	1.36e-80	mCAF
TET2	3.01e-21	2.75415	0.104657	0.0774866	1.06e-21	mCAF
SLC16A1-AS1	5.36e-30	2.74639	0.148613	0.109678	1.54e-30	mCAF
SGSM2	4.73e-27	2.74164	0.132391	0.0973292	1.45e-27	mCAF
CASC15	5.39e-40	2.73681	0.18943	0.128516	1.3e-40	mCAF
MEG3	6.52e-211	2.7303	0.689691	0.504437	3.68e-212	mCAF
FLCN	1.69e-21	2.72788	0.105704	0.0720864	5.91e-22	mCAF
SLC25A27	1.49e-21	2.72696	0.107274	0.0724632	5.2e-22	mCAF
UBN2	4.26e-27	2.72503	0.132391	0.0900033	1.3e-27	mCAF
SUGP2	3.04e-52	2.72465	0.239665	0.167323	6.07e-53	mCAF
ZDHHC21	1.91e-24	2.71669	0.119833	0.0858171	6.18e-25	mCAF
NLRC5	9.93e-31	2.71251	0.14809	0.102353	2.81e-31	mCAF
CCNL2	1.27e-115	2.70371	0.468341	0.346785	1.31e-116	mCAF
ADAMTS14	8.42e-23	2.70176	0.121402	0.0872823	2.84e-23	mCAF
RNPC3	1.2e-47	2.69996	0.22135	0.152755	2.58e-48	mCAF
STARD9	2.83e-21	2.68752	0.108844	0.0806681	9.94e-22	mCAF
ATP9B	4.13e-26	2.67881	0.128205	0.0883707	1.29e-26	mCAF
CSAD	6.85e-23	2.66815	0.114076	0.0803751	2.3e-23	mCAF
ATAD3B	1.86e-19	2.65289	0.101518	0.073426	6.93e-20	mCAF
DMTF1	4.23e-55	2.64625	0.254317	0.179923	8.1e-56	mCAF
FAM198B-AS1	3.77e-24	2.63765	0.127682	0.0920127	1.23e-24	mCAF
RUFY3	1.44e-58	2.60999	0.29147	0.223627	2.64e-59	mCAF
CCDC57	2.31e-19	2.60738	0.101518	0.078575	8.65e-20	mCAF
FAM193B	7.35e-24	2.60408	0.127159	0.0987106	2.42e-24	mCAF
MDM4	8.3e-50	2.59982	0.254317	0.201733	1.72e-50	mCAF
PLXNA3	5.13e-21	2.58455	0.120356	0.101474	1.82e-21	mCAF
ARFGAP1	2.64e-51	2.58414	0.265306	0.206966	5.35e-52	mCAF
ZNF518A	2.31e-22	2.58351	0.120356	0.0934779	7.85e-23	mCAF
ATAD2B	5.14e-21	2.5779	0.110937	0.0827612	1.82e-21	mCAF
DDHD1	4.37e-24	2.55544	0.133961	0.107627	1.43e-24	mCAF
AC145124	2.67e-22	2.54618	0.117739	0.0858171	9.09e-23	mCAF
DGKH	6.81e-28	2.54217	0.14809	0.110934	2.05e-28	mCAF
STX16	3.59e-40	2.5237	0.214547	0.167155	8.62e-41	mCAF
ABCC5	3.49e-32	2.51737	0.176871	0.14321	9.61e-33	mCAF
MAN2C1	8.29e-41	2.50023	0.228153	0.187081	1.97e-41	mCAF
SLC25A37	2.01e-46	2.49204	0.252747	0.209645	4.39e-47	mCAF
MYSM1	1.62e-26	2.4756	0.147567	0.11713	5.02e-27	mCAF
ACAP3	2.52e-28	2.47427	0.162742	0.133121	7.51e-29	mCAF
AVL9	2.49e-24	2.47356	0.129252	0.0962827	8.08e-25	mCAF
TUBGCP6	2.1e-19	2.47032	0.11303	0.0946082	7.82e-20	mCAF
MON2	5.17e-55	2.46829	0.288331	0.231204	9.92e-56	mCAF
LENG8	5.06e-88	2.46325	0.435897	0.369977	6.65e-89	mCAF
PTBP2	3.74e-22	2.45979	0.121926	0.0961571	1.28e-22	mCAF
DDX60L	1.97e-24	2.45965	0.144427	0.11646	6.38e-25	mCAF
ARHGEF10	5.09e-18	2.44501	0.10989	0.0944407	1.96e-18	mCAF
COL7A1	6.11e-20	2.44162	0.136054	0.114534	2.25e-20	mCAF
TMEM63A	7.57e-19	2.43337	0.105704	0.0806263	2.87e-19	mCAF
MUC20-OT1	5.36e-57	2.43142	0.312925	0.26168	1e-57	mCAF
HECTD4	2.02e-21	2.42735	0.125589	0.105618	7.11e-22	mCAF
CACNA1C	4.74e-21	2.42603	0.135008	0.119809	1.68e-21	mCAF
XAF1	1.03e-61	2.42209	0.350602	0.289518	1.8e-62	mCAF
ADAM33	7.38e-32	2.42203	0.198325	0.171676	2.05e-32	mCAF
VPS13B	1.89e-32	2.41969	0.188383	0.15221	5.18e-33	mCAF
SIN3B	5.08e-25	2.41747	0.150183	0.129605	1.63e-25	mCAF
ZNF431	1.03e-19	2.41737	0.125589	0.110892	3.8e-20	mCAF
KAT2A	4.19e-28	2.41198	0.154893	0.121023	1.25e-28	mCAF
RALGAPA1	5.09e-39	2.4058	0.220827	0.175988	1.24e-39	mCAF
DDX39B	4.07e-35	2.4038	0.203558	0.171299	1.07e-35	mCAF
OGT	3.96e-65	2.40312	0.343799	0.285499	6.64e-66	mCAF
GABPB1-AS1	4.41e-29	2.39855	0.190476	0.181137	1.29e-29	mCAF
DIP2A	6.18e-28	2.39495	0.166405	0.14141	1.86e-28	mCAF
BTAF1	2.14e-23	2.39413	0.141811	0.120688	7.13e-24	mCAF
TRAF5	4.58e-30	2.38483	0.177394	0.14501	1.31e-30	mCAF
MALAT1	0	2.3842	0.997907	0.945705	0	mCAF
CEP95	1.53e-22	2.38016	0.142334	0.128223	5.19e-23	mCAF
DDX17	2.24e-244	2.37964	0.783359	0.675653	1.07e-245	mCAF
ZNF493	1.94e-23	2.377	0.14809	0.132954	6.45e-24	mCAF
WDR59	3.99e-16	2.37196	0.100471	0.084938	1.63e-16	mCAF
ABCA9	5.81e-17	2.3705	0.118786	0.114953	2.31e-17	mCAF
RIMKLB	1.26e-20	2.35259	0.129775	0.115874	4.53e-21	mCAF
DNM1	5.65e-52	2.35244	0.30089	0.263145	1.14e-52	mCAF
ZNF83	5.57e-43	2.35	0.249084	0.217389	1.28e-43	mCAF
PDE7A	7.22e-22	2.34658	0.131345	0.106078	2.5e-22	mCAF
TRANK1	5.2e-29	2.3452	0.18786	0.169332	1.53e-29	mCAF
AF117829	3.43e-19	2.34169	0.117739	0.101683	1.29e-19	mCAF
SHPRH	2.82e-25	2.33618	0.163789	0.141912	8.97e-26	mCAF
AHI1	3.64e-38	2.33421	0.241235	0.216636	9.03e-39	mCAF
CCDC84	3.11e-18	2.33283	0.10989	0.0913848	1.19e-18	mCAF
NBPF9	2.08e-18	2.33024	0.115123	0.104529	7.97e-19	mCAF
BICD1	2.17e-21	2.32379	0.141811	0.128558	7.63e-22	mCAF
WSB1	1.17e-176	2.31716	0.712193	0.64388	7.93e-178	mCAF
HCG18	6.13e-33	2.31628	0.199895	0.176993	1.67e-33	mCAF
CEP164	4.32e-22	2.31438	0.143904	0.135549	1.48e-22	mCAF
DYNC2H1	9.94e-35	2.31146	0.220827	0.192021	2.63e-35	mCAF
ADAMTS10	2.43e-19	2.31095	0.127159	0.115204	9.09e-20	mCAF
ITGA11	5.03e-92	2.31049	0.468864	0.362232	6.38e-93	mCAF
PLA2R1	4.05e-41	2.3094	0.243328	0.197798	9.61e-42	mCAF
DMPK	6.78e-24	2.30911	0.158032	0.143001	2.23e-24	mCAF
GIGYF1	9.19e-15	2.30807	0.102041	0.0956129	3.93e-15	mCAF
OGA	9.93e-66	2.30564	0.361591	0.308607	1.66e-66	mCAF
TOM1L2	7.98e-25	2.30335	0.152276	0.126842	2.56e-25	mCAF
TUT4	5.12e-41	2.29715	0.255364	0.22932	1.21e-41	mCAF
SPPL2B	5.99e-21	2.29069	0.132391	0.113572	2.13e-21	mCAF
VMP1	4.09e-165	2.28626	0.739403	0.664141	3e-166	mCAF
TTC14	1.85e-52	2.28233	0.304029	0.26034	3.69e-53	mCAF
MAST2	6.43e-33	2.28013	0.200942	0.17176	1.75e-33	mCAF
LRIG2	8.01e-17	2.2768	0.100471	0.0785332	3.2e-17	mCAF
LUC7L	3.26e-47	2.27316	0.29304	0.269968	7.05e-48	mCAF
STXBP5	8.77e-28	2.26949	0.185243	0.171551	2.65e-28	mCAF
RBM33	2.88e-22	2.2668	0.157509	0.154513	9.82e-23	mCAF
MICALL2	1.09e-25	2.26506	0.169545	0.156606	3.44e-26	mCAF
NRBP2	5.32e-19	2.26073	0.125589	0.113614	2.01e-19	mCAF
SRGAP2	6.66e-23	2.25417	0.14809	0.13174	2.24e-23	mCAF
HOXB3	2.39e-17	2.25396	0.113553	0.0990874	9.39e-18	mCAF
USP32	2.81e-16	2.25372	0.113553	0.104488	1.14e-16	mCAF
NISCH	2.41e-34	2.24928	0.233386	0.223041	6.41e-35	mCAF
RBM6	1.25e-49	2.24822	0.305076	0.28169	2.6e-50	mCAF
TANC2	5.01e-28	2.24706	0.189953	0.164769	1.5e-28	mCAF
WDR73	1.24e-16	2.2462	0.107274	0.0955291	4.97e-17	mCAF
SENP7	5.1e-18	2.24527	0.122972	0.112818	1.97e-18	mCAF
PPIP5K2	4.89e-33	2.24509	0.209838	0.190682	1.33e-33	mCAF
ANKRD26	1.27e-19	2.23903	0.132391	0.121149	4.7e-20	mCAF
DNM3OS	4.64e-52	2.2384	0.314495	0.260884	9.31e-53	mCAF
D2HGDH	4.33e-14	2.22568	0.109367	0.119767	1.89e-14	mCAF
AADACL2-AS1	5.53e-20	2.22276	0.170068	0.165188	2.03e-20	mCAF
FAM126B	8.63e-15	2.21907	0.101518	0.0961571	3.69e-15	mCAF
GLS	1.68e-44	2.21728	0.297227	0.274992	3.77e-45	mCAF
ABCA6	2.07e-26	2.21438	0.236002	0.244474	6.43e-27	mCAF
ZMYM2	8.78e-36	2.21289	0.251177	0.24213	2.27e-36	mCAF
PLAGL1	9.33e-53	2.21232	0.346939	0.322924	1.85e-53	mCAF
SLF2	4.43e-20	2.19918	0.140764	0.133707	1.62e-20	mCAF
NFAT5	1.37e-40	2.19829	0.274725	0.264735	3.27e-41	mCAF
PKD1	3.38e-44	2.19542	0.29304	0.270805	7.63e-45	mCAF
LZTR1	1.02e-16	2.19151	0.130298	0.130023	4.07e-17	mCAF
SGIP1	1.17e-40	2.19144	0.271062	0.23966	2.8e-41	mCAF
ENTPD4	1.88e-22	2.17982	0.161172	0.149699	6.38e-23	mCAF
PIAS2	1.71e-13	2.17706	0.102041	0.104823	7.61e-14	mCAF
SLC12A7	3.19e-12	2.17578	0.101518	0.107376	1.5e-12	mCAF
TIA1	2e-41	2.17153	0.280481	0.269382	4.72e-42	mCAF
TPCN1	7.02e-27	2.16834	0.189953	0.175988	2.15e-27	mCAF
ZFC3H1	7.08e-22	2.16831	0.166928	0.164057	2.45e-22	mCAF
CCNT2	1.21e-25	2.16811	0.167452	0.149866	3.81e-26	mCAF
NFATC4	2.51e-41	2.16663	0.297227	0.295211	5.93e-42	mCAF
NFATC2IP	8.89e-16	2.16657	0.125065	0.132117	3.67e-16	mCAF
FNBP4	2.32e-46	2.16636	0.323914	0.316309	5.09e-47	mCAF
ZZEF1	2.53e-16	2.16588	0.120879	0.119809	1.02e-16	mCAF
TMEM260	3.75e-15	2.16337	0.104657	0.0961571	1.58e-15	mCAF
PTPDC1	3.51e-20	2.15949	0.140764	0.130065	1.28e-20	mCAF
SLC4A7	1.18e-20	2.15633	0.143904	0.13241	4.23e-21	mCAF
GPCPD1	4.61e-21	2.15416	0.155416	0.147522	1.63e-21	mCAF
WDFY2	2.77e-14	2.15308	0.123496	0.136052	1.2e-14	mCAF
PARP14	1.49e-49	2.15255	0.335426	0.303835	3.11e-50	mCAF
TRPM7	2.64e-30	2.15176	0.21821	0.211696	7.53e-31	mCAF
FAM160B2	8.97e-21	2.14346	0.162742	0.164978	3.21e-21	mCAF
ZRANB2	4.76e-77	2.14326	0.463108	0.442691	6.95e-78	mCAF
ATP6V0A1	2.86e-18	2.14273	0.132391	0.125251	1.1e-18	mCAF
YTHDC2	9.22e-21	2.13926	0.148613	0.137935	3.3e-21	mCAF
GAK	1.13e-17	2.13704	0.140241	0.145764	4.38e-18	mCAF
ETNK1	2.23e-27	2.13646	0.188906	0.172765	6.77e-28	mCAF
HKR1	7.14e-15	2.13563	0.111983	0.113655	3.04e-15	mCAF
PSMA3-AS1	3.96e-24	2.1349	0.18158	0.182477	1.29e-24	mCAF
MZF1	1.08e-14	2.13184	0.100471	0.0886219	4.64e-15	mCAF
PHLDB1	8.46e-64	2.12687	0.424385	0.41075	1.44e-64	mCAF
GK5	4.28e-13	2.1264	0.0983778	0.100301	1.94e-13	mCAF
AGO3	3.49e-22	2.1254	0.184197	0.199473	1.2e-22	mCAF
IFI44L	3.11e-27	2.12521	0.218734	0.198259	9.48e-28	mCAF
IL4R	1.12e-21	2.12331	0.167452	0.164895	3.9e-22	mCAF
FAM118A	1.04e-22	2.12308	0.18158	0.190179	3.53e-23	mCAF
PPIL2	9.7e-14	2.12083	0.111983	0.120018	4.29e-14	mCAF
GPATCH2L	1.32e-20	2.12072	0.158556	0.164601	4.73e-21	mCAF
MEGF6	9.5e-28	2.11798	0.196756	0.172179	2.87e-28	mCAF
YEATS2	8.24e-19	2.11657	0.134485	0.129061	3.12e-19	mCAF
THADA	1.65e-15	2.10749	0.11146	0.102813	6.85e-16	mCAF
EHBP1L1	4.65e-16	2.10597	0.122972	0.125042	1.9e-16	mCAF
SMG1	2.13e-44	2.10245	0.29461	0.272815	4.79e-45	mCAF
ANAPC4	9.98e-15	2.09913	0.104134	0.0959478	4.28e-15	mCAF
ANKLE2	9.46e-34	2.08922	0.25484	0.251591	2.54e-34	mCAF
RSRP1	4.03e-76	2.0879	0.463632	0.450394	5.96e-77	mCAF
VPS13A	2.59e-15	2.0865	0.111983	0.103943	1.09e-15	mCAF
VPS8	1.07e-15	2.08644	0.110937	0.102604	4.45e-16	mCAF
UBR3	9.9e-17	2.08596	0.125589	0.117004	3.96e-17	mCAF
UHRF2	1.19e-15	2.08546	0.121402	0.117465	4.93e-16	mCAF
DCBLD1	7.69e-21	2.08337	0.147043	0.128642	2.75e-21	mCAF
FAM111A	6.91e-14	2.08303	0.111983	0.11893	3.04e-14	mCAF
KIAA1109	1.47e-33	2.08182	0.242805	0.227771	3.94e-34	mCAF
HERC4	1.75e-20	2.08027	0.155939	0.151959	6.3e-21	mCAF
SPATA6	2.33e-12	2.07858	0.100471	0.0997153	1.08e-12	mCAF
INTS3	1.84e-26	2.07757	0.186813	0.173267	5.69e-27	mCAF
N4BP2L2	4.49e-109	2.07742	0.59393	0.568779	4.9e-110	mCAF
MBOAT2	4.38e-21	2.07322	0.157509	0.149699	1.55e-21	mCAF
MAP3K4	3.21e-24	2.07152	0.176347	0.16929	1.05e-24	mCAF
TTC17	3.6e-39	2.06783	0.278388	0.270889	8.78e-40	mCAF
TRIO	5.75e-46	2.06713	0.320251	0.30036	1.27e-46	mCAF
BAZ2B	7.64e-29	2.06594	0.217164	0.210733	2.25e-29	mCAF
MAML2	2.28e-28	2.06453	0.238095	0.251298	6.77e-29	mCAF
ZNF638	2.12e-43	2.06252	0.3281	0.336571	4.83e-44	mCAF
PIEZO1	8.68e-24	2.05981	0.18472	0.179211	2.86e-24	mCAF
KANSL1	9.51e-26	2.05979	0.210884	0.219483	2.99e-26	mCAF
DGCR8	6.19e-16	2.05904	0.122449	0.120898	2.54e-16	mCAF
TRIM33	6.37e-16	2.05677	0.126635	0.129228	2.62e-16	mCAF
CYTH1	3.56e-12	2.05359	0.104134	0.111981	1.67e-12	mCAF
CDK13	4.72e-21	2.05291	0.174254	0.186286	1.67e-21	mCAF
PCNX4	1.44e-29	2.05235	0.22763	0.222371	4.18e-30	mCAF
MIR99AHG	9.64e-33	2.04947	0.287807	0.308649	2.63e-33	mCAF
ANKS3	2.76e-17	2.04885	0.145474	0.154429	1.09e-17	mCAF
SGSM3	2.62e-11	2.04718	0.100994	0.116125	1.27e-11	mCAF
MYO9A	3.28e-23	2.0471	0.197279	0.20818	1.1e-23	mCAF
CDK10	1.1e-16	2.04541	0.1528	0.174774	4.4e-17	mCAF
NCBP3	4.66e-24	2.04482	0.199895	0.207594	1.53e-24	mCAF
ARHGAP32	1.44e-16	2.04458	0.130298	0.128391	5.78e-17	mCAF
PLEKHM1	7.8e-13	2.04425	0.102564	0.105325	3.57e-13	mCAF
PDPR	2.48e-15	2.04381	0.136054	0.149322	1.04e-15	mCAF
VEGFA	1.07e-15	2.04278	0.125589	0.116083	4.45e-16	mCAF
GGA1	5.77e-12	2.04183	0.100994	0.111479	2.73e-12	mCAF
NF1	3.62e-31	2.03719	0.265829	0.287718	1.02e-31	mCAF
ZNF91	2.05e-14	2.0335	0.11617	0.122237	8.87e-15	mCAF
MEF2A	2.4e-27	2.03329	0.225013	0.232669	7.31e-28	mCAF
STAT2	2.41e-60	2.03248	0.412873	0.394257	4.29e-61	mCAF
UBR1	6.38e-15	2.02989	0.133438	0.142624	2.71e-15	mCAF
ATM	3.49e-33	2.02794	0.255364	0.257786	9.47e-34	mCAF
HECTD2	1.87e-14	2.02783	0.114076	0.114074	8.07e-15	mCAF
CWF19L2	2.02e-09	2.02732	0.0900052	0.107878	1.06e-09	mCAF
INPPL1	1.29e-21	2.02727	0.166928	0.16615	4.49e-22	mCAF
MAFK	8.59e-12	2.02721	0.102564	0.113572	4.1e-12	mCAF
NABP1	4.38e-11	2.02632	0.112507	0.1268	2.14e-11	mCAF
RNF213	1.57e-57	2.02536	0.414443	0.404889	2.92e-58	mCAF
BTBD19	7.16e-16	2.02179	0.120356	0.115079	2.95e-16	mCAF
PHC3	1.03e-18	2.02103	0.166405	0.182184	3.9e-19	mCAF
ZFYVE16	1.73e-24	2.02046	0.204605	0.207761	5.61e-25	mCAF
ENOSF1	3.6e-20	2.0159	0.163265	0.165313	1.31e-20	mCAF
HPS4	1.05e-13	2.01554	0.120356	0.134293	4.67e-14	mCAF
TNRC6A	4.84e-21	2.01548	0.186813	0.209436	1.72e-21	mCAF
RASGRF2	1.62e-11	2.01013	0.0978545	0.102478	7.8e-12	mCAF
ZMIZ2	1.19e-14	2.01012	0.135008	0.152085	5.1e-15	mCAF
COL27A1	5.96e-12	2.00955	0.112507	0.125502	2.82e-12	mCAF
CCDC102B	1.21e-07	2.00761	0.0920984	0.107251	6.85e-08	mCAF
LUC7L3	4.64e-73	2.00529	0.495552	0.501423	7.15e-74	mCAF
C20ORF194	3.16e-12	2.00217	0.110937	0.120939	1.48e-12	mCAF
PLEKHG2	2.89e-17	2.00069	0.155416	0.164141	1.14e-17	mCAF
UGGT2	8.83e-22	1.9995	0.174778	0.170169	3.06e-22	mCAF
MARK3	4.37e-22	1.99818	0.198849	0.217473	1.5e-22	mCAF
SPG7	7.87e-31	1.99672	0.247514	0.255735	2.22e-31	mCAF
ZNF451	6.65e-20	1.99607	0.167452	0.17402	2.45e-20	mCAF
FRYL	1.08e-19	1.99557	0.1528	0.149029	3.99e-20	mCAF
USP40	1.05e-13	1.99333	0.121402	0.127302	4.65e-14	mCAF
TSC1	4.93e-11	1.99166	0.0941915	0.100804	2.42e-11	mCAF
PAWR	5.99e-26	1.99112	0.21821	0.219399	1.88e-26	mCAF
PCNX1	1.88e-14	1.99059	0.145474	0.169332	8.15e-15	mCAF
SECISBP2	9.18e-21	1.99048	0.204082	0.238237	3.28e-21	mCAF
PRKG1	4.26e-29	1.98614	0.266876	0.287215	1.25e-29	mCAF
USP34	1.53e-37	1.98559	0.298273	0.300737	3.82e-38	mCAF
KDM4B	8.21e-11	1.98461	0.10989	0.131949	4.05e-11	mCAF
KANSL3	6.51e-15	1.98041	0.114076	0.112986	2.77e-15	mCAF
PTCD3	1.79e-15	1.97625	0.129775	0.14208	7.44e-16	mCAF
ZDHHC17	5.14e-16	1.97539	0.132915	0.129563	2.1e-16	mCAF
FAM214A	7.6e-14	1.97442	0.105704	0.105953	3.35e-14	mCAF
SLC7A6	5.31e-21	1.97168	0.18001	0.190347	1.89e-21	mCAF
RHOT2	2.86e-25	1.97101	0.215071	0.229027	9.11e-26	mCAF
DMXL1	1.04e-10	1.96665	0.0994244	0.11219	5.17e-11	mCAF
ZSWIM8	1.85e-14	1.96477	0.14652	0.173099	8.01e-15	mCAF
MUM1	2.57e-28	1.96477	0.236002	0.244349	7.64e-29	mCAF
ZNF76	2.97e-09	1.96475	0.0910518	0.108716	1.57e-09	mCAF
HNRNPH1	9.21e-43	1.9645	0.345369	0.367632	2.12e-43	mCAF
SMPD4	1.05e-12	1.96351	0.122449	0.140028	4.84e-13	mCAF
NUTM2B-AS1	1.81e-22	1.96345	0.188906	0.19897	6.14e-23	mCAF
MKNK1	3.11e-10	1.96301	0.096808	0.112986	1.57e-10	mCAF
IL16	2.5e-13	1.96175	0.113553	0.118344	1.13e-13	mCAF
KDM6A	4.58e-13	1.96158	0.107274	0.110181	2.08e-13	mCAF
VPS53	8.56e-11	1.96074	0.0994244	0.110683	4.24e-11	mCAF
NFKBIZ	6.58e-15	1.95982	0.184197	0.226139	2.8e-15	mCAF
INO80D	4.24e-13	1.95953	0.105704	0.10432	1.92e-13	mCAF
RALGPS2	4.75e-15	1.95888	0.10832	0.0997153	2.01e-15	mCAF
ZNF655	1.59e-14	1.95872	0.137101	0.15669	6.87e-15	mCAF
CEP83	3.4e-12	1.95799	0.104134	0.108883	1.6e-12	mCAF
ZNF292	8.47e-29	1.95778	0.272109	0.302704	2.5e-29	mCAF
FOXP2	7.1e-09	1.9564	0.0910518	0.108841	3.81e-09	mCAF
SPG11	7.89e-17	1.95622	0.150706	0.161085	3.15e-17	mCAF
SLC5A3	1.06e-26	1.95379	0.210361	0.183481	3.25e-27	mCAF
AAK1	1.25e-22	1.9521	0.212977	0.234092	4.24e-23	mCAF
FAR1	3.9e-21	1.95047	0.174254	0.175527	1.38e-21	mCAF
SLC25A13	9.64e-11	1.94838	0.103611	0.116418	4.78e-11	mCAF
FAM160A2	1.38e-11	1.94728	0.103087	0.113655	6.64e-12	mCAF
FGD6	8.74e-12	1.94618	0.108844	0.117967	4.17e-12	mCAF
SRSF6	1.04e-24	1.94494	0.218734	0.241209	3.34e-25	mCAF
COG7	4.26e-11	1.94429	0.100471	0.107292	2.08e-11	mCAF
DST	1.55e-71	1.94284	0.505495	0.501633	2.41e-72	mCAF
SLC6A6	2.37e-16	1.94096	0.166928	0.168076	9.59e-17	mCAF
NBPF15	4.37e-23	1.93977	0.211408	0.230953	1.47e-23	mCAF
GLIS3	1.54e-16	1.93972	0.14652	0.153299	6.18e-17	mCAF
WDFY3	1.55e-16	1.93968	0.140764	0.14501	6.22e-17	mCAF
HDAC10	3.79e-08	1.93965	0.0800628	0.101097	2.09e-08	mCAF
CAPN7	1.22e-17	1.9382	0.170068	0.191016	4.75e-18	mCAF
ANKRD10	5.64e-49	1.93805	0.392988	0.40715	1.19e-49	mCAF
TANC1	2.71e-19	1.93542	0.170068	0.176909	1.01e-19	mCAF
ARHGAP21	2.71e-31	1.93167	0.290424	0.314007	7.6e-32	mCAF
APBB3	2.95e-11	1.9262	0.101518	0.111269	1.44e-11	mCAF
PPWD1	1.21e-17	1.9236	0.156463	0.169374	4.73e-18	mCAF
LYST	1.19e-15	1.92248	0.1528	0.171676	4.94e-16	mCAF
CEMIP2	4.02e-24	1.91871	0.204605	0.202235	1.31e-24	mCAF
HERC1	5.55e-21	1.9187	0.194139	0.213622	1.97e-21	mCAF
MSI2	2.31e-08	1.91564	0.0852957	0.104446	1.26e-08	mCAF
RBM26	5.72e-15	1.91541	0.14652	0.170462	2.43e-15	mCAF
CD46	2.29e-52	1.91524	0.357405	0.326775	4.58e-53	mCAF
KIAA0319L	1.2e-15	1.91438	0.121926	0.116502	4.99e-16	mCAF
THUMPD3-AS1	1.8e-24	1.91344	0.219257	0.227855	5.81e-25	mCAF
ANKRD52	2.09e-10	1.91319	0.0910518	0.100385	1.05e-10	mCAF
MEIS1	2.74e-10	1.91217	0.105704	0.125795	1.38e-10	mCAF
DIP2B	3.86e-13	1.91193	0.109367	0.110725	1.75e-13	mCAF
MAU2	2.4e-13	1.90994	0.122449	0.13061	1.08e-13	mCAF
SYMPK	1.46e-12	1.90966	0.141811	0.172555	6.74e-13	mCAF
SNED1	4.71e-18	1.90934	0.18629	0.201775	1.82e-18	mCAF
HDAC6	1.95e-12	1.90871	0.10675	0.111018	9.06e-13	mCAF
CARS2	7.79e-10	1.90842	0.0962847	0.115204	4.01e-10	mCAF
PLCG1	1.26e-13	1.9059	0.128205	0.13894	5.6e-14	mCAF
MTMR3	3.34e-13	1.90232	0.115646	0.122405	1.51e-13	mCAF
THBS3	8.09e-22	1.90182	0.196756	0.205668	2.8e-22	mCAF
NBAS	9.56e-16	1.90067	0.1528	0.162215	3.96e-16	mCAF
ARID2	8.42e-11	1.90051	0.110937	0.126633	4.16e-11	mCAF
BIRC6	3.62e-31	1.89929	0.269492	0.282443	1.02e-31	mCAF
MRI1	3.24e-16	1.8992	0.159079	0.181556	1.32e-16	mCAF
NR2C1	9.21e-12	1.89791	0.11303	0.124414	4.4e-12	mCAF
MSL1	1.31e-16	1.89716	0.173208	0.202905	5.28e-17	mCAF
TAZ	2.45e-12	1.89602	0.117216	0.128851	1.14e-12	mCAF
MSH3	4.77e-08	1.89585	0.0858189	0.105534	2.65e-08	mCAF
PDE4D	2e-11	1.89545	0.102564	0.102729	9.67e-12	mCAF
ARFGEF1	5.17e-17	1.89493	0.14652	0.151122	2.05e-17	mCAF
HERC2	1.21e-30	1.89418	0.264783	0.278969	3.43e-31	mCAF
INTS6	6.71e-10	1.89323	0.110413	0.136345	3.44e-10	mCAF
TLE4	5.19e-11	1.89258	0.107797	0.122614	2.55e-11	mCAF
MBD5	3.33e-13	1.89211	0.119309	0.126256	1.51e-13	mCAF
MOGS	7.19e-12	1.89113	0.111983	0.121818	3.42e-12	mCAF
POLM	1.21e-16	1.89018	0.163265	0.181179	4.84e-17	mCAF
NNT	1.41e-11	1.8889	0.117739	0.138773	6.78e-12	mCAF
ASCC3	1.05e-19	1.88801	0.18001	0.189258	3.9e-20	mCAF
TRMT11	2.31e-10	1.88635	0.104134	0.118344	1.16e-10	mCAF
RBM25	5.01e-64	1.88622	0.472004	0.477897	8.51e-65	mCAF
RASA2	5.47e-15	1.88546	0.141811	0.157234	2.32e-15	mCAF
WDR60	4.77e-13	1.88519	0.135008	0.161127	2.17e-13	mCAF
ARGLU1	3.7e-59	1.88511	0.454736	0.471827	6.73e-60	mCAF
ERCC6L2	1.27e-10	1.88487	0.105704	0.12366	6.34e-11	mCAF
COL16A1	2.23e-80	1.88367	0.537938	0.508121	3.15e-81	mCAF
GATAD1	1.43e-13	1.88326	0.139194	0.164099	6.37e-14	mCAF
RASA1	5.3e-13	1.88294	0.127682	0.139359	2.41e-13	mCAF
ITPR2	2.08e-16	1.8824	0.139194	0.136596	8.41e-17	mCAF
STRA6	1.12e-09	1.88239	0.0989011	0.107376	5.8e-10	mCAF
WDR6	1.58e-21	1.88164	0.216641	0.244725	5.52e-22	mCAF
SBF2	3.73e-16	1.88111	0.161172	0.186077	1.52e-16	mCAF
UBR5	2.23e-22	1.87774	0.216641	0.243637	7.57e-23	mCAF
UBA6	8.03e-13	1.87749	0.121402	0.131112	3.68e-13	mCAF
TBCK	2.49e-12	1.87694	0.117216	0.127428	1.16e-12	mCAF
VPS45	1.23e-11	1.87692	0.110413	0.127679	5.88e-12	mCAF
ABCD4	1.24e-12	1.8738	0.132915	0.156355	5.73e-13	mCAF
CEP112	1.05e-08	1.87304	0.0920984	0.111604	5.69e-09	mCAF
ING5	1.21858e-06	1.87299	0.0784929	0.103902	7.26e-07	mCAF
UBE2G2	5e-24	1.87261	0.22763	0.252302	1.64e-24	mCAF
UBR2	6.24e-19	1.86841	0.169021	0.178039	2.36e-19	mCAF
POGZ	3.76e-32	1.86819	0.286761	0.30576	1.04e-32	mCAF
SYNE1	3.39e-35	1.86607	0.322344	0.337659	8.87e-36	mCAF
NRDE2	2.64e-10	1.86525	0.0978545	0.107585	1.33e-10	mCAF
SYNGAP1	2.11e-11	1.8641	0.110937	0.128726	1.02e-11	mCAF
TRO	3.27e-11	1.8621	0.108844	0.121232	1.6e-11	mCAF
SETX	5.71e-25	1.86144	0.248038	0.278173	1.83e-25	mCAF
KHDC4	2.27e-14	1.85927	0.132915	0.142708	9.85e-15	mCAF
PKN2	3.17e-24	1.85836	0.229199	0.249665	1.03e-24	mCAF
NHLRC3	2.02e-20	1.85817	0.196232	0.217599	7.3e-21	mCAF
TCIRG1	2.62e-26	1.85663	0.250654	0.276206	8.14e-27	mCAF
CDK12	3.71e-19	1.85251	0.182627	0.198928	1.4e-19	mCAF
RFNG	1.04e-11	1.85239	0.121402	0.138521	4.99e-12	mCAF
SREK1	4.61e-31	1.85145	0.290947	0.320538	1.3e-31	mCAF
PCGF3	3.88e-13	1.85013	0.136054	0.164601	1.76e-13	mCAF
NXF1	1.63e-11	1.84914	0.125065	0.155266	7.88e-12	mCAF
RPAP2	1.91e-10	1.84885	0.1146	0.132661	9.55e-11	mCAF
LONP2	4.08e-24	1.84768	0.243328	0.276038	1.33e-24	mCAF
POFUT2	8.98e-16	1.84514	0.158032	0.174648	3.71e-16	mCAF
ZFYVE27	3.89e-10	1.84448	0.103611	0.113907	1.98e-10	mCAF
FRY	2.47e-10	1.84322	0.114076	0.130861	1.24e-10	mCAF
ACIN1	1.03e-24	1.84301	0.261643	0.30396	3.31e-25	mCAF
DIP2C	1.67e-19	1.84173	0.184197	0.19918	6.22e-20	mCAF
SRSF11	6.5e-83	1.8398	0.58765	0.608171	8.97e-84	mCAF
RABGAP1	4.18e-20	1.83855	0.194662	0.205543	1.53e-20	mCAF
LRCH3	3.87e-14	1.83706	0.149137	0.170965	1.69e-14	mCAF
SIPA1L1	5.08e-14	1.83669	0.136578	0.144591	2.23e-14	mCAF
CEMIP	2.64e-11	1.8355	0.117739	0.110516	1.29e-11	mCAF
PPP2R3A	4.02e-08	1.83503	0.0863422	0.101432	2.22e-08	mCAF
VPS13C	4.46e-29	1.83467	0.277865	0.300988	1.31e-29	mCAF
PSME4	4.85e-09	1.83457	0.0920984	0.105953	2.59e-09	mCAF
EXOC4	3.07e-16	1.83439	0.158032	0.174439	1.25e-16	mCAF
ICE2	4.51e-08	1.8322	0.0926217	0.117674	2.5e-08	mCAF
ANGEL2	1.16e-14	1.83179	0.125589	0.128014	4.99e-15	mCAF
SFSWAP	2.63e-15	1.82769	0.167452	0.200059	1.1e-15	mCAF
ATG2B	5.55e-14	1.82735	0.118263	0.120604	2.43e-14	mCAF
SLC20A1	3.19e-19	1.82596	0.196232	0.213454	1.2e-19	mCAF
ODF2L	6.1e-31	1.82544	0.296703	0.327612	1.72e-31	mCAF
NBPF19	2.94e-10	1.82442	0.103611	0.118595	1.48e-10	mCAF
ST6GAL2	1.98e-16	1.8229	0.141811	0.134252	7.99e-17	mCAF
ELMOD3	1.51e-09	1.82281	0.10832	0.13287	7.85e-10	mCAF
SLC35E2B	1.54e-13	1.8223	0.147567	0.174648	6.86e-14	mCAF
RREB1	4.6e-08	1.82143	0.0847724	0.101013	2.55e-08	mCAF
CFLAR	1.56e-17	1.82035	0.21821	0.271308	6.11e-18	mCAF
RALGAPB	1.24e-12	1.81986	0.128728	0.143252	5.7e-13	mCAF
MIB2	2.42e-09	1.81951	0.107274	0.14028	1.27e-09	mCAF
WDR81	1.13e-09	1.81951	0.115123	0.148275	5.88e-10	mCAF
HGF	7.28e-08	1.8193	0.0941915	0.109218	4.07e-08	mCAF
CBLB	9.9e-20	1.81719	0.196232	0.213622	3.66e-20	mCAF
MDN1	2.29e-10	1.81686	0.0994244	0.11106	1.15e-10	mCAF
MLLT10	5.91e-12	1.81394	0.138148	0.171299	2.8e-12	mCAF
ZNF506	5e-11	1.81246	0.11303	0.128977	2.46e-11	mCAF
AGO2	1.59e-09	1.81136	0.120879	0.157945	8.27e-10	mCAF
RASAL2	5.84e-22	1.80773	0.21978	0.245688	2.02e-22	mCAF
ZNF37A	6.73e-13	1.80674	0.147567	0.17783	3.07e-13	mCAF
PIP5K1A	8.65e-14	1.80618	0.140241	0.162132	3.82e-14	mCAF
SNRNP70	4.31e-48	1.80606	0.436944	0.480911	9.18e-49	mCAF
AKAP17A	1.09e-10	1.80553	0.108844	0.126465	5.41e-11	mCAF
SKIV2L	2.77e-10	1.80352	0.10832	0.126549	1.39e-10	mCAF
ZNF75A	2.23e-08	1.80308	0.0884354	0.102269	1.22e-08	mCAF
TUBE1	5.79e-08	1.80246	0.0879121	0.104739	3.22e-08	mCAF
XPO4	1.42e-08	1.80232	0.0983778	0.1214	7.68e-09	mCAF
ARMC9	1.14e-11	1.80062	0.123496	0.1358	5.48e-12	mCAF
RORA	1.67e-17	1.79991	0.211408	0.260507	6.56e-18	mCAF
PIK3C3	3.23e-12	1.79829	0.116693	0.128098	1.51e-12	mCAF
CHFR	3.3e-09	1.79704	0.0879121	0.102729	1.75e-09	mCAF
PXN	9.6e-15	1.79103	0.169021	0.205082	4.11e-15	mCAF
ATXN2	4.79e-17	1.78917	0.198849	0.23853	1.9e-17	mCAF
FHOD3	2.07e-14	1.78916	0.14809	0.161797	8.97e-15	mCAF
NSD1	4.66e-23	1.78892	0.231816	0.258414	1.56e-23	mCAF
BCL6	1.53316e-06	1.78873	0.0811094	0.107753	9.18e-07	mCAF
LPCAT1	9.38e-07	1.78774	0.0784929	0.103357	5.54e-07	mCAF
MACF1	3.93e-67	1.78644	0.522763	0.532276	6.49e-68	mCAF
PISD	3.81e-07	1.78629	0.0852957	0.107544	2.2e-07	mCAF
SACM1L	9.62e-11	1.784	0.104134	0.111897	4.77e-11	mCAF
TRIM38	3.3e-15	1.7827	0.157509	0.1803	1.39e-15	mCAF
HMCN1	3.67e-41	1.77674	0.377813	0.390028	8.7e-42	mCAF
TSC2	2.31e-12	1.77609	0.151753	0.191979	1.07e-12	mCAF
LMBR1L	4.98e-12	1.77579	0.127159	0.144089	2.35e-12	mCAF
SLC46A3	4.38e-09	1.7747	0.0973312	0.106539	2.33e-09	mCAF
SNX14	2.01e-11	1.77455	0.134485	0.153173	9.74e-12	mCAF
CLCN7	2.32e-11	1.77178	0.124019	0.143001	1.13e-11	mCAF
PRPF3	9.56e-13	1.77078	0.124019	0.132577	4.39e-13	mCAF
CLK4	3.38e-13	1.76889	0.134485	0.147229	1.53e-13	mCAF
ZNF224	3.69e-10	1.76801	0.104657	0.115665	1.87e-10	mCAF
APBB2	2.1e-32	1.76786	0.311355	0.33544	5.76e-33	mCAF
DUS1L	6.27e-09	1.76701	0.0900052	0.105702	3.36e-09	mCAF
PABPN1	1.17e-18	1.76631	0.26269	0.341845	4.44e-19	mCAF
SMCHD1	2.17e-19	1.76569	0.212977	0.244851	8.1e-20	mCAF
TMEM168	1.42e-10	1.76569	0.111983	0.125377	7.09e-11	mCAF
LARP4B	1.32e-07	1.76429	0.0863422	0.108506	7.47e-08	mCAF
KIAA1755	2.61643e-05	1.76177	0.0816327	0.110432	1.68029e-05	mCAF
SUN1	2.74e-22	1.76138	0.22763	0.246442	9.34e-23	mCAF
RC3H1	1.06e-14	1.76024	0.163789	0.1947	4.55e-15	mCAF
PIKFYVE	4.55e-09	1.75924	0.105704	0.130944	2.42e-09	mCAF
ADAMTS9-AS2	1.11701e-06	1.75769	0.0858189	0.105534	6.63e-07	mCAF
PMS1	8.67e-11	1.75709	0.126112	0.153508	4.29e-11	mCAF
PARP6	5.36e-10	1.75697	0.115646	0.14254	2.74e-10	mCAF
DICER1	1.16e-17	1.75599	0.205651	0.247112	4.52e-18	mCAF
JAK2	7.63e-09	1.75583	0.0905285	0.102395	4.1e-09	mCAF
MLH3	1.8e-11	1.75415	0.115646	0.130526	8.7e-12	mCAF
MYO9B	3.65e-15	1.75375	0.172684	0.209645	1.54e-15	mCAF
SLC38A6	1.4e-07	1.75332	0.0884354	0.109511	7.95e-08	mCAF
ASAP3	4.33e-10	1.75295	0.132915	0.168495	2.21e-10	mCAF
RPS6KC1	7.02e-11	1.75226	0.116693	0.135675	3.46e-11	mCAF
SACS	4.97e-08	1.75185	0.0900052	0.107251	2.76e-08	mCAF
ECHDC2	4.13e-17	1.74945	0.218734	0.270805	1.64e-17	mCAF
MMP16	4.76e-10	1.7494	0.119309	0.129689	2.43e-10	mCAF
BRWD1	4.04e-17	1.74866	0.198325	0.236939	1.6e-17	mCAF
INTS8	4.04e-09	1.7476	0.0920984	0.102018	2.15e-09	mCAF
FOXJ3	3.26e-10	1.74759	0.127682	0.157569	1.65e-10	mCAF
ZMYND8	6.48e-08	1.74759	0.0936682	0.116083	3.62e-08	mCAF
GTF3C1	8.55e-20	1.74693	0.195186	0.208054	3.16e-20	mCAF
PACS2	6.52e-09	1.74664	0.110937	0.143252	3.49e-09	mCAF
DIAPH2	2.47e-08	1.74605	0.117739	0.156899	1.35e-08	mCAF
ARHGEF7	5.26e-15	1.74601	0.174778	0.206212	2.23e-15	mCAF
EOGT	6.51e-08	1.74597	0.0889587	0.106288	3.63e-08	mCAF
GALK2	1.97e-07	1.7458	0.0900052	0.116669	1.13e-07	mCAF
KDM7A	3.03e-08	1.74528	0.0894819	0.105492	1.66e-08	mCAF
SEC24C	6.24e-11	1.74215	0.125589	0.153131	3.07e-11	mCAF
LRIG3	4.5e-16	1.74043	0.164835	0.17649	1.84e-16	mCAF
PHKB	1e-10	1.73966	0.121926	0.148694	4.97e-11	mCAF
CCNL1	2.58e-25	1.73832	0.308739	0.369349	8.2e-26	mCAF
TMEM259	2.95e-20	1.73828	0.22292	0.257242	1.07e-20	mCAF
TDRD3	6e-09	1.73804	0.0936682	0.111688	3.21e-09	mCAF
PHF21A	7.01e-10	1.73639	0.134485	0.17582	3.6e-10	mCAF
KAZN	0.000398082	1.73587	0.0732601	0.111981	0.000275033	mCAF
GGT7	6.8e-08	1.73561	0.0952381	0.114116	3.8e-08	mCAF
PCF11	5.69e-12	1.73367	0.153323	0.193696	2.69e-12	mCAF
NUMB	7.13e-17	1.73315	0.202512	0.247614	2.84e-17	mCAF
MED13	3.22e-12	1.73288	0.157509	0.200603	1.51e-12	mCAF
LIMA1	1.54e-52	1.73261	0.493459	0.521015	3.05e-53	mCAF
AKAP9	3.33e-39	1.73241	0.40293	0.455877	8.11e-40	mCAF
ULK3	3.15276e-05	1.73213	0.0737834	0.105199	2.03445e-05	mCAF
TNPO2	5.70291e-06	1.73205	0.0889587	0.125754	3.52001e-06	mCAF
MAP4K3	1.38458e-05	1.73198	0.0732601	0.101641	8.75778e-06	mCAF
FAM160B1	5.74e-11	1.73019	0.117216	0.131782	2.82e-11	mCAF
KIAA2026	1.49e-10	1.72959	0.129775	0.163346	7.42e-11	mCAF
ZNF280D	5.11e-18	1.72907	0.211408	0.253433	1.97e-18	mCAF
WASHC4	6.53e-19	1.72865	0.216117	0.255275	2.47e-19	mCAF
AP5Z1	1.66985e-06	1.72791	0.0852957	0.114074	1.00139e-06	mCAF
CRYBG3	3.29e-10	1.72782	0.134485	0.170797	1.67e-10	mCAF
AC020916	6.97e-13	1.72779	0.163265	0.188379	3.18e-13	mCAF
ME3	7.39e-08	1.72769	0.104657	0.140238	4.14e-08	mCAF
TSPYL2	8.09e-15	1.72768	0.200942	0.24933	3.46e-15	mCAF
PLXNA1	1.91e-16	1.72554	0.174254	0.192356	7.72e-17	mCAF
ZNF160	1.27165e-06	1.72492	0.0837258	0.110055	7.58e-07	mCAF
45722	5.85e-19	1.72384	0.213501	0.252554	2.21e-19	mCAF
POLI	2.91e-07	1.72273	0.0879121	0.111227	1.68e-07	mCAF
ATP6V0A2	9.96e-08	1.71934	0.0905285	0.109678	5.62e-08	mCAF
RICTOR	1.99e-10	1.71794	0.123496	0.146391	9.99e-11	mCAF
WDR70	5.38e-07	1.71772	0.0926217	0.122614	3.14e-07	mCAF
UBR4	2.52e-17	1.71707	0.22135	0.267875	9.92e-18	mCAF
ARHGEF17	1.74e-17	1.7147	0.218734	0.253684	6.84e-18	mCAF
FBXL20	4.13e-08	1.71302	0.0947148	0.112567	2.28e-08	mCAF
CLK1	6.9e-28	1.71275	0.281528	0.307016	2.08e-28	mCAF
SF3B1	1.38e-55	1.70992	0.488226	0.523861	2.64e-56	mCAF
NLGN2	3.32e-12	1.70861	0.151753	0.187374	1.55e-12	mCAF
SLC25A36	5.62e-18	1.70856	0.253271	0.327905	2.17e-18	mCAF
HMGXB3	5.76e-16	1.70825	0.182104	0.210273	2.37e-16	mCAF
PRMT7	7.92793e-06	1.70809	0.0858189	0.12186	4.93229e-06	mCAF
GRIPAP1	2.16e-08	1.70789	0.093145	0.112316	1.18e-08	mCAF
FER	1.32e-08	1.70787	0.107797	0.137224	7.17e-09	mCAF
TRRAP	5.34e-08	1.70742	0.103087	0.132368	2.97e-08	mCAF
SIK2	2.77e-07	1.70701	0.0873888	0.109511	1.59e-07	mCAF
PPP6R2	2.48e-09	1.70634	0.120356	0.159159	1.31e-09	mCAF
MKLN1	5.94e-17	1.70619	0.198849	0.234511	2.37e-17	mCAF
TAF1	3.99e-07	1.70516	0.0879121	0.112274	2.31e-07	mCAF
DAZAP1	4.86e-11	1.70247	0.14809	0.190305	2.38e-11	mCAF
EPM2AIP1	1.84e-11	1.70174	0.136054	0.164476	8.92e-12	mCAF
NUP58	5.82e-11	1.70137	0.135008	0.162383	2.87e-11	mCAF
PHC1	1.86e-07	1.70036	0.0900052	0.113948	1.07e-07	mCAF
SRGAP1	9.51e-10	1.69997	0.135008	0.174313	4.91e-10	mCAF
PTAR1	2.35e-09	1.69964	0.110413	0.134545	1.24e-09	mCAF
GON4L	7.75e-15	1.6979	0.182627	0.220822	3.31e-15	mCAF
LRBA	2.39e-09	1.6973	0.0936682	0.102646	1.26e-09	mCAF
PEX26	7.57e-07	1.69705	0.0868655	0.10792	4.45e-07	mCAF
SNAPC3	6.91e-12	1.69645	0.129252	0.145429	3.28e-12	mCAF
AFF1	4.54e-12	1.69516	0.150706	0.183398	2.14e-12	mCAF
SNX13	8.4e-11	1.69493	0.129252	0.149615	4.15e-11	mCAF
MED14	8.39e-08	1.69306	0.0941915	0.116544	4.72e-08	mCAF
ERICH1	3.22e-10	1.69197	0.145997	0.19717	1.63e-10	mCAF
PLEKHA1	4.32e-11	1.69185	0.145474	0.188002	2.12e-11	mCAF
SLC8B1	1.3e-07	1.69121	0.0879121	0.102939	7.35e-08	mCAF
PRPF4B	3.53e-17	1.68926	0.226583	0.283699	1.4e-17	mCAF
SETD5	5e-23	1.6892	0.271062	0.317314	1.68e-23	mCAF
RUNX1	9.33e-41	1.68915	0.417059	0.445956	2.22e-41	mCAF
LEMD2	3.37e-08	1.68882	0.0936682	0.109302	1.85e-08	mCAF
HEATR1	3.14e-08	1.68868	0.0915751	0.107251	1.73e-08	mCAF
MCM3AP	1.09e-11	1.68856	0.14338	0.173434	5.23e-12	mCAF
CHD2	2.31e-15	1.68703	0.201988	0.250084	9.66e-16	mCAF
GSK3B	3.28e-15	1.68645	0.170591	0.198217	1.38e-15	mCAF
NLRP1	1.62e-07	1.6864	0.0936682	0.119139	9.2e-08	mCAF
UBAP2	3.87212e-06	1.68454	0.0774464	0.100804	2.36771e-06	mCAF
NOX4	4.3e-21	1.681	0.245421	0.262852	1.52e-21	mCAF
SON	3.53e-84	1.68009	0.655678	0.672848	4.83e-85	mCAF
KLHL42	1.61e-09	1.67982	0.132391	0.171844	8.39e-10	mCAF
PCED1A	3.18e-10	1.67949	0.161695	0.224548	1.61e-10	mCAF
KLC1	9.06e-15	1.67924	0.179487	0.221283	3.88e-15	mCAF
MLLT6	2.31e-13	1.6789	0.164312	0.200896	1.04e-13	mCAF
KIF13A	6.19e-08	1.6788	0.118263	0.162341	3.45e-08	mCAF
SLC36A1	1.06e-07	1.67739	0.0915751	0.109385	6e-08	mCAF
MAP3K6	1.33562e-05	1.67732	0.0758765	0.103399	8.43502e-06	mCAF
CDC25B	2.65345e-05	1.67696	0.0889587	0.134712	1.70555e-05	mCAF
SMC5	1.66e-15	1.67666	0.182627	0.214501	6.93e-16	mCAF
ARID1B	1.57e-12	1.67633	0.182627	0.234595	7.25e-13	mCAF
ANKRD13D	1.06e-07	1.6756	0.0999477	0.127679	5.99e-08	mCAF
TBC1D8B	7.10498e-06	1.67487	0.0873888	0.122279	4.40834e-06	mCAF
SYNRG	2.13e-09	1.67456	0.131345	0.170169	1.12e-09	mCAF
DLG1	2.12e-13	1.67384	0.142857	0.159704	9.51e-14	mCAF
ABL2	5.05e-12	1.67364	0.168498	0.216845	2.38e-12	mCAF
SENP6	7.18e-21	1.67344	0.269492	0.328701	2.56e-21	mCAF
DDX58	3.69e-09	1.67224	0.104657	0.12207	1.96e-09	mCAF
PRDM2	1.98e-16	1.67175	0.208268	0.252344	8.02e-17	mCAF
TAOK2	1.87e-07	1.67109	0.0952381	0.121232	1.07e-07	mCAF
ASXL1	1.63e-10	1.6693	0.136054	0.169541	8.15e-11	mCAF
USP47	3.5e-15	1.66699	0.198325	0.244432	1.47e-15	mCAF
ACACA	7.01e-08	1.66609	0.0915751	0.112651	3.91e-08	mCAF
EPS8L2	1.98053e-05	1.66598	0.0743066	0.102101	1.26274e-05	mCAF
KDM2A	1.63e-11	1.66497	0.154369	0.195956	7.86e-12	mCAF
TUT7	1.29856e-05	1.66356	0.0873888	0.128893	8.18822e-06	mCAF
GGA2	9.37259e-06	1.66351	0.0957614	0.13827	5.86658e-06	mCAF
ADCY6	1.53e-07	1.66255	0.0858189	0.100762	8.72e-08	mCAF
RBM28	1.12e-07	1.66206	0.0957614	0.125	6.32e-08	mCAF
ATG4B	8.61e-10	1.66137	0.133438	0.179379	4.44e-10	mCAF
LTN1	2.26e-09	1.66106	0.127159	0.158657	1.19e-09	mCAF
FAM120B	6.05e-08	1.6592	0.101518	0.129354	3.37e-08	mCAF
NPC1	1.9e-07	1.65794	0.0915751	0.107585	1.09e-07	mCAF
PI4KA	7.86e-07	1.65676	0.10989	0.156941	4.62e-07	mCAF
FUS	1.25e-72	1.6555	0.622711	0.666988	1.92e-73	mCAF
STK3	3.11e-12	1.65389	0.166928	0.212952	1.45e-12	mCAF
USP48	1.21e-13	1.65342	0.185243	0.233297	5.38e-14	mCAF
COBLL1	1.91e-09	1.65303	0.119833	0.141745	9.99e-10	mCAF
SBNO2	1.14692e-06	1.65282	0.0852957	0.108213	6.81e-07	mCAF
FAM126A	1.08e-07	1.6524	0.114076	0.155769	6.09e-08	mCAF
SNX29	3.93e-16	1.65158	0.197802	0.233171	1.6e-16	mCAF
CTIF	1.67e-10	1.65112	0.132915	0.163681	8.36e-11	mCAF
CHD9	1.07e-30	1.65056	0.36944	0.434402	3.04e-31	mCAF
NADSYN1	1.16151e-06	1.65013	0.093145	0.124707	6.9e-07	mCAF
PRICKLE2	9.38e-10	1.64981	0.132915	0.168662	4.84e-10	mCAF
TYK2	3.88e-08	1.64938	0.111983	0.143419	2.14e-08	mCAF
MRNIP	9.52e-07	1.6487	0.0994244	0.135675	5.63e-07	mCAF
ATXN3	2.82e-09	1.64869	0.140764	0.190514	1.49e-09	mCAF
FAT4	3.31e-09	1.64864	0.0999477	0.10746	1.75e-09	mCAF
KHNYN	1.63756e-05	1.64757	0.0795395	0.116209	1.03901e-05	mCAF
AP1G1	3.35e-10	1.64611	0.119309	0.141159	1.7e-10	mCAF
PARP10	1.7e-12	1.64581	0.167452	0.206924	7.86e-13	mCAF
CLK2	4.29921e-06	1.64489	0.0774464	0.105241	2.63792e-06	mCAF
GPATCH8	2.41e-15	1.644	0.211408	0.265573	1.01e-15	mCAF
GBF1	3.92e-12	1.64395	0.159602	0.198928	1.85e-12	mCAF
SENP5	3.96935e-06	1.64177	0.0826792	0.110892	2.42828e-06	mCAF
BIVM	4.29584e-06	1.64063	0.0784929	0.102478	2.63525e-06	mCAF
ZFPM2	5.60737e-06	1.64058	0.0779696	0.100929	3.45946e-06	mCAF
ITGA1	1.18e-29	1.6393	0.314495	0.316728	3.42e-30	mCAF
METTL17	2.42e-12	1.63825	0.154893	0.186202	1.13e-12	mCAF
BAZ2A	6.99e-12	1.63731	0.177917	0.234385	3.32e-12	mCAF
TENT2	3.77e-10	1.63708	0.130822	0.162132	1.92e-10	mCAF
PDXDC1	1.33e-20	1.63696	0.251701	0.300151	4.8e-21	mCAF
USP53	5.95e-07	1.6365	0.100994	0.128182	3.48e-07	mCAF
DGKZ	5.22823e-06	1.63537	0.0863422	0.120228	3.22042e-06	mCAF
RAB3GAP2	2.39e-10	1.63528	0.137101	0.173686	1.2e-10	mCAF
SAMD9L	6.38e-10	1.63385	0.120879	0.144968	3.27e-10	mCAF
S100PBP	5.89e-09	1.6336	0.124019	0.160499	3.15e-09	mCAF
TARSL2	1.03106e-06	1.63338	0.105704	0.142959	6.11e-07	mCAF
PER3	2.94e-11	1.63184	0.158032	0.197966	1.43e-11	mCAF
TRMU	1.58776e-06	1.63066	0.0873888	0.115288	9.51e-07	mCAF
ZNF326	1.84e-08	1.63059	0.124542	0.165648	1e-08	mCAF
ZADH2	3.13792e-06	1.62698	0.0816327	0.106706	1.90908e-06	mCAF
COG4	4.97031e-06	1.62688	0.0900052	0.129647	3.06085e-06	mCAF
SRRM2	1.07e-45	1.62581	0.51596	0.585064	2.38e-46	mCAF
PRKAA1	3.97e-12	1.62558	0.159079	0.193151	1.87e-12	mCAF
TNKS	1.39e-09	1.62537	0.125065	0.158029	7.25e-10	mCAF
CCDC93	3.43e-08	1.62484	0.100471	0.12186	1.89e-08	mCAF
C2CD2	7.99252e-05	1.62471	0.0805861	0.114786	5.27863e-05	mCAF
NPEPPS	5.12e-24	1.62367	0.29618	0.349506	1.68e-24	mCAF
RIC1	4.7e-12	1.62341	0.158556	0.199012	2.22e-12	mCAF
EFHC1	6.93e-12	1.62286	0.171638	0.217599	3.29e-12	mCAF
CBFA2T2	1.1653e-06	1.62156	0.0873888	0.115832	6.93e-07	mCAF
FMNL3	4.49741e-06	1.61986	0.096808	0.13241	2.76142e-06	mCAF
POLK	3.02e-12	1.61909	0.162742	0.203408	1.41e-12	mCAF
TMX3	3.67e-10	1.61848	0.137101	0.169499	1.86e-10	mCAF
SETD2	2.23e-10	1.61724	0.161172	0.216636	1.12e-10	mCAF
PLD1	2.21859e-05	1.61701	0.0858189	0.117465	1.41763e-05	mCAF
EML4	9.58e-19	1.61623	0.234956	0.279722	3.64e-19	mCAF
IFT81	1.31831e-05	1.61408	0.0837258	0.114493	8.31644e-06	mCAF
SAMD4A	3.50344e-06	1.61302	0.0774464	0.105409	2.13589e-06	mCAF
EML3	4.59167e-06	1.61222	0.1146	0.172346	2.82188e-06	mCAF
ENPP1	2.74e-08	1.6119	0.0947148	0.100678	1.5e-08	mCAF
ADAM17	4.92e-10	1.61165	0.137624	0.173476	2.51e-10	mCAF
TP53BP1	4.98e-14	1.61142	0.181057	0.222162	2.18e-14	mCAF
NUAK1	8.66e-17	1.61085	0.207745	0.230911	3.46e-17	mCAF
CDK17	2.29343e-06	1.61049	0.0962847	0.1286	1.38693e-06	mCAF
LAMA2	2.83e-20	1.6094	0.302983	0.348836	1.03e-20	mCAF
UBE3B	4.58764e-06	1.60933	0.0784929	0.102101	2.81875e-06	mCAF
OFD1	8.71e-10	1.60918	0.137101	0.174565	4.49e-10	mCAF
TBX18	7.77179e-06	1.60916	0.096808	0.132284	4.83297e-06	mCAF
EPN2	8.12e-07	1.60896	0.119309	0.173392	4.78e-07	mCAF
RCOR3	8.72e-07	1.60887	0.107274	0.152043	5.14e-07	mCAF
ABCB8	3.35e-08	1.6082	0.105704	0.130233	1.84e-08	mCAF
PRR14L	1.40189e-05	1.60753	0.0879121	0.122614	8.8791e-06	mCAF
RUFY2	4.36e-07	1.60707	0.0915751	0.117046	2.53e-07	mCAF
MTHFD1L	0.0020295	1.60501	0.0622711	0.102395	0.00147706	mCAF
STARD13	4.83e-09	1.60415	0.132391	0.170923	2.58e-09	mCAF
SFPQ	3.77e-28	1.60253	0.398221	0.482167	1.12e-28	mCAF
IFI44	4.79e-12	1.60233	0.161695	0.194784	2.26e-12	mCAF
THEM4	5.95067e-06	1.60173	0.0905285	0.131656	3.67627e-06	mCAF
PTPRG	5.62e-18	1.60007	0.245945	0.298016	2.17e-18	mCAF
ATP10D	2.24e-10	1.59972	0.139717	0.168453	1.12e-10	mCAF
MRVI1	2.29e-13	1.59736	0.204082	0.24393	1.03e-13	mCAF
ZNF84	1.14e-08	1.59723	0.114076	0.138689	6.14e-09	mCAF
GATD1	4.76719e-06	1.59681	0.0926217	0.126005	2.93109e-06	mCAF
ANAPC7	2.11737e-06	1.59656	0.0962847	0.127093	1.2769e-06	mCAF
PHF20L1	7.01e-17	1.59625	0.26112	0.328868	2.8e-17	mCAF
MOV10	7.3408e-06	1.59572	0.0978545	0.131656	4.55877e-06	mCAF
NSMF	0.000172115	1.59567	0.0685505	0.103274	0.000116015	mCAF
SMARCAD1	2.78e-10	1.59475	0.109367	0.119893	1.4e-10	mCAF
KMT2C	3.46e-16	1.59421	0.232862	0.289769	1.41e-16	mCAF
PTPRD	9.02e-12	1.59419	0.145474	0.164643	4.31e-12	mCAF
NUPL2	8e-08	1.59387	0.10989	0.143712	4.49e-08	mCAF
ASH1L	6.25e-22	1.59253	0.299843	0.361562	2.16e-22	mCAF
ADPGK	7.34e-08	1.59235	0.131345	0.179881	4.11e-08	mCAF
NBPF1	4.16e-16	1.5915	0.211408	0.254898	1.7e-16	mCAF
GOLGA3	4.55e-16	1.58971	0.219257	0.271098	1.86e-16	mCAF
MTG1	3.04e-10	1.58846	0.150183	0.194868	1.54e-10	mCAF
TSTD2	0.000104468	1.58786	0.0732601	0.10813	6.94936e-05	mCAF
HARS2	1.85212e-05	1.58555	0.0826792	0.110348	1.17853e-05	mCAF
JPX	4.32e-12	1.58514	0.192046	0.262726	2.04e-12	mCAF
JMJD1C	9.93e-30	1.58492	0.377289	0.448468	2.87e-30	mCAF
MEIS2	2.31e-13	1.58429	0.233386	0.309653	1.04e-13	mCAF
TRMT1	0.000464861	1.58312	0.0832025	0.130023	0.000322866	mCAF
SCMH1	6.53e-08	1.58276	0.120356	0.16075	3.64e-08	mCAF
SPECC1	1.39e-07	1.58127	0.153323	0.214501	7.88e-08	mCAF
CRY2	2.7e-09	1.57795	0.140764	0.183816	1.43e-09	mCAF
STEAP2	1.2e-10	1.57763	0.18315	0.225008	5.97e-11	mCAF
EP400	1.42e-09	1.57647	0.142334	0.182142	7.39e-10	mCAF
PPP1R12B	2.1e-09	1.57556	0.128728	0.156522	1.1e-09	mCAF
ETV6	2.42e-11	1.57425	0.139717	0.164057	1.17e-11	mCAF
TTC19	2.80424e-05	1.57386	0.0936682	0.133289	1.80483e-05	mCAF
TRNT1	7.02e-07	1.57339	0.110937	0.15062	4.12e-07	mCAF
NAALADL2	1.18545e-06	1.57309	0.0879121	0.110641	7.05e-07	mCAF
BNC2	9.45e-21	1.57269	0.266353	0.30576	3.38e-21	mCAF
VPS13D	5.82e-08	1.57042	0.124019	0.162299	3.24e-08	mCAF
UBE4B	2.26399e-05	1.57025	0.0837258	0.116083	1.44791e-05	mCAF
SMG9	7.52557e-06	1.57005	0.0926217	0.128056	4.67563e-06	mCAF
TAF1D	5.03e-27	1.56924	0.345892	0.409243	1.54e-27	mCAF
SUPT20H	9.93e-13	1.56922	0.176871	0.221534	4.56e-13	mCAF
ANKRD28	3.18e-09	1.56745	0.201988	0.283699	1.68e-09	mCAF
TRA2A	5.27e-16	1.56696	0.211931	0.255777	2.16e-16	mCAF
SETDB1	3.71014e-05	1.56646	0.0743066	0.100469	2.40193e-05	mCAF
RNF111	5.13e-07	1.56601	0.0973312	0.124874	2.99e-07	mCAF
NRP2	6.31e-24	1.56524	0.29932	0.321668	2.07e-24	mCAF
CDK5RAP3	7.36e-18	1.56478	0.25484	0.319784	2.86e-18	mCAF
EZH1	3.90694e-05	1.56294	0.0832025	0.116628	2.53263e-05	mCAF
ZNF207	2.9e-25	1.5629	0.355835	0.437291	9.23e-26	mCAF
PPP6R3	2.89e-11	1.56277	0.167452	0.21672	1.41e-11	mCAF
LONRF1	0.000124962	1.56248	0.0774464	0.109051	8.35649e-05	mCAF
PPFIBP1	6.12e-35	1.56177	0.450549	0.508917	1.61e-35	mCAF
SLC41A2	1.74115e-05	1.56173	0.0774464	0.102436	1.10645e-05	mCAF
PEAK1	2.84e-17	1.55977	0.257457	0.314593	1.12e-17	mCAF
SMG6	2.31e-07	1.55967	0.124019	0.170295	1.33e-07	mCAF
REV1	6.65e-07	1.5587	0.122449	0.1767	3.9e-07	mCAF
ADARB1	4.56e-07	1.55857	0.0847724	0.102227	2.65e-07	mCAF
TBC1D2B	2.89e-07	1.55856	0.163265	0.241921	1.67e-07	mCAF
ACVR2A	6.23164e-06	1.55776	0.0884354	0.11219	3.85423e-06	mCAF
GALNT10	7.25e-15	1.55711	0.182627	0.204119	3.09e-15	mCAF
ATP13A3	4.6e-11	1.55678	0.147043	0.174732	2.25e-11	mCAF
MKL2	1.21756e-06	1.55632	0.096808	0.129186	7.25e-07	mCAF
SYNJ2	1.15621e-05	1.55627	0.0947148	0.131363	7.27274e-06	mCAF
TNRC18	6.73e-09	1.55593	0.1528	0.202989	3.61e-09	mCAF
CNTLN	9.25e-09	1.55484	0.142857	0.194993	4.98e-09	mCAF
TTBK2	5.27325e-05	1.55424	0.0805861	0.11173	3.45014e-05	mCAF
CLASP1	1.52021e-05	1.55399	0.0920984	0.132493	9.63703e-06	mCAF
LRCH1	3.83e-09	1.55396	0.132391	0.163806	2.03e-09	mCAF
ANKFY1	3.94e-07	1.55389	0.129252	0.183063	2.28e-07	mCAF
LPIN1	6.07495e-06	1.55356	0.103087	0.145889	3.75646e-06	mCAF
BBS4	0.00112494	1.55124	0.0664574	0.102646	0.000803257	mCAF
SMG7	5.7051e-05	1.55123	0.0873888	0.127009	3.73829e-05	mCAF
RRAGB	0.000359921	1.54993	0.0753532	0.114576	0.000247809	mCAF
CYP4V2	1.10441e-06	1.54985	0.0957614	0.120772	6.55e-07	mCAF
ZC3H7A	4.21e-07	1.54983	0.118263	0.166192	2.44e-07	mCAF
TNS2	3.4e-09	1.54896	0.212977	0.304462	1.8e-09	mCAF
KATNAL1	4.21971e-06	1.54877	0.0816327	0.104655	2.58559e-06	mCAF
PURA	9.54e-13	1.54866	0.233386	0.31564	4.38e-13	mCAF
PTPRF	4.73e-09	1.5467	0.11617	0.12973	2.52e-09	mCAF
EHBP1	1.19e-07	1.54606	0.139194	0.198133	6.72e-08	mCAF
CLASP2	2.08e-07	1.5455	0.11146	0.144759	1.19e-07	mCAF
KIAA0355	4.21e-07	1.54435	0.0999477	0.130819	2.44e-07	mCAF
USP46	4.192e-05	1.54421	0.0920984	0.133917	2.72095e-05	mCAF
MTF2	3.44943e-05	1.54415	0.0910518	0.129814	2.23073e-05	mCAF
PPP1R12C	4.58741e-05	1.54346	0.0915751	0.136721	2.9879e-05	mCAF
MTR	2.64e-14	1.54237	0.205651	0.250126	1.15e-14	mCAF
HGSNAT	1.71e-12	1.54181	0.198325	0.259126	7.91e-13	mCAF
PUS7L	1.16231e-06	1.54169	0.100471	0.135005	6.91e-07	mCAF
SREBF1	4.14e-09	1.54073	0.117216	0.136135	2.2e-09	mCAF
SOS1	3.93278e-05	1.54067	0.093145	0.137475	2.55049e-05	mCAF
NHLRC2	1.01217e-05	1.53922	0.0821559	0.103692	6.34968e-06	mCAF
PNISR	8.13e-41	1.53884	0.51439	0.602311	1.94e-41	mCAF
RNMT	2.81e-12	1.53873	0.223967	0.307225	1.31e-12	mCAF
KATNBL1	1.13e-08	1.53855	0.178964	0.256865	6.13e-09	mCAF
SCAF8	1.33142e-05	1.53843	0.0889587	0.126423	8.40663e-06	mCAF
UACA	5.66e-47	1.53834	0.48404	0.506154	1.23e-47	mCAF
USP15	5.29e-12	1.538	0.171638	0.214417	2.5e-12	mCAF
YLPM1	4.43e-07	1.53761	0.133438	0.190179	2.58e-07	mCAF
SSH1	2.14e-09	1.53757	0.140764	0.174565	1.12e-09	mCAF
PLEKHH3	4.347e-05	1.53647	0.0748299	0.100887	2.8246e-05	mCAF
AGAP3	3.77226e-05	1.53626	0.0868655	0.125084	2.44321e-05	mCAF
TRIM22	9.05e-21	1.53487	0.305599	0.362944	3.23e-21	mCAF
PCDH7	4.34e-21	1.53482	0.266353	0.291988	1.53e-21	mCAF
CLASRP	3.77e-08	1.53434	0.132915	0.179169	2.08e-08	mCAF
MTSS1L	1.89e-07	1.5341	0.124542	0.161378	1.08e-07	mCAF
LINC02256	9.57e-16	1.53392	0.256934	0.332594	3.96e-16	mCAF
CALCOCO1	5.32e-16	1.53332	0.26112	0.335022	2.18e-16	mCAF
RNF217	9.13017e-06	1.53168	0.0832025	0.110767	5.70716e-06	mCAF
ADAM19	1.96274e-06	1.52707	0.0894819	0.109009	1.18144e-06	mCAF
EXOC1	4.23e-08	1.52522	0.125065	0.16749	2.34e-08	mCAF
CHD1	1.15e-08	1.52334	0.141287	0.188923	6.22e-09	mCAF
NUP160	1.19235e-05	1.52261	0.0989011	0.138982	7.5068e-06	mCAF
HTT	5.58547e-06	1.52195	0.0936682	0.125209	3.44517e-06	mCAF
MAP4K5	1.39e-21	1.52177	0.295133	0.358381	4.86e-22	mCAF
FUBP1	1.34625e-06	1.52082	0.135008	0.195538	8.04e-07	mCAF
CENPC	1.9e-08	1.52047	0.137624	0.182184	1.03e-08	mCAF
DDX42	7.84e-09	1.52029	0.174778	0.248535	4.21e-09	mCAF
MIR22HG	3.76e-08	1.51942	0.149137	0.206924	2.07e-08	mCAF
GPBP1	1e-11	1.51897	0.242282	0.342808	4.79e-12	mCAF
FRMD4A	0.000294397	1.51869	0.0847724	0.120311	0.000201497	mCAF
ATXN1	5.3e-17	1.5157	0.266876	0.327487	2.1e-17	mCAF
UTRN	2.31e-15	1.51555	0.252747	0.320244	9.64e-16	mCAF
FBXO44	0.000439671	1.51517	0.0873888	0.127888	0.000304815	mCAF
GPR180	1.04886e-05	1.51482	0.0868655	0.111604	6.58277e-06	mCAF
PPFIA1	8.89e-08	1.51459	0.144427	0.201273	5e-08	mCAF
FAP	7.27e-50	1.51444	0.508634	0.523778	1.51e-50	mCAF
WDR37	6.75471e-05	1.51392	0.0732601	0.100762	4.43838e-05	mCAF
MAPK14	7.53133e-05	1.51182	0.0832025	0.12433	4.96453e-05	mCAF
BDP1	1.63e-07	1.50985	0.174254	0.255735	9.31e-08	mCAF
GRK2	0.00017245	1.50951	0.0769231	0.114828	0.000116265	mCAF
SCML1	0.000602205	1.50889	0.0685505	0.102018	0.000421806	mCAF
FNIP1	4.06e-07	1.50818	0.139194	0.197547	2.35e-07	mCAF
DIO3OS	0.000138537	1.50803	0.0957614	0.133707	9.28567e-05	mCAF
NR2C2	0.000347955	1.50797	0.0722135	0.104864	0.000239375	mCAF
CAND1	1.03e-18	1.50726	0.264783	0.321458	3.93e-19	mCAF
SMAD4	1.61194e-06	1.5061	0.11617	0.166778	9.66e-07	mCAF
DCAF8	1.65e-09	1.50361	0.162219	0.220613	8.62e-10	mCAF
CUL7	0.000607283	1.50359	0.0685505	0.102395	0.000425448	mCAF
PDS5B	2.88084e-06	1.50212	0.140764	0.211529	1.74904e-06	mCAF
SLMAP	1.39941e-06	1.49995	0.137624	0.197631	8.36e-07	mCAF
KMT2A	1.34e-12	1.49958	0.234432	0.30823	6.18e-13	mCAF
ATXN2L	1.97e-09	1.49936	0.168498	0.228315	1.03e-09	mCAF
ITSN2	4.00956e-06	1.49912	0.115646	0.161839	2.45457e-06	mCAF
ATP13A1	6.51e-07	1.49838	0.106227	0.13601	3.81e-07	mCAF
TNFAIP2	1.39893e-05	1.49824	0.107274	0.151624	8.85841e-06	mCAF
CDC16	1.28e-07	1.49807	0.136578	0.190723	7.24e-08	mCAF
BRAT1	2.32452e-06	1.49739	0.104134	0.143712	1.40672e-06	mCAF
TENM4	2.03e-13	1.49653	0.169545	0.188212	9.1e-14	mCAF
ZBTB1	2.27381e-05	1.49533	0.10832	0.159327	1.45451e-05	mCAF
CCDC130	6.61e-08	1.49369	0.14809	0.209017	3.69e-08	mCAF
PCNX3	0.000138419	1.49277	0.0763998	0.107167	9.27582e-05	mCAF
ATG14	0.000129987	1.49275	0.0837258	0.124414	8.7017e-05	mCAF
TPP2	9.78e-07	1.49264	0.129775	0.18616	5.78e-07	mCAF
KIAA1551	8.50367e-06	1.49206	0.0994244	0.137475	5.306e-06	mCAF
PCM1	4.23e-20	1.49025	0.317111	0.398233	1.54e-20	mCAF
MGA	2.91876e-06	1.49008	0.10989	0.154303	1.77329e-06	mCAF
ZNF827	0.000156024	1.48948	0.0852957	0.128433	0.000104885	mCAF
FNIP2	3.23523e-06	1.48872	0.111983	0.152378	1.9701e-06	mCAF
XRN1	5.74e-13	1.48865	0.189953	0.237525	2.62e-13	mCAF
TBK1	9.25329e-05	1.48823	0.0941915	0.136219	6.12948e-05	mCAF
PWWP2A	4.02507e-06	1.48542	0.103087	0.138312	2.4652e-06	mCAF
ATP10A	1.56898e-06	1.48532	0.0900052	0.108506	9.4e-07	mCAF
VEZT	4.65e-10	1.4852	0.190999	0.261386	2.37e-10	mCAF
SLC38A2	2.89e-16	1.4846	0.376243	0.49213	1.17e-16	mCAF
IFRD1	8.19e-08	1.48424	0.142857	0.192691	4.6e-08	mCAF
DCUN1D4	2.80101e-05	1.48295	0.0884354	0.123744	1.80236e-05	mCAF
TRIM25	0.000809952	1.48281	0.0701204	0.103232	0.00057266	mCAF
CCDC66	3.44115e-05	1.48265	0.0816327	0.111227	2.22441e-05	mCAF
PHACTR4	3.13166e-06	1.4824	0.121402	0.176114	1.90483e-06	mCAF
PPP4R1	1.25e-08	1.4817	0.14495	0.190765	6.77e-09	mCAF
OSBPL10	0.00188876	1.4808	0.0664574	0.106832	0.00137145	mCAF
ZNF721	0.000111852	1.4805	0.0920984	0.138438	7.461e-05	mCAF
UBA7	3.35e-07	1.48027	0.119309	0.149573	1.94e-07	mCAF
LARP4	3.0446e-06	1.48006	0.11146	0.152755	1.85103e-06	mCAF
FBXO42	0.00019821	1.47905	0.0879121	0.134042	0.000134161	mCAF
MKL1	8.77e-08	1.4783	0.14338	0.194658	4.93e-08	mCAF
AGPAT4	2.75877e-06	1.47825	0.0973312	0.125377	1.67454e-06	mCAF
ASAP1	1.02e-13	1.47802	0.255887	0.338454	4.51e-14	mCAF
TRPC4AP	7.5e-13	1.47715	0.187336	0.232292	3.42e-13	mCAF
ATP8B2	1.12812e-06	1.47684	0.102564	0.127512	6.7e-07	mCAF
MLLT3	0.000100348	1.4757	0.0816327	0.11353	6.66405e-05	mCAF
FMNL2	0.00349848	1.47476	0.0654108	0.102729	0.00260362	mCAF
CENPT	1.59e-08	1.47429	0.160649	0.221115	8.66e-09	mCAF
GCN1	9.02814e-06	1.47418	0.102041	0.139568	5.63962e-06	mCAF
FLYWCH1	0.000527995	1.47391	0.0727368	0.10972	0.000368344	mCAF
ABCA2	0.000236125	1.47391	0.0732601	0.108758	0.000160851	mCAF
MLXIP	3.59e-08	1.47346	0.173731	0.250879	1.98e-08	mCAF
XPO1	1.12e-12	1.47313	0.217164	0.286127	5.14e-13	mCAF
COG6	4.28363e-06	1.47308	0.0994244	0.137056	2.62656e-06	mCAF
USP3	0.000114165	1.47205	0.0947148	0.143043	7.61844e-05	mCAF
CDK14	2.09e-07	1.47171	0.131345	0.184318	1.2e-07	mCAF
DELE1	2.00811e-06	1.47049	0.122449	0.171383	1.20988e-06	mCAF
PTPRM	7.71e-08	1.47021	0.124019	0.15581	4.32e-08	mCAF
HDAC7	1.59e-10	1.46961	0.219257	0.310449	7.93e-11	mCAF
RBM39	3.44e-37	1.46852	0.52067	0.614074	8.65e-38	mCAF
NEMF	8.02e-13	1.46737	0.216641	0.279722	3.67e-13	mCAF
PPM1F	0.000282962	1.46725	0.0701204	0.101976	0.000193473	mCAF
PIGQ	0.000108005	1.46618	0.0784929	0.111688	7.19981e-05	mCAF
AEBP2	0.0172457	1.46605	0.0586081	0.10319	0.0136161	mCAF
STAG1	3.89e-08	1.46586	0.155416	0.216301	2.15e-08	mCAF
SAFB2	7.98082e-06	1.46542	0.128205	0.191309	4.96744e-06	mCAF
RIF1	2.51e-13	1.46318	0.214547	0.272982	1.13e-13	mCAF
TULP4	6.76559e-06	1.46149	0.0863422	0.111144	4.19112e-06	mCAF
UVRAG	3.38e-08	1.46044	0.154369	0.215045	1.86e-08	mCAF
IRF3	6.68704e-06	1.46039	0.131868	0.204496	4.14152e-06	mCAF
SMARCD3	0.00789924	1.46027	0.0758765	0.132158	0.00603653	mCAF
ZRANB1	0.000242548	1.45887	0.0737834	0.107627	0.000165431	mCAF
USP36	0.000105894	1.45687	0.0915751	0.138103	7.05327e-05	mCAF
CNOT10	0.00257327	1.45653	0.0638409	0.10005	0.00189303	mCAF
SKIL	1.4e-12	1.45624	0.21978	0.275703	6.47e-13	mCAF
ADAM10	3.84e-14	1.45418	0.201465	0.239911	1.68e-14	mCAF
SGPL1	4.94e-07	1.45352	0.107797	0.13961	2.88e-07	mCAF
FLNB	2.4e-11	1.4534	0.201988	0.250754	1.17e-11	mCAF
PHYKPL	2.53e-07	1.45296	0.18001	0.269926	1.46e-07	mCAF
HIBCH	4.44e-07	1.45174	0.105181	0.137642	2.58e-07	mCAF
ST5	1.77e-20	1.45161	0.343799	0.428709	6.39e-21	mCAF
DTWD1	6.71e-09	1.45126	0.238095	0.349464	3.6e-09	mCAF
UGGT1	1.01e-07	1.44962	0.110413	0.130986	5.71e-08	mCAF
DHDDS	0.000513561	1.44947	0.0722135	0.107502	0.000357987	mCAF
GPATCH2	2.89225e-06	1.44943	0.096808	0.127637	1.75637e-06	mCAF
TRIM56	7.48e-07	1.44906	0.173731	0.261596	4.39e-07	mCAF
DPY19L3	1.66676e-05	1.44899	0.0884354	0.11847	1.05801e-05	mCAF
CELF1	8.65e-11	1.44894	0.209838	0.287718	4.28e-11	mCAF
MIGA1	2.07579e-05	1.44811	0.096808	0.136345	1.32493e-05	mCAF
IGF1R	2.87e-12	1.44741	0.183673	0.220111	1.34e-12	mCAF
REV3L	2.68205e-06	1.44739	0.14652	0.208473	1.62722e-06	mCAF
SHLD2	0.00109047	1.44712	0.0842491	0.138396	0.00077757	mCAF
DDHD2	1.12e-09	1.44711	0.142334	0.180383	5.82e-10	mCAF
HIVEP1	9.53642e-05	1.4467	0.0900052	0.127009	6.3197e-05	mCAF
NUP107	3.84232e-05	1.44616	0.0936682	0.134293	2.48966e-05	mCAF
ADCY7	3.207e-06	1.44466	0.0863422	0.103483	1.95246e-06	mCAF
ELP2	2.01e-09	1.44412	0.171115	0.229195	1.05e-09	mCAF
MEIS3	6.39011e-06	1.44298	0.112507	0.163932	3.95582e-06	mCAF
DTX3	6.99e-09	1.4421	0.187336	0.266996	3.75e-09	mCAF
IREB2	1.13045e-05	1.44145	0.117216	0.172304	7.10596e-06	mCAF
TRIM23	0.000678879	1.44037	0.0706436	0.106204	0.000477191	mCAF
NGLY1	0.00284487	1.43953	0.0690738	0.109176	0.00210042	mCAF
ARHGAP28	5.74692e-06	1.43943	0.110413	0.14995	3.54959e-06	mCAF
CDKL5	2.19874e-06	1.43937	0.104657	0.134377	1.3272e-06	mCAF
NOVA1	0.00466426	1.43912	0.0716902	0.113111	0.0035085	mCAF
DENND4C	3.47275e-06	1.43839	0.1146	0.154596	2.1162e-06	mCAF
DPYD	3.55e-08	1.4381	0.174254	0.2428	1.96e-08	mCAF
CNST	0.000204168	1.4378	0.0868655	0.12793	0.000138308	mCAF
NKD2	7.9e-07	1.43744	0.141811	0.1929	4.64e-07	mCAF
ABCA1	4.78e-11	1.43723	0.208791	0.270512	2.34e-11	mCAF
CCDC88A	6.77136e-06	1.43692	0.14495	0.215882	4.19564e-06	mCAF
NUP153	0.00121347	1.43654	0.0779696	0.118176	0.000868684	mCAF
KIAA0232	0.000105885	1.43591	0.0905285	0.132075	7.05106e-05	mCAF
NAGLU	1.79092e-05	1.43564	0.0894819	0.115455	1.13933e-05	mCAF
SLC39A10	2.30934e-06	1.43549	0.128728	0.176407	1.39688e-06	mCAF
PNKP	3.99e-07	1.43548	0.136578	0.189593	2.31e-07	mCAF
MFN1	0.000107455	1.43525	0.0947148	0.140112	7.16167e-05	mCAF
CHST15	1.03e-08	1.43457	0.162219	0.206547	5.57e-09	mCAF
RLF	1.07037e-05	1.43402	0.0957614	0.132577	6.72082e-06	mCAF
45723	1.81e-07	1.43247	0.165358	0.238488	1.03e-07	mCAF
KIF3A	0.000168241	1.43235	0.0737834	0.104823	0.00011331	mCAF
AMPD2	8.40347e-05	1.43199	0.0973312	0.144843	5.5524e-05	mCAF
POM121	0.00174075	1.43123	0.0695971	0.113404	0.00126032	mCAF
OXSR1	4.49926e-05	1.43082	0.0868655	0.119223	2.92733e-05	mCAF
NELFCD	9.33052e-06	1.43037	0.125065	0.187081	5.83894e-06	mCAF
DNM2	0.0031446	1.43015	0.0894819	0.154848	0.00233363	mCAF
FAM91A1	5.77776e-05	1.42927	0.0994244	0.146894	3.78672e-05	mCAF
ENO2	3.72e-09	1.42886	0.145474	0.175695	1.98e-09	mCAF
TMEM41B	2.1485e-06	1.42797	0.0936682	0.114367	1.29627e-06	mCAF
ZNF800	1.32731e-05	1.42769	0.124542	0.185072	8.37877e-06	mCAF
C1RL	2.29e-08	1.42742	0.195186	0.276247	1.25e-08	mCAF
PPP4R3A	0.000557727	1.4269	0.0952381	0.150201	0.000389869	mCAF
MTMR9	0.00727865	1.42688	0.0690738	0.111311	0.00555167	mCAF
FAM208B	1.92723e-06	1.42683	0.133961	0.1875	1.15899e-06	mCAF
TBC1D22A	0.00196878	1.42551	0.0669806	0.104111	0.00143094	mCAF
RABGAP1L	1.8e-08	1.42546	0.153323	0.200519	9.8e-09	mCAF
SEMA4C	0.00118416	1.42472	0.0779696	0.113781	0.000847204	mCAF
MCC	3.10822e-05	1.42443	0.115646	0.164936	2.00484e-05	mCAF
NOTCH1	1.69393e-05	1.42341	0.0863422	0.10859	1.07597e-05	mCAF
NIN	4.86888e-06	1.42206	0.121402	0.178332	2.99566e-06	mCAF
KIAA1217	2e-27	1.42077	0.413919	0.46291	6.09e-28	mCAF
LINC00662	0.0162317	1.42072	0.0617478	0.110348	0.0127722	mCAF
ARIH1	0.00100485	1.42016	0.108844	0.181095	0.000714408	mCAF
TNRC6C	0.000224495	1.41945	0.109367	0.165229	0.000152677	mCAF
FCHO2	3.54413e-05	1.41942	0.0900052	0.120353	2.29346e-05	mCAF
VPS36	2.81e-12	1.41941	0.234432	0.308481	1.31e-12	mCAF
ZNHIT6	0.000153027	1.41928	0.0868655	0.12433	0.000102805	mCAF
EVL	2.07e-09	1.41876	0.203035	0.282987	1.08e-09	mCAF
TBCD	3.0713e-06	1.4185	0.105704	0.146433	1.86769e-06	mCAF
CAMK2D	2.94e-10	1.41763	0.210361	0.287257	1.48e-10	mCAF
SLC20A2	4.56881e-05	1.41674	0.0847724	0.10972	2.97515e-05	mCAF
ANAPC1	0.00180283	1.4166	0.0701204	0.107627	0.00130703	mCAF
ITCH	2.94e-07	1.41627	0.130822	0.1767	1.7e-07	mCAF
TOGARAM1	9.02814e-06	1.41601	0.0973312	0.132158	5.64084e-06	mCAF
THBS1	3.34e-22	1.41461	0.463632	0.517289	1.14e-22	mCAF
USP33	1.1e-07	1.4138	0.158032	0.224715	6.19e-08	mCAF
LEMD3	0.00018931	1.41377	0.0779696	0.106037	0.000128084	mCAF
CEP85L	0.00107651	1.41357	0.0685505	0.101055	0.00076732	mCAF
ARHGEF1	1.37993e-06	1.41335	0.133961	0.18796	8.24e-07	mCAF
ZMYM5	0.000167061	1.41287	0.0973312	0.147187	0.000112468	mCAF
RHOBTB1	0.000642649	1.41211	0.0743066	0.112316	0.000450855	mCAF
ATP9A	0.00135373	1.412	0.0695971	0.105241	0.000971946	mCAF
MMS19	3.16798e-06	1.4118	0.10989	0.151834	1.92781e-06	mCAF
SRRT	1.83e-07	1.41171	0.1528	0.219776	1.04e-07	mCAF
SPIDR	2.22e-07	1.41072	0.145997	0.202528	1.27e-07	mCAF
SMTN	4.36e-10	1.41063	0.208791	0.281062	2.22e-10	mCAF
RHBDF1	4.45993e-05	1.41056	0.0994244	0.136554	2.90111e-05	mCAF
TRAPPC8	0.000739208	1.40936	0.0753532	0.110641	0.000520879	mCAF
URGCP	0.000926758	1.40906	0.0690738	0.104404	0.000657716	mCAF
VPS39	1.21233e-05	1.40862	0.112507	0.16276	7.63934e-06	mCAF
PIBF1	0.000178085	1.40804	0.0858189	0.12793	0.000120289	mCAF
AQR	8.85204e-05	1.40544	0.0837258	0.114409	5.85499e-05	mCAF
ZNF302	9.72215e-06	1.40518	0.162742	0.248535	6.09493e-06	mCAF
SF1	3.33e-22	1.40464	0.437991	0.563421	1.14e-22	mCAF
EPC1	3.18e-12	1.4045	0.29775	0.420295	1.49e-12	mCAF
NHSL2	3.45596e-05	1.40435	0.0920984	0.127428	2.23544e-05	mCAF
DPH7	0.000274559	1.40423	0.0879121	0.133121	0.000187688	mCAF
PPM1K	1.37681e-05	1.40375	0.113553	0.162467	8.7048e-06	mCAF
TTLL7	0.000943371	1.40374	0.0758765	0.104697	0.000670168	mCAF
ZNF131	0.0393806	1.40363	0.0763998	0.142331	0.0320869	mCAF
NSUN5	4.78826e-05	1.40274	0.102564	0.155769	3.12275e-05	mCAF
PHF14	1.3e-10	1.40268	0.25641	0.359469	6.49e-11	mCAF
CSNK1E	4.63e-08	1.40206	0.201465	0.291067	2.57e-08	mCAF
GOLGB1	1.27e-17	1.40136	0.3281	0.418871	4.96e-18	mCAF
AP3M2	0.000155368	1.40013	0.0832025	0.116837	0.000104422	mCAF
SMG5	0.00213051	1.3998	0.0800628	0.127009	0.00155297	mCAF
LINC01705	0.00160959	1.39791	0.0863422	0.112232	0.0011622	mCAF
CHD6	9.48754e-06	1.39666	0.125065	0.180928	5.9412e-06	mCAF
LATS1	0.000308579	1.39665	0.10989	0.172346	0.00021168	mCAF
CC2D1A	0.000693319	1.39638	0.0774464	0.113488	0.000487667	mCAF
ZNF532	2.78e-10	1.39544	0.18629	0.243051	1.4e-10	mCAF
PLXDC1	5.19e-13	1.3953	0.327577	0.419792	2.36e-13	mCAF
PDS5A	1.67648e-05	1.39447	0.125589	0.185114	1.06441e-05	mCAF
COG5	0.000452811	1.39411	0.0884354	0.135926	0.000314242	mCAF
TAF2	9.18189e-05	1.39403	0.0868655	0.124874	6.07831e-05	mCAF
ARMC8	0.000198948	1.39397	0.102041	0.156773	0.000134688	mCAF
COG3	1.19035e-05	1.3936	0.096808	0.132619	7.49085e-06	mCAF
KMT2D	0.000649052	1.39309	0.0753532	0.108883	0.00045562	mCAF
PMM2	0.00335179	1.39246	0.0900052	0.156062	0.00249068	mCAF
SLC27A1	0.000112142	1.3921	0.0889587	0.124665	7.48192e-05	mCAF
HELZ2	0.00127006	1.39175	0.0743066	0.109595	0.000910087	mCAF
RAD50	5.21827e-05	1.39171	0.132391	0.204496	3.41124e-05	mCAF
IVNS1ABP	3.05402e-05	1.39117	0.119309	0.17896	1.96806e-05	mCAF
DCAF5	2.77103e-05	1.39095	0.133961	0.204329	1.78268e-05	mCAF
DCAF16	0.00173191	1.39081	0.0701204	0.105409	0.00125294	mCAF
DLG5	0.000876721	1.39005	0.0685505	0.101013	0.000621221	mCAF
COL11A1	6.65e-47	1.38916	0.493982	0.428332	1.45e-47	mCAF
HOOK2	4.22509e-06	1.38901	0.120356	0.16816	2.58947e-06	mCAF
SLC30A6	0.0172758	1.38892	0.0612245	0.101557	0.0136447	mCAF
ZNF33A	0.000171101	1.38808	0.0790162	0.112148	0.000115283	mCAF
SMAD2	3.52189e-06	1.38787	0.191523	0.300779	2.14861e-06	mCAF
TCERG1	2.09e-07	1.38772	0.160649	0.227436	1.2e-07	mCAF
AGRN	6.79e-14	1.38771	0.192046	0.212115	2.99e-14	mCAF
TRAPPC12	0.00102997	1.38736	0.0868655	0.140866	0.000732843	mCAF
NT5C2	0.0120969	1.38537	0.0727368	0.122405	0.00938966	mCAF
MBD6	0.000191083	1.38396	0.102041	0.150494	0.00012931	mCAF
RUSC2	6.54047e-05	1.38394	0.10989	0.162718	4.29485e-05	mCAF
MBNL1	4.46e-20	1.38376	0.381476	0.48472	1.63e-20	mCAF
KIAA0930	5.67e-13	1.38365	0.265306	0.346408	2.58e-13	mCAF
DNM1L	7.11131e-06	1.38345	0.126112	0.183691	4.41326e-06	mCAF
LPGAT1	9.67251e-06	1.38271	0.117216	0.167574	6.06246e-06	mCAF
PER1	0.0023212	1.38119	0.132915	0.222329	0.00169815	mCAF
WWC2	6.94e-07	1.38098	0.125065	0.166988	4.07e-07	mCAF
APPBP2	6.84224e-06	1.38092	0.126112	0.180676	4.24148e-06	mCAF
DPP9	0.000502754	1.38019	0.0983778	0.153592	0.000350313	mCAF
MAN2A1	4.19e-13	1.38006	0.244898	0.304756	1.9e-13	mCAF
DLC1	3.37e-09	1.37944	0.271586	0.38961	1.79e-09	mCAF
NCKAP5L	0.00184823	1.37855	0.0769231	0.120981	0.0013402	mCAF
DCBLD2	4.55e-07	1.37843	0.170591	0.242549	2.64e-07	mCAF
PTPN13	7.41018e-05	1.37809	0.122972	0.190221	4.88051e-05	mCAF
ITFG2	3.9211e-05	1.37712	0.114076	0.160541	2.54236e-05	mCAF
BRD9	4.63164e-05	1.37661	0.10989	0.166485	3.01735e-05	mCAF
CCNT1	0.00103169	1.37657	0.0852957	0.12613	0.000734212	mCAF
KAT7	0.000796442	1.37542	0.0805861	0.120939	0.000562773	mCAF
RIPK1	0.00259892	1.37495	0.0774464	0.117632	0.00191336	mCAF
ZNF445	0.000908776	1.37438	0.0716902	0.105743	0.000644317	mCAF
TCF25	1.8e-19	1.3729	0.4427	0.573552	6.73e-20	mCAF
BMP1	6.42e-21	1.37276	0.351125	0.415606	2.29e-21	mCAF
MYO6	7.33e-09	1.37271	0.154893	0.198928	3.94e-09	mCAF
BACH1	3.32312e-06	1.37237	0.140764	0.201649	2.02409e-06	mCAF
AP3B1	7.51e-07	1.37191	0.158032	0.226306	4.41e-07	mCAF
KIDINS220	9.26e-09	1.37168	0.214547	0.297262	4.99e-09	mCAF
DCAF10	7.75474e-05	1.37085	0.121402	0.188086	5.11723e-05	mCAF
ZFP90	0.000350537	1.37069	0.0926217	0.138898	0.000241249	mCAF
INTS1	2.9278e-05	1.37056	0.102041	0.146015	1.886e-05	mCAF
RRN3	0.00528391	1.37014	0.0727368	0.119684	0.00398869	mCAF
DENND6A	0.000761776	1.3697	0.0753532	0.108465	0.000537423	mCAF
PIK3C2A	1.46631e-06	1.36965	0.112507	0.152755	8.77e-07	mCAF
FBXO22	0.000675518	1.36925	0.0889587	0.137475	0.000474673	mCAF
TSC22D2	1.2052e-05	1.36922	0.11617	0.163974	7.58935e-06	mCAF
MNAT1	0.000423446	1.36893	0.0915751	0.14254	0.000293329	mCAF
CDC42BPA	7.81e-13	1.36803	0.235479	0.303625	3.57e-13	mCAF
DYRK1A	0.0044171	1.36801	0.0716902	0.11533	0.00331577	mCAF
NPLOC4	1.35929e-05	1.36798	0.109367	0.159118	8.59023e-06	mCAF
WDR11	4.44e-08	1.36697	0.125065	0.156983	2.46e-08	mCAF
MANBA	1.53065e-05	1.36659	0.10675	0.144466	9.7075e-06	mCAF
APPL2	0.00845756	1.36636	0.108844	0.185616	0.00647935	mCAF
ENC1	5.02e-07	1.36633	0.145997	0.191979	2.93e-07	mCAF
KIF1B	4.90887e-05	1.36628	0.109367	0.162299	3.20348e-05	mCAF
RGL2	0.000528041	1.36614	0.102564	0.163471	0.000368451	mCAF
MTA1	0.000154822	1.36479	0.102564	0.160708	0.000104033	mCAF
RSAD1	0.00823437	1.36478	0.0915751	0.157024	0.00630489	mCAF
MYCBP2	4.01e-10	1.36426	0.255887	0.353232	2.04e-10	mCAF
XPO7	0.00976868	1.36326	0.0617478	0.102353	0.00751806	mCAF
NEK9	0.000379823	1.36303	0.125065	0.202445	0.000261885	mCAF
SMC6	1.97395e-05	1.36254	0.139717	0.205291	1.25827e-05	mCAF
RAF1	5.28676e-06	1.36188	0.141287	0.208264	3.25722e-06	mCAF
DOCK7	7.66752e-06	1.36141	0.118263	0.166695	4.76597e-06	mCAF
UNK	0.0388001	1.36136	0.0591313	0.107544	0.031554	mCAF
PARP8	0.00023083	1.36124	0.0811094	0.115079	0.000157115	mCAF
ZNF496	0.0590937	1.36107	0.0565149	0.102143	0.0491273	mCAF
CBL	0.00103997	1.36102	0.0743066	0.109427	0.0007404	mCAF
SPAG9	2.22e-14	1.36035	0.300366	0.396057	9.63e-15	mCAF
PARP4	3.56712e-06	1.35972	0.124019	0.172179	2.17721e-06	mCAF
FBXO9	5.11184e-05	1.35659	0.133961	0.208933	3.33951e-05	mCAF
TLN2	4.7759e-05	1.35578	0.105704	0.148108	3.11335e-05	mCAF
CLSTN3	1.12e-07	1.355	0.156986	0.200352	6.32e-08	mCAF
GALNT7	9.61185e-05	1.35462	0.0774464	0.103232	6.37239e-05	mCAF
FARP1	2.33e-10	1.35427	0.225536	0.310826	1.17e-10	mCAF
SERINC5	7.73447e-05	1.354	0.11617	0.165899	5.10169e-05	mCAF
DCP2	9.32728e-06	1.35372	0.125589	0.182728	5.8356e-06	mCAF
AC005261	0.000362376	1.35328	0.093145	0.141033	0.000249652	mCAF
FAM13B	2.27454e-06	1.35316	0.139717	0.199933	1.37456e-06	mCAF
FAM133B	3.08918e-05	1.35304	0.170068	0.269257	1.99212e-05	mCAF
RAPH1	0.0134571	1.35217	0.0800628	0.132326	0.0105021	mCAF
PCMTD2	0.000538479	1.35166	0.108844	0.17402	0.000376188	mCAF
MTA3	0.000296264	1.35067	0.0879121	0.127302	0.000202858	mCAF
MTERF4	0.000923605	1.35065	0.0936682	0.145554	0.000655219	mCAF
EXOSC10	6.39257e-05	1.35001	0.115123	0.170295	4.19683e-05	mCAF
PIAS3	6.2989e-05	1.34961	0.142857	0.221283	4.13268e-05	mCAF
ARHGAP24	0.00157966	1.34842	0.11303	0.178458	0.0011397	mCAF
IRAK4	0.000530327	1.34579	0.0884354	0.132703	0.000370134	mCAF
THOC2	1.28e-08	1.3453	0.214024	0.309109	6.94e-09	mCAF
CHORDC1	0.000126339	1.34525	0.102564	0.153508	8.45213e-05	mCAF
RNF19A	3.84e-07	1.345	0.14966	0.203324	2.22e-07	mCAF
ADK	0.000555035	1.3449	0.0957614	0.150871	0.00038791	mCAF
RB1	0.000110129	1.34456	0.10675	0.161294	7.34452e-05	mCAF
NAT9	4.29539e-06	1.34451	0.132391	0.19177	2.63437e-06	mCAF
DSE	1.73e-11	1.34394	0.246468	0.327026	8.35e-12	mCAF
MOB3B	0.00904646	1.34239	0.0900052	0.142749	0.006947	mCAF
MIS18BP1	2.6001e-05	1.34075	0.131868	0.19784	1.66944e-05	mCAF
ZNF720	0.00173724	1.3376	0.0753532	0.119809	0.00125753	mCAF
SOGA1	0.0060159	1.33642	0.0737834	0.12027	0.0045573	mCAF
EDEM3	1.19e-08	1.33567	0.188906	0.250586	6.46e-09	mCAF
NUP214	0.000382817	1.3356	0.0978545	0.147019	0.000264056	mCAF
EHMT1	6.64987e-05	1.33484	0.131868	0.201273	4.36856e-05	mCAF
PBX2	0.013661	1.33397	0.0716902	0.116628	0.0106669	mCAF
SPEN	6.6057e-05	1.33389	0.134485	0.203533	4.33861e-05	mCAF
MINDY3	0.00151896	1.33355	0.0753532	0.11399	0.00109441	mCAF
CHRD	3.87109e-06	1.33326	0.132391	0.179797	2.366e-06	mCAF
CEP290	9.06807e-05	1.33323	0.118263	0.171718	6.00043e-05	mCAF
ECPAS	5.03325e-05	1.33321	0.132915	0.197045	3.28605e-05	mCAF
CSNK1G3	0.000226972	1.33158	0.112507	0.17469	0.000154425	mCAF
PDGFRB	8.31e-35	1.33125	0.626374	0.715171	2.19e-35	mCAF
MEGF8	0.000177017	1.33122	0.0837258	0.111186	0.000119543	mCAF
DVL3	0.000100515	1.33021	0.142334	0.229739	6.6794e-05	mCAF
MAST4	0.00914325	1.32988	0.0800628	0.132535	0.00702517	mCAF
PLEKHA5	1.27316e-05	1.32975	0.169545	0.254186	8.02627e-06	mCAF
MCM7	0.0234231	1.32915	0.0690738	0.116209	0.0186938	mCAF
RYK	0.00233797	1.32908	0.10832	0.181263	0.00171107	mCAF
RBFA	0.0018771	1.32905	0.0947148	0.152838	0.00136272	mCAF
STAM2	0.00238456	1.32874	0.0758765	0.120353	0.00174651	mCAF
LAMB1	3.63e-32	1.32662	0.468864	0.525536	1e-32	mCAF
KRIT1	9.66406e-06	1.32659	0.148613	0.22438	6.0558e-06	mCAF
MBD3	0.00444188	1.32651	0.0743066	0.119767	0.00333561	mCAF
TEAD3	0.00040081	1.32624	0.115123	0.181095	0.000276974	mCAF
EWSR1	2.71e-16	1.32623	0.357405	0.468101	1.1e-16	mCAF
RAP1GDS1	0.00454437	1.32598	0.0758765	0.120353	0.0034164	mCAF
CADPS2	0.000766065	1.32558	0.0758765	0.110892	0.000540771	mCAF
SUCO	0.000131254	1.32459	0.132915	0.201063	8.78833e-05	mCAF
ALG13	0.00103228	1.32414	0.112507	0.184695	0.000734775	mCAF
PCMTD1	8.41e-10	1.32381	0.244898	0.340338	4.33e-10	mCAF
PCBP4	0.124361	1.32311	0.0643642	0.131112	0.107139	mCAF
KLF12	0.00666839	1.3223	0.0779696	0.120898	0.0050703	mCAF
PDCD6IP	2.95e-11	1.32053	0.286238	0.400452	1.44e-11	mCAF
TBC1D4	0.00839132	1.32024	0.0659341	0.10432	0.00642742	mCAF
BBS2	0.00600995	1.31994	0.0842491	0.131824	0.00455194	mCAF
ARHGEF40	0.000237232	1.31919	0.1528	0.23493	0.000161639	mCAF
IPO9	1.34638e-05	1.31866	0.126112	0.180467	8.50673e-06	mCAF
WDR26	2.32098e-05	1.31796	0.133961	0.19851	1.48566e-05	mCAF
STK4	0.000143708	1.3179	0.113553	0.16929	9.64438e-05	mCAF
TRABD	0.00260499	1.31773	0.118786	0.199849	0.0019182	mCAF
ANAPC5	3.66e-15	1.31772	0.33281	0.43863	1.55e-15	mCAF
TNRC6B	1.51e-09	1.31752	0.25641	0.359218	7.85e-10	mCAF
UNKL	0.0119128	1.31592	0.0643642	0.100971	0.00924511	mCAF
PNPT1	0.000269437	1.31566	0.0758765	0.104529	0.000184111	mCAF
SLC2A11	0.00389999	1.31544	0.0690738	0.106288	0.002915	mCAF
ARHGAP10	0.00173327	1.31502	0.130298	0.214208	0.00125417	mCAF
IGF2R	1.33e-09	1.31436	0.18943	0.2446	6.93e-10	mCAF
NSUN2	0.000637806	1.31413	0.0790162	0.12027	0.000447368	mCAF
MARS	0.00109397	1.31399	0.109367	0.171006	0.000780221	mCAF
RNF168	0.010943	1.31399	0.0805861	0.138521	0.00845713	mCAF
NRDC	3.24e-08	1.31308	0.230769	0.332929	1.78e-08	mCAF
CPNE8	0.00113525	1.31264	0.0737834	0.106371	0.000811094	mCAF
LNPEP	1.97e-09	1.31252	0.197802	0.258749	1.03e-09	mCAF
DPP8	0.000395662	1.31226	0.0989011	0.14635	0.00027325	mCAF
STAT6	8.74363e-05	1.31181	0.173731	0.279638	5.7796e-05	mCAF
TM9SF4	2.692e-06	1.31123	0.129252	0.176155	1.63363e-06	mCAF
LMO7	1.05e-09	1.31079	0.207221	0.263856	5.45e-10	mCAF
AP2A2	0.00016467	1.31056	0.120356	0.191644	0.000110812	mCAF
ST7	0.00251919	1.31052	0.0732601	0.106874	0.00185183	mCAF
HELZ	1.39453e-05	1.3102	0.135531	0.19897	8.82858e-06	mCAF
PSD3	0.000787842	1.30942	0.103087	0.158155	0.000556475	mCAF
NECAP1	0.00126524	1.30931	0.0837258	0.124121	0.000906455	mCAF
ODF2	0.00217585	1.3089	0.0900052	0.144926	0.00158724	mCAF
CHD8	0.000223612	1.30886	0.107797	0.16389	0.000152045	mCAF
ATF7IP	8.05079e-06	1.30866	0.153323	0.217976	5.01325e-06	mCAF
SH3PXD2B	6.83e-12	1.30814	0.324437	0.427997	3.24e-12	mCAF
SCO2	0.250294	1.30802	0.0654108	0.136303	0.224446	mCAF
CD2AP	0.00034929	1.30731	0.0900052	0.131237	0.000240342	mCAF
FAM13A	0.00631008	1.30722	0.0952381	0.155727	0.00479077	mCAF
MRPS5	7.97269e-05	1.30632	0.15123	0.23966	5.26441e-05	mCAF
CASP8AP2	0.0119047	1.3049	0.0727368	0.123158	0.00923711	mCAF
SGCD	2.17e-10	1.30449	0.214547	0.273903	1.09e-10	mCAF
QTRT1	3.21526e-05	1.30399	0.175301	0.281983	2.07568e-05	mCAF
PHF12	0.0585378	1.29983	0.0675039	0.118386	0.0486323	mCAF
WDR55	0.0727794	1.29976	0.0638409	0.119809	0.0612196	mCAF
SLC38A5	4.30373e-05	1.29872	0.133438	0.177872	2.79528e-05	mCAF
RUNX2	2.19e-09	1.29809	0.269492	0.352436	1.15e-09	mCAF
CLMN	0.189341	1.29787	0.0633176	0.11173	0.166919	mCAF
AMDHD2	0.00452039	1.29766	0.0837258	0.139526	0.00339775	mCAF
NR2F1-AS1	0.0012413	1.29753	0.112507	0.18097	0.000888955	mCAF
ADGRL1	0.016791	1.29746	0.0743066	0.118218	0.0132335	mCAF
FAM20A	1.27e-07	1.297	0.214024	0.280266	7.2e-08	mCAF
AUTS2	0.024971	1.29685	0.0920984	0.157904	0.0199747	mCAF
NFX1	0.0022993	1.29683	0.100471	0.162383	0.00168116	mCAF
RUNX1T1	0.000116631	1.29678	0.223967	0.354655	7.79286e-05	mCAF
ZKSCAN1	7.75e-08	1.29629	0.230246	0.340589	4.34e-08	mCAF
EP300	9.76075e-05	1.29612	0.120879	0.177369	6.47521e-05	mCAF
CPSF1	0.00284928	1.29578	0.0889587	0.141075	0.00210407	mCAF
COL12A1	3.12e-61	1.29559	0.683935	0.682477	5.48e-62	mCAF
ENDOV	0.0253528	1.29508	0.0654108	0.112441	0.020305	mCAF
CUL4A	0.000137812	1.29392	0.130298	0.203491	9.23324e-05	mCAF
CACNA2D1	5.70983e-06	1.29384	0.121402	0.158406	3.52508e-06	mCAF
ZC2HC1A	0.000105894	1.29248	0.148613	0.232544	7.05464e-05	mCAF
ZNF618	0.0113363	1.29232	0.0795395	0.130149	0.00877379	mCAF
USP4	0.000163182	1.29202	0.122972	0.185198	0.000109788	mCAF
ARHGEF12	8.43851e-06	1.2912	0.164835	0.250377	5.26415e-06	mCAF
MRC2	1.49e-36	1.28933	0.496075	0.547974	3.8e-37	mCAF
ERCC5	0.0100853	1.28895	0.0737834	0.118553	0.00777312	mCAF
ZMYM4	0.000738969	1.2883	0.11303	0.179504	0.000520607	mCAF
SEC24B	0.0025025	1.2879	0.0900052	0.141577	0.00183817	mCAF
LYPLAL1	0.00178904	1.28755	0.0926217	0.14928	0.00129678	mCAF
NCOR2	3.06e-14	1.28716	0.333333	0.431053	1.33e-14	mCAF
SMURF2	0.00276089	1.2864	0.0779696	0.118344	0.0020361	mCAF
CEP170	4.32195e-05	1.28618	0.167452	0.259754	2.80772e-05	mCAF
SNX19	0.00302326	1.28545	0.100994	0.159745	0.00223977	mCAF
GPR107	1.38458e-05	1.28414	0.148613	0.211906	8.75746e-06	mCAF
POLL	0.0472647	1.28391	0.0664574	0.115497	0.0388622	mCAF
OTUD5	0.00398897	1.28384	0.0816327	0.131489	0.00298431	mCAF
DHX16	0.00144039	1.28378	0.0737834	0.107125	0.00103578	mCAF
RABEP2	0.00298205	1.28372	0.0743066	0.116586	0.00220715	mCAF
KLK4	9.86218e-05	1.28269	0.102564	0.130065	6.54527e-05	mCAF
F3	0.00226688	1.28233	0.0868655	0.120981	0.00165587	mCAF
PLEKHG1	0.0272831	1.28185	0.0957614	0.163974	0.0219199	mCAF
C16ORF58	0.000329425	1.28183	0.122449	0.1875	0.00022635	mCAF
ZNF512	0.00435153	1.28177	0.0832025	0.132744	0.0032641	mCAF
TEAD1	2.2e-09	1.28165	0.245945	0.337073	1.16e-09	mCAF
ZBTB25	0.0428822	1.28155	0.0633176	0.113362	0.0351264	mCAF
DCHS1	7.43028e-05	1.28117	0.143904	0.209268	4.89479e-05	mCAF
TNFRSF19	6.17054e-05	1.28062	0.11617	0.156522	4.04761e-05	mCAF
POGLUT1	0.0010075	1.28051	0.0784929	0.111813	0.000716433	mCAF
SETBP1	0.0167811	1.2799	0.118786	0.197045	0.013221	mCAF
PUM2	0.000101795	1.27866	0.147567	0.230618	6.7673e-05	mCAF
TMEM245	4.28387e-05	1.27827	0.114076	0.161755	2.78178e-05	mCAF
POM121C	0.0138726	1.27797	0.0779696	0.130526	0.010838	mCAF
KIRREL1	2.76e-08	1.27778	0.192046	0.254396	1.51e-08	mCAF
TXNDC11	0.00338091	1.2764	0.0863422	0.132075	0.00251324	mCAF
NUFIP2	5.37303e-06	1.27583	0.155939	0.229153	3.31263e-06	mCAF
HEXA	6.4e-08	1.27572	0.182104	0.244349	3.57e-08	mCAF
SLC35E3	0.0506823	1.27541	0.0612245	0.105618	0.0418145	mCAF
SH3YL1	0.00292372	1.27525	0.0894819	0.14681	0.00216151	mCAF
SHOX2	0.00371312	1.2736	0.103087	0.169081	0.00277012	mCAF
SCAF11	1.24e-10	1.27358	0.325484	0.456003	6.18e-11	mCAF
KCTD13	0.044097	1.27281	0.0638409	0.114995	0.0361648	mCAF
ERBIN	1.3881e-05	1.27264	0.1528	0.226097	8.78201e-06	mCAF
MPDZ	6.03352e-05	1.27202	0.11617	0.165732	3.95603e-05	mCAF
SSH2	0.00672561	1.27072	0.0701204	0.111813	0.00511569	mCAF
KCTD9	0.0125731	1.27072	0.0680272	0.109553	0.00978221	mCAF
LTBP3	5.39e-26	1.27034	0.455782	0.537801	1.69e-26	mCAF
KDM5C	0.000492822	1.27032	0.122972	0.192649	0.000343046	mCAF
SLC37A3	0.000813324	1.26966	0.109367	0.165564	0.000575158	mCAF
KDM5A	0.00022098	1.26941	0.169545	0.272145	0.000150193	mCAF
ANKRD50	0.000469464	1.26916	0.115646	0.172011	0.000326194	mCAF
MAPKAPK5	0.071559	1.26903	0.0701204	0.13354	0.060173	mCAF
TNKS2	6.28516e-06	1.26893	0.159602	0.234427	3.88998e-06	mCAF
MICAL1	0.00242238	1.26861	0.0800628	0.112902	0.00177557	mCAF
WWP2	0.0253248	1.26848	0.0607012	0.102729	0.020279	mCAF
OTUD7B	0.000261761	1.26795	0.0868655	0.122823	0.000178829	mCAF
VPS35L	0.00339363	1.26672	0.0973312	0.157401	0.0025232	mCAF
ZCCHC8	0.0445108	1.26569	0.0664574	0.11533	0.0365105	mCAF
MAN1B1	7.73e-08	1.26542	0.195709	0.271266	4.34e-08	mCAF
FBXO11	0.00614096	1.26424	0.108844	0.184318	0.00465893	mCAF
DNAJC13	0.00151896	1.2641	0.100471	0.150285	0.00109434	mCAF
RPGRIP1L	0.0141659	1.26366	0.0607012	0.100929	0.0110771	mCAF
PGS1	0.119884	1.26344	0.0580848	0.110641	0.10313	mCAF
PPP3CB	0.00216278	1.26315	0.110413	0.183063	0.0015774	mCAF
IFFO1	0.000663359	1.26282	0.136054	0.212282	0.000465756	mCAF
NSD3	1.34092e-06	1.26237	0.253794	0.392163	8e-07	mCAF
HCFC2	0.00564453	1.26205	0.0711669	0.107795	0.00427042	mCAF
TMEM39A	9.70074e-05	1.26183	0.134485	0.203659	6.43404e-05	mCAF
DAPK3	3.87112e-06	1.26181	0.192046	0.28282	2.36656e-06	mCAF
NDEL1	0.00287666	1.26163	0.10675	0.174523	0.00212551	mCAF
MXD4	0.0030596	1.26023	0.120356	0.197756	0.00226798	mCAF
ARHGAP12	0.00333842	1.25915	0.110937	0.181807	0.00248028	mCAF
MARF1	0.00147821	1.25867	0.103087	0.162843	0.0010636	mCAF
NUTM2A-AS1	0.000213374	1.258	0.153846	0.243763	0.000144724	mCAF
AHCTF1	0.00175561	1.25634	0.0994244	0.154764	0.00127181	mCAF
N4BP1	0.012205	1.25528	0.093145	0.153257	0.00948385	mCAF
SEC24D	7.37e-11	1.25464	0.288854	0.391954	3.64e-11	mCAF
ADAM12	5.9e-35	1.25407	0.510727	0.536504	1.55e-35	mCAF
RECK	1.55e-10	1.25378	0.241758	0.313128	7.73e-11	mCAF
DNAJB14	2.29343e-06	1.25286	0.171115	0.247446	1.38672e-06	mCAF
RNF115	1.16719e-06	1.25282	0.228676	0.34352	6.94e-07	mCAF
GTF2I	2.67e-13	1.252	0.355311	0.479027	1.2e-13	mCAF
RPRD1A	0.00245841	1.25184	0.0852957	0.129186	0.00180371	mCAF
TBL1XR1	0.000115172	1.25096	0.206698	0.328659	7.69212e-05	mCAF
WDR5	0.00551371	1.2505	0.0732601	0.117046	0.00416526	mCAF
ELL2	0.0160172	1.25016	0.0748299	0.128182	0.0125989	mCAF
OSBPL2	0.00221166	1.25004	0.0805861	0.120856	0.00161429	mCAF
DCLK1	0.00590683	1.24997	0.137101	0.22078	0.00447301	mCAF
KLF7	0.000953723	1.24988	0.117739	0.182728	0.00067779	mCAF
SFXN1	0.000231753	1.24955	0.121402	0.185198	0.000157775	mCAF
TCF12	1.37e-09	1.24937	0.257457	0.350427	7.11e-10	mCAF
FGFR1OP2	5.07416e-05	1.24922	0.200942	0.318151	3.31347e-05	mCAF
ANKRA2	0.0174956	1.2485	0.0774464	0.130107	0.0138281	mCAF
PRICKLE1	7.42e-08	1.24827	0.243851	0.335692	4.16e-08	mCAF
PLOD2	9.65e-12	1.24819	0.266353	0.334143	4.61e-12	mCAF
WTIP	0.0170034	1.24733	0.0664574	0.104236	0.0134128	mCAF
MON1B	0.0856431	1.24724	0.0580848	0.108465	0.0726651	mCAF
MATR3	0.00556929	1.24701	0.0711669	0.107418	0.00421115	mCAF
GCFC2	0.0759676	1.24698	0.0575615	0.101055	0.0640188	mCAF
GCC2	1.92219e-05	1.24521	0.215594	0.332426	1.22446e-05	mCAF
MGRN1	0.000308163	1.24517	0.149137	0.235013	0.000211351	mCAF
AKT2	0.000513572	1.24358	0.150183	0.251172	0.000358066	mCAF
TRIP12	7.01423e-06	1.24284	0.183673	0.275452	4.34908e-06	mCAF
PHTF2	1.87619e-06	1.24277	0.141287	0.18817	1.12776e-06	mCAF
COPS7B	0.00608444	1.2411	0.0826792	0.136847	0.00461263	mCAF
MINK1	0.0385407	1.24097	0.0743066	0.134461	0.0313323	mCAF
STRIP1	0.0740901	1.24072	0.0565149	0.100301	0.0623741	mCAF
MRRF	0.0508559	1.2405	0.0643642	0.11399	0.041972	mCAF
HDAC8	0.00282558	1.24031	0.0769231	0.116335	0.00208539	mCAF
UBA5	0.00246511	1.24023	0.104657	0.167197	0.00180931	mCAF
USP42	0.093176	1.23986	0.0575615	0.10319	0.0794225	mCAF
TRAM2	8.48e-07	1.23963	0.200942	0.284913	4.99e-07	mCAF
RERE	1.7555e-05	1.23824	0.183673	0.274615	1.11631e-05	mCAF
TIAL1	1.35e-07	1.23813	0.222397	0.322379	7.66e-08	mCAF
ERCC3	0.0278689	1.23807	0.0790162	0.135089	0.0224113	mCAF
ZC3H14	0.00319892	1.23749	0.113553	0.187626	0.00237484	mCAF
ARHGAP31	0.00163879	1.23748	0.0758765	0.110265	0.0011842	mCAF
E4F1	0.0291401	1.23725	0.0711669	0.122363	0.0234732	mCAF
FAAP100	0.057944	1.23706	0.0763998	0.140866	0.0481145	mCAF
SYNE2	0.000172577	1.23699	0.151753	0.219064	0.000116399	mCAF
INPP5F	0.000762414	1.23697	0.0842491	0.120395	0.000537979	mCAF
YPEL2	0.0866537	1.23689	0.096808	0.178918	0.0735954	mCAF
BPTF	4.35833e-06	1.23657	0.241758	0.367088	2.67481e-06	mCAF
LRRK1	0.00913827	1.23596	0.0779696	0.1268	0.00702007	mCAF
ZNF791	0.113919	1.23575	0.0900052	0.173183	0.0978872	mCAF
STK38	0.000315469	1.23571	0.132915	0.207845	0.000216539	mCAF
PRKCI	0.011017	1.23514	0.105181	0.176783	0.00851739	mCAF
PRKAB2	0.000340742	1.23377	0.117739	0.175109	0.000234365	mCAF
TRIP11	0.00207804	1.23362	0.151753	0.251758	0.00151414	mCAF
MTOR	0.00887634	1.23328	0.0690738	0.10612	0.00681138	mCAF
ADAMTS12	9.36e-13	1.23294	0.29304	0.370604	4.29e-13	mCAF
VPS52	0.0238482	1.23267	0.0695971	0.117967	0.0190531	mCAF
UBP1	0.0230204	1.23249	0.0737834	0.130484	0.0183498	mCAF
STIM1	0.00057347	1.23226	0.100994	0.149071	0.000401196	mCAF
LAMB2	2e-26	1.23216	0.48247	0.578659	6.2e-27	mCAF
WASHC2C	0.00242303	1.23185	0.0774464	0.11759	0.00177639	mCAF
SATB1	0.00230152	1.2317	0.0811094	0.123074	0.00168311	mCAF
FNBP1	0.000768235	1.23123	0.166928	0.273275	0.000542411	mCAF
ODR4	0.003764	1.23109	0.0805861	0.126549	0.0028102	mCAF
PRKD3	0.00403398	1.23035	0.110413	0.182184	0.00302025	mCAF
MAFG	0.116106	1.23008	0.0627943	0.112776	0.0998153	mCAF
U2SURP	1.2e-08	1.22933	0.274725	0.392917	6.48e-09	mCAF
CEP104	0.0431841	1.2293	0.0648875	0.110516	0.035404	mCAF
FOXK1	0.00859822	1.22905	0.0795395	0.127219	0.00659193	mCAF
OTUD4	0.0396348	1.22739	0.0669806	0.112818	0.0323107	mCAF
RC3H2	0.00297051	1.22733	0.11146	0.180174	0.00219777	mCAF
ZER1	0.0128453	1.22725	0.0664574	0.106455	0.00999938	mCAF
CNPY2	0.00281712	1.22703	0.0989011	0.155015	0.00207875	mCAF
ANAPC2	0.00633462	1.22663	0.0863422	0.135256	0.0048103	mCAF
SLC25A46	0.00264809	1.22582	0.120879	0.195956	0.0019503	mCAF
NUP133	0.00584955	1.22562	0.0805861	0.124498	0.00442799	mCAF
NIPBL	6.32003e-05	1.22548	0.207221	0.322254	4.14744e-05	mCAF
IDUA	0.010054	1.22534	0.0753532	0.112944	0.0077475	mCAF
RNF216	0.000124889	1.22445	0.156463	0.241921	8.34814e-05	mCAF
RHOT1	0.0533302	1.2242	0.0695971	0.126674	0.0440964	mCAF
OPA1	0.0420159	1.22402	0.0863422	0.14995	0.0343756	mCAF
ABCD3	0.0182527	1.22399	0.0659341	0.104446	0.0144469	mCAF
PARP9	0.00330191	1.22323	0.139717	0.229362	0.00245269	mCAF
NRP1	1.77e-08	1.22249	0.22449	0.296969	9.63e-09	mCAF
FAM208A	0.0081873	1.22194	0.127159	0.21492	0.00626655	mCAF
PNN	5.13e-08	1.22165	0.263736	0.383372	2.85e-08	mCAF
TMEM131	0.000939713	1.22151	0.119309	0.182477	0.000667277	mCAF
COL4A3BP	0.0123754	1.22151	0.0983778	0.161001	0.00962148	mCAF
NCOA2	0.00198381	1.22084	0.0847724	0.12927	0.00144242	mCAF
PLXNB2	1.6e-08	1.22021	0.240188	0.331463	8.72e-09	mCAF
EIF3B	0.00932882	1.21949	0.109367	0.185993	0.00717168	mCAF
GNPTAB	1.36e-07	1.21947	0.18315	0.242883	7.72e-08	mCAF
CABIN1	0.00293797	1.21896	0.150183	0.247865	0.00217287	mCAF
LRIG1	0.000826681	1.2182	0.120879	0.181556	0.00058472	mCAF
COLGALT1	4.44e-07	1.21799	0.185767	0.253642	2.58e-07	mCAF
MDM2	0.00129901	1.21755	0.129775	0.200938	0.000931417	mCAF
CXXC1	0.0253734	1.21752	0.0947148	0.165606	0.0203251	mCAF
PANK3	0.0228729	1.21726	0.0711669	0.120102	0.018229	mCAF
RHOJ	0.13052	1.217	0.0570382	0.103902	0.112701	mCAF
PLXNC1	0.000152663	1.21637	0.156463	0.218897	0.00010254	mCAF
NAV1	3.95785e-05	1.21515	0.198849	0.299355	2.5673e-05	mCAF
PRDM6	0.0310538	1.21478	0.0612245	0.101222	0.0250757	mCAF
MED24	0.0168663	1.21463	0.0737834	0.120772	0.0132952	mCAF
TUBG2	0.00931209	1.21421	0.117216	0.195705	0.00715751	mCAF
SPATS2	0.0522899	1.21338	0.109367	0.197045	0.0431995	mCAF
CYLD	0.00307438	1.21246	0.102041	0.161043	0.0022798	mCAF
SEMA5A	3.04e-07	1.21132	0.217164	0.293913	1.75e-07	mCAF
SRF	0.172235	1.21093	0.0743066	0.142038	0.15092	mCAF
PHIP	0.00176886	1.21047	0.198325	0.322045	0.00128166	mCAF
BOD1L1	0.00563957	1.2103	0.1528	0.260633	0.00426588	mCAF
MFSD12	0.000471968	1.21022	0.0900052	0.122739	0.000328	mCAF
LAMA4	2.23e-20	1.20981	0.470958	0.586864	8.1e-21	mCAF
ARHGEF9	0.000534599	1.20935	0.0999477	0.149196	0.0003733	mCAF
PTPRS	0.00213068	1.209	0.110937	0.172681	0.00155339	mCAF
CDC14B	0.0115702	1.20897	0.0763998	0.120939	0.00896298	mCAF
WDR36	0.000575211	1.20886	0.0863422	0.119223	0.000402494	mCAF
PPP3CC	0.0011282	1.20863	0.124542	0.196752	0.000805744	mCAF
PTPN14	0.000335743	1.20853	0.148613	0.220571	0.000230879	mCAF
PDE4DIP	1.91364e-06	1.20775	0.210884	0.306263	1.15055e-06	mCAF
HOTAIRM1	0.0468842	1.20752	0.0837258	0.149908	0.0385362	mCAF
UPF2	0.000171405	1.20703	0.138671	0.215213	0.000115513	mCAF
ZNF609	0.0494425	1.20577	0.0617478	0.106246	0.0407361	mCAF
CMTM4	0.00248676	1.20475	0.0858189	0.124791	0.0018259	mCAF
SRSF5	2.79e-13	1.20457	0.433281	0.584268	1.26e-13	mCAF
TRMT2A	0.040752	1.20391	0.0711669	0.12747	0.0332786	mCAF
RANBP2	0.000647408	1.20391	0.154893	0.245353	0.000454285	mCAF
EMC1	0.00118581	1.20376	0.0894819	0.130777	0.000848553	mCAF
STK38L	0.00256302	1.20351	0.105181	0.160039	0.00188514	mCAF
IQCB1	0.106921	1.20335	0.0586081	0.104236	0.0915885	mCAF
TBC1D12	0.049578	1.20323	0.0622711	0.103315	0.0408721	mCAF
C9ORF3	3.5e-08	1.20239	0.239142	0.3197	1.93e-08	mCAF
FAM219B	0.00111742	1.20234	0.115646	0.177955	0.000797418	mCAF
PTPRK	3.70604e-05	1.20169	0.193093	0.28215	2.39876e-05	mCAF
ANKRD12	0.000167435	1.20164	0.264783	0.422346	0.000112743	mCAF
R3HDM1	0.0376878	1.2012	0.0659341	0.113865	0.0306072	mCAF
NUMA1	9.6e-08	1.20104	0.267923	0.382368	5.41e-08	mCAF
THUMPD2	0.000157436	1.20095	0.11303	0.160708	0.0001059	mCAF
AP4M1	0.0254934	1.20053	0.0800628	0.131698	0.0204283	mCAF
OSGEP	0.00271483	1.20022	0.1146	0.187542	0.00200098	mCAF
UTP6	0.0267723	1.20009	0.0784929	0.135131	0.0214945	mCAF
ANKRD49	0.0292883	1.19969	0.0701204	0.112944	0.0235967	mCAF
DROSHA	0.0615906	1.1995	0.0586081	0.103315	0.0513785	mCAF
DPY19L4	0.020605	1.19947	0.0811094	0.131949	0.0163811	mCAF
TBX2	0.124855	1.19937	0.0905285	0.149615	0.107582	mCAF
LRP6	0.00489691	1.19921	0.0994244	0.155183	0.003689	mCAF
SH3RF1	0.00513444	1.19765	0.0716902	0.109176	0.00387257	mCAF
PATL1	0.0402097	1.19753	0.0675039	0.114786	0.0328019	mCAF
ANKIB1	0.00144112	1.19744	0.135531	0.215003	0.00103651	mCAF
PITRM1	0.0121431	1.19731	0.0858189	0.143461	0.00943406	mCAF
CTTN	2.86e-12	1.19598	0.344846	0.458431	1.34e-12	mCAF
ECM2	5.47e-08	1.1956	0.252747	0.343855	3.04e-08	mCAF
FBXW11	0.00118001	1.19537	0.122449	0.190305	0.00084407	mCAF
PLXND1	0.0004989	1.19475	0.132915	0.194324	0.000347417	mCAF
COMP	1.75e-18	1.19451	0.275772	0.240288	6.68e-19	mCAF
MTMR11	0.0141921	1.1943	0.0826792	0.135382	0.0110996	mCAF
INF2	0.0266973	1.19384	0.102041	0.183356	0.0214176	mCAF
CTDSPL2	0.0328934	1.19374	0.0711669	0.120102	0.0266119	mCAF
BRD8	0.00290122	1.19371	0.096808	0.152252	0.00214407	mCAF
AC025159.1	0.0251138	1.19343	0.0675039	0.108381	0.020096	mCAF
MORC3	0.00727349	1.19329	0.0983778	0.159034	0.00554671	mCAF
ZEB2	1.57395e-05	1.1931	0.287807	0.433314	9.9843e-06	mCAF
RXRB	0.0114365	1.1908	0.0999477	0.167657	0.00885618	mCAF
NTM	1.59e-07	1.18962	0.18943	0.230576	9.05e-08	mCAF
SLC4A2	7.66833e-06	1.1895	0.136578	0.183942	4.76755e-06	mCAF
CEP350	0.00136944	1.18932	0.157509	0.252972	0.00098418	mCAF
FAT1	1.78e-13	1.18882	0.292517	0.368428	7.97e-14	mCAF
MED13L	0.0035582	1.18878	0.145997	0.24753	0.00264905	mCAF
SFT2D2	1.3349e-06	1.18873	0.201465	0.286336	7.96e-07	mCAF
ADAMTS7	0.00360984	1.1886	0.0737834	0.10252	0.00268901	mCAF
SLC35B3	0.000704335	1.18844	0.130822	0.204161	0.000495614	mCAF
STON1	0.0116903	1.18832	0.0732601	0.11579	0.00906746	mCAF
DCTN5	0.0121247	1.18755	0.0957614	0.159829	0.00941637	mCAF
FAM53C	0.132096	1.1865	0.0727368	0.132033	0.114173	mCAF
FKBP15	0.00152539	1.18647	0.0847724	0.12433	0.00109926	mCAF
DDX19A	0.00835974	1.18646	0.0727368	0.11332	0.00640205	mCAF
UBXN7	0.0560335	1.18635	0.0936682	0.165481	0.0464496	mCAF
COL5A3	2.85e-07	1.18632	0.22449	0.284034	1.64e-07	mCAF
MX2	0.000874112	1.18626	0.149137	0.223125	0.00061925	mCAF
NASP	9.34477e-05	1.18597	0.169545	0.263354	6.19138e-05	mCAF
ATP2C1	2.25706e-05	1.18555	0.132915	0.185993	1.44316e-05	mCAF
PHLDB2	0.000101744	1.18547	0.160649	0.233004	6.76245e-05	mCAF
WISP1	1.19e-07	1.18504	0.199372	0.258665	6.76e-08	mCAF
PER2	0.1786	1.1846	0.0580848	0.106999	0.156923	mCAF
ITGAV	4.49e-18	1.18435	0.400314	0.498451	1.73e-18	mCAF
DAAM1	0.011532	1.18429	0.118786	0.195998	0.00893176	mCAF
MBP	0.47843	1.18407	0.0654108	0.134126	0.449161	mCAF
PSPC1	0.0491146	1.18387	0.0873888	0.154429	0.0404591	mCAF
MOSPD2	0.0513101	1.18374	0.0690738	0.115372	0.0423613	mCAF
FBXL4	0.087205	1.18313	0.0695971	0.119893	0.0741004	mCAF
ARRDC1	0.0432233	1.18273	0.0690738	0.122823	0.0354423	mCAF
TRAPPC11	0.0186898	1.18249	0.0695971	0.105283	0.0148034	mCAF
TMEM87B	1.8074e-06	1.18228	0.165882	0.231664	1.08515e-06	mCAF
FARP2	0.124963	1.18152	0.0565149	0.104823	0.107708	mCAF
ANKRD13C	0.0196136	1.18128	0.0769231	0.128182	0.0155544	mCAF
MRPS25	0.0270004	1.18104	0.136054	0.245898	0.0216814	mCAF
KIFC3	0.0131049	1.18078	0.100471	0.163136	0.0102162	mCAF
RPRD1B	0.0203853	1.18068	0.0638409	0.103106	0.0161979	mCAF
NEDD9	0.0517079	1.18013	0.0711669	0.112818	0.0426969	mCAF
ESCO1	0.0640773	1.17976	0.0763998	0.137307	0.0535761	mCAF
CLOCK	0.00740027	1.17916	0.0936682	0.149615	0.00564651	mCAF
CHD3	2.04e-07	1.17874	0.237049	0.335064	1.17e-07	mCAF
IBTK	0.00155672	1.17851	0.150183	0.238865	0.00112293	mCAF
CACNB3	0.00538624	1.17825	0.0727368	0.112818	0.00406746	mCAF
NEDD4	0.0034903	1.17683	0.0879121	0.129982	0.00259681	mCAF
FAM110B	0.122194	1.17652	0.0873888	0.157276	0.105186	mCAF
CDK5RAP2	0.0252654	1.17634	0.0784929	0.129521	0.0202244	mCAF
SGMS1	0.0701824	1.17456	0.0722135	0.126968	0.0589269	mCAF
TNFRSF10B	0.00795373	1.17393	0.0706436	0.104655	0.00607997	mCAF
RNF170	0.0526029	1.17382	0.0790162	0.135884	0.0434655	mCAF
SCARF2	7.51e-07	1.17272	0.185243	0.24079	4.41e-07	mCAF
RASSF8-AS1	0.175898	1.17222	0.0607012	0.115372	0.154376	mCAF
VCAN	9.11e-47	1.1719	0.727891	0.741418	1.99e-47	mCAF
ERBB2	0.0034049	1.17153	0.105704	0.161462	0.00253206	mCAF
G2E3	0.00443338	1.17142	0.0763998	0.116042	0.00332862	mCAF
TELO2	0.0566121	1.17134	0.0607012	0.102939	0.0469609	mCAF
EPS15L1	0.0208486	1.17121	0.0884354	0.151708	0.0165777	mCAF
MTUS1	0.0766643	1.1711	0.133438	0.238572	0.0646596	mCAF
AP5M1	0.302791	1.17057	0.0544218	0.110725	0.274836	mCAF
TUBGCP2	0.00113061	1.17045	0.14652	0.235013	0.000807625	mCAF
HP1BP3	3.05e-13	1.16966	0.431711	0.576859	1.38e-13	mCAF
SIPA1	0.0479732	1.16952	0.0633176	0.11152	0.0394717	mCAF
NUMBL	0.0477511	1.16879	0.0748299	0.128935	0.0392823	mCAF
MED15	0.0022684	1.16785	0.150706	0.243553	0.0016573	mCAF
KDM4A	0.0591104	1.16784	0.0612245	0.102688	0.0491525	mCAF
POLG	0.0690464	1.16773	0.0701204	0.123409	0.0579052	mCAF
ZNF394	0.201383	1.16733	0.0559916	0.109051	0.178072	mCAF
ELMSAN1	0.169731	1.16723	0.0790162	0.142415	0.148559	mCAF
ADGRL2	0.0266973	1.16609	0.0821559	0.124791	0.0214223	mCAF
CPT1A	0.0101013	1.16585	0.0695971	0.102646	0.00778821	mCAF
TTC37	8.57493e-05	1.16548	0.164835	0.249037	5.66689e-05	mCAF
SAMD4B	0.00393016	1.16536	0.159079	0.266703	0.00293921	mCAF
TRPS1	1.04785e-05	1.1653	0.14966	0.209185	6.57496e-06	mCAF
NAPRT	0.0706178	1.16469	0.0774464	0.133372	0.0593122	mCAF
FOSB	0.00674848	1.16457	0.143904	0.302328	0.00513498	mCAF
LRP12	0.014451	1.16436	0.0706436	0.10792	0.0113162	mCAF
SCYL2	0.0235262	1.16322	0.0753532	0.124246	0.0187793	mCAF
GPALPP1	0.02143	1.16311	0.0706436	0.112232	0.017052	mCAF
PPME1	0.0154461	1.16281	0.0915751	0.152294	0.0121258	mCAF
TMEM132A	0.00587787	1.16272	0.0711669	0.101515	0.00445026	mCAF
SCFD1	0.0168678	1.16188	0.131868	0.226641	0.0132988	mCAF
TJAP1	0.0344199	1.16154	0.0627943	0.104655	0.0278904	mCAF
SH2B1	0.0619404	1.16149	0.0957614	0.172513	0.051685	mCAF
UNC5B	4.71e-13	1.16116	0.295657	0.351808	2.14e-13	mCAF
PSEN1	0.0111502	1.16062	0.105181	0.172681	0.00862665	mCAF
METTL3	0.0544903	1.16053	0.0758765	0.130693	0.0451015	mCAF
EEFSEC	0.0594199	1.16046	0.0638409	0.10499	0.0494402	mCAF
ZSCAN18	0.0185351	1.15999	0.106227	0.178793	0.0146783	mCAF
PGM3	0.00307623	1.1592	0.130822	0.21538	0.0022816	mCAF
BAZ1A	0.0279906	1.15888	0.103087	0.181472	0.0225237	mCAF
LRP5	0.00848724	1.15845	0.0842491	0.127009	0.00650328	mCAF
SESN1	0.243289	1.15812	0.0716902	0.135926	0.217789	mCAF
PRPSAP1	0.00699527	1.15723	0.140764	0.23292	0.00532844	mCAF
AC245297	0.156598	1.15707	0.0549451	0.10139	0.136471	mCAF
EXOC5	0.0731822	1.15701	0.102041	0.187123	0.0615688	mCAF
TNFAIP3	0.112552	1.15682	0.0685505	0.111395	0.0966332	mCAF
ZNF644	0.00255595	1.15665	0.158032	0.262768	0.00187958	mCAF
GLYR1	0.0014906	1.15518	0.105704	0.166025	0.00107272	mCAF
AAAS	0.00747396	1.15518	0.101518	0.164727	0.00570588	mCAF
SLC25A12	0.00858076	1.15509	0.0790162	0.121232	0.00657734	mCAF
COG1	0.0233679	1.15253	0.0769231	0.125	0.0186465	mCAF
GPS2	0.165308	1.15245	0.0544218	0.101934	0.144479	mCAF
BTN3A3	0.00898282	1.15208	0.0873888	0.137433	0.00689561	mCAF
TAOK1	0.000753911	1.15152	0.166405	0.272815	0.000531393	mCAF
DIDO1	0.0143936	1.15125	0.132915	0.223794	0.0112652	mCAF
GORASP1	0.103215	1.15074	0.0654108	0.117172	0.0882983	mCAF
ANO1	0.00687745	1.14926	0.10989	0.158406	0.00523601	mCAF
NBEAL1	7.07e-08	1.14802	0.282051	0.396308	3.95e-08	mCAF
SPTLC2	0.00245132	1.14766	0.103087	0.155643	0.00179817	mCAF
REL	0.0561667	1.14752	0.0816327	0.13668	0.0465678	mCAF
FNDC3B	1.38e-11	1.14745	0.37572	0.501465	6.62e-12	mCAF
INPP4B	0.0122892	1.14736	0.0983778	0.143545	0.00955269	mCAF
DHX36	0.0107927	1.14728	0.188906	0.320998	0.0083395	mCAF
CNOT2	0.000715213	1.14634	0.216117	0.352688	0.000503469	mCAF
PBRM1	0.0152443	1.14376	0.127682	0.21651	0.0119588	mCAF
NUP98	0.00403344	1.14369	0.0999477	0.158155	0.00301928	mCAF
MICU2	0.0130274	1.14355	0.119309	0.204245	0.0101521	mCAF
ZC3H11A	9.88135e-06	1.14355	0.178964	0.251172	6.19751e-06	mCAF
LDLRAD4	0.0225398	1.14295	0.0727368	0.114451	0.0179509	mCAF
GRAMD1A	0.10811	1.14291	0.0863422	0.162341	0.0926224	mCAF
OBSL1	0.0530942	1.14267	0.10989	0.197003	0.0438864	mCAF
SSFA2	0.0130986	1.14235	0.0900052	0.145471	0.0102095	mCAF
BSDC1	0.01763	1.14213	0.127682	0.222162	0.0139392	mCAF
MIA3	1.71549e-05	1.14179	0.185767	0.266494	1.0899e-05	mCAF
KAT6B	0.00236497	1.14151	0.137101	0.221366	0.00173117	mCAF
SMARCD2	0.24753	1.13908	0.0549451	0.110181	0.221898	mCAF
FBXL7	0.286593	1.13894	0.0633176	0.121735	0.259249	mCAF
GMPPA	0.0183903	1.13878	0.130298	0.225008	0.0145585	mCAF
TRAK1	0.0267528	1.1387	0.0743066	0.122028	0.0214713	mCAF
ZNF226	0.20479	1.13827	0.0570382	0.111897	0.181285	mCAF
CYP20A1	0.00321175	1.138	0.135531	0.210315	0.00238482	mCAF
XPO6	0.0213323	1.13784	0.0737834	0.118553	0.0169683	mCAF
TASP1	0.00719752	1.13711	0.101518	0.161294	0.00548676	mCAF
BTN2A1	0.0241836	1.1367	0.0847724	0.136093	0.0193279	mCAF
GIT2	0.0300735	1.13635	0.105704	0.185198	0.0242503	mCAF
OSBPL5	0.0118823	1.13635	0.119833	0.201273	0.00921809	mCAF
TRIP10	0.018127	1.1357	0.147567	0.258331	0.0143423	mCAF
CRYZL1	0.0488975	1.13535	0.0999477	0.174313	0.0402734	mCAF
BTBD7	0.0893603	1.13526	0.0941915	0.164392	0.0760572	mCAF
PCSK5	0.0231536	1.13494	0.102564	0.156606	0.0184657	mCAF
TTC28	0.0121383	1.13428	0.130298	0.216217	0.00942863	mCAF
SLFN11	0.0544686	1.13414	0.0926217	0.158448	0.0450759	mCAF
AGFG1	0.0996807	1.13396	0.0607012	0.109302	0.085107	mCAF
MUS81	0.0573877	1.13325	0.093145	0.166485	0.0476366	mCAF
SRSF10	1.63257e-06	1.13284	0.289377	0.430676	9.79e-07	mCAF
DZIP1	0.0415924	1.13244	0.0879121	0.155224	0.033994	mCAF
TMEM175	0.0116534	1.13007	0.110413	0.17963	0.00903723	mCAF
MECP2	0.0696749	1.12961	0.120879	0.221241	0.0584812	mCAF
RAI1	0.0807543	1.12946	0.0627943	0.106539	0.0683131	mCAF
DDX60	0.076664	1.12767	0.0675039	0.115539	0.0646486	mCAF
CAMSAP2	0.0389974	1.12692	0.10675	0.183398	0.0317527	mCAF
SLC38A10	8.93e-08	1.1257	0.259027	0.36173	5.03e-08	mCAF
SYVN1	0.0235919	1.12532	0.11303	0.189007	0.0188351	mCAF
CYB561	0.0020238	1.12529	0.133961	0.209352	0.00147234	mCAF
GTDC1	0.192095	1.12471	0.0538985	0.100971	0.169481	mCAF
SSBP2	0.0169251	1.12463	0.15123	0.258163	0.0133463	mCAF
RRBP1	8.2e-24	1.12417	0.535322	0.638689	2.7e-24	mCAF
PHC2	0.105901	1.12319	0.141811	0.261805	0.0906704	mCAF
SLC12A4	0.0231606	1.12099	0.107274	0.174983	0.0184746	mCAF
ACADVL	2.18e-09	1.12011	0.365777	0.508665	1.14e-09	mCAF
RIOK3	0.00206909	1.11997	0.145474	0.227101	0.00150675	mCAF
HMGCS1	0.146557	1.11962	0.0601779	0.104948	0.127412	mCAF
OSMR	0.000207755	1.11856	0.195709	0.294876	0.000140826	mCAF
DHX8	0.244433	1.11811	0.0591313	0.11039	0.218985	mCAF
AKAP13	2.67e-07	1.11784	0.333857	0.476432	1.54e-07	mCAF
TBC1D23	0.0158479	1.11773	0.10832	0.179295	0.0124569	mCAF
SLC7A2	0.0424201	1.11721	0.0784929	0.125419	0.0347242	mCAF
DHX32	0.387121	1.11665	0.0533752	0.102855	0.357572	mCAF
DDX10	0.147153	1.11631	0.0565149	0.101306	0.127951	mCAF
UIMC1	0.0634601	1.11598	0.0680272	0.115204	0.0530422	mCAF
GAPVD1	0.0469101	1.11585	0.103087	0.180007	0.0385641	mCAF
CPSF7	0.00412554	1.11558	0.120356	0.192523	0.00308996	mCAF
RAB11FIP2	0.162252	1.11541	0.0727368	0.133498	0.141694	mCAF
ATE1	0.383656	1.11537	0.0565149	0.109009	0.354157	mCAF
PDLIM7	8.85e-11	1.11467	0.443747	0.560658	4.38e-11	mCAF
ATF2	0.015297	1.1136	0.112507	0.187626	0.0120023	mCAF
HGS	0.0538033	1.11315	0.166928	0.302244	0.0445102	mCAF
BICC1	0.00257375	1.1131	0.205128	0.321458	0.00189375	mCAF
TRIM27	0.0144765	1.11292	0.126635	0.211571	0.0113403	mCAF
LHFPL2	0.10023	1.11272	0.135531	0.234176	0.0856041	mCAF
SLC35B4	0.0671544	1.11165	0.0685505	0.109762	0.056262	mCAF
PBX3	0.345589	1.11156	0.0538985	0.103776	0.317174	mCAF
FADS3	0.175248	1.11095	0.0659341	0.113572	0.153732	mCAF
CD109	0.000670052	1.1104	0.120879	0.174941	0.00047055	mCAF
CSTF3	0.138571	1.11034	0.0669806	0.120144	0.120159	mCAF
GOPC	3.44205e-05	1.10932	0.245421	0.363948	2.22548e-05	mCAF
ZNF3	0.394607	1.10861	0.0497122	0.102897	0.364708	mCAF
GALNT5	0.000186836	1.10829	0.0941915	0.116962	0.000126331	mCAF
ST7L	0.0969063	1.10808	0.0617478	0.10386	0.0826838	mCAF
SAMD8	0.161641	1.10729	0.0737834	0.135214	0.141138	mCAF
CDK9	0.551775	1.10647	0.0570382	0.119516	0.523362	mCAF
HECTD1	9.11654e-06	1.10637	0.225536	0.334687	5.69735e-06	mCAF
TMEM234	0.108729	1.10595	0.0727368	0.129061	0.0931834	mCAF
UPF3A	0.124963	1.10565	0.153846	0.284787	0.107709	mCAF
RBM10	0.308902	1.10484	0.0784929	0.154094	0.28099	mCAF
EFTUD2	0.0588424	1.10464	0.0737834	0.123409	0.0489101	mCAF
CSNK1D	0.0139282	1.10455	0.160126	0.277168	0.0108854	mCAF
HIPK3	0.00872896	1.10418	0.134485	0.221994	0.00669461	mCAF
EVC	0.0847849	1.10417	0.0654108	0.106664	0.0718774	mCAF
MPRIP	0.00198989	1.10397	0.214024	0.34105	0.00144712	mCAF
AKT3	0.134982	1.10287	0.120879	0.229069	0.116743	mCAF
WRAP73	0.584614	1.10211	0.0549451	0.115832	0.556396	mCAF
CCNH	0.02502	1.10124	0.104134	0.174648	0.0200174	mCAF
KIZ	0.232247	1.0998	0.0769231	0.142163	0.207286	mCAF
CDC42BPB	0.0429652	1.09928	0.128728	0.226097	0.0352065	mCAF
PPP1R37	0.231791	1.09875	0.0648875	0.1232	0.206846	mCAF
LONP1	0.143784	1.09847	0.0596546	0.107167	0.124901	mCAF
SLCO3A1	0.203538	1.09837	0.0690738	0.122698	0.18012	mCAF
ZNF217	0.0130084	1.09799	0.0920984	0.142624	0.0101355	mCAF
SCAP	0.0710633	1.09765	0.0889587	0.154931	0.0597263	mCAF
SBF1	0.168233	1.09653	0.0727368	0.132786	0.147178	mCAF
ELMOD2	0.0102644	1.09627	0.0743066	0.111772	0.00792262	mCAF
PTPN12	0.0883091	1.09523	0.145474	0.262014	0.0751253	mCAF
AKAP11	0.027069	1.09466	0.120879	0.205752	0.0217403	mCAF
HOXC6	0.0406502	1.09424	0.103087	0.181346	0.0331897	mCAF
ZFX	0.0473928	1.09421	0.100471	0.169583	0.0389742	mCAF
E2F4	0.316952	1.09367	0.0769231	0.152755	0.288757	mCAF
BTN3A1	0.0115937	1.09366	0.0879121	0.13781	0.00898439	mCAF
COA1	0.100959	1.09291	0.102041	0.191226	0.0862692	mCAF
LBR	0.0815326	1.09291	0.0790162	0.13534	0.0690058	mCAF
DDX52	0.18448	1.09276	0.0685505	0.128391	0.162349	mCAF
ZFHX4	2.90469e-05	1.09227	0.253271	0.365581	1.8703e-05	mCAF
HSPG2	3.36e-21	1.0921	0.491366	0.582217	1.19e-21	mCAF
SEMA3C	9.59e-07	1.09189	0.166928	0.19964	5.67e-07	mCAF
ITGBL1	1.88e-14	1.09188	0.321821	0.355116	8.15e-15	mCAF
SVEP1	0.000939713	1.0905	0.177917	0.246818	0.000667306	mCAF
SLAIN2	0.0166644	1.08991	0.124542	0.207259	0.0131267	mCAF
SLC27A3	0.338214	1.08921	0.0811094	0.149992	0.309788	mCAF
CREB3L2	0.00225462	1.08872	0.206175	0.325812	0.00164659	mCAF
CHM	0.0112058	1.08851	0.0915751	0.139317	0.00867124	mCAF
SDCCAG8	0.0764535	1.08825	0.125065	0.225469	0.0644604	mCAF
ITGA5	7.09012e-06	1.08784	0.21978	0.297179	4.39812e-06	mCAF
ANKRD11	0.039674	1.08778	0.190476	0.329077	0.0323482	mCAF
FST	2.37089e-05	1.0875	0.126635	0.154052	1.51861e-05	mCAF
ITPR1	0.136075	1.08747	0.0669806	0.114828	0.117836	mCAF
CTNND1	0.000707033	1.08709	0.196756	0.311119	0.000497612	mCAF
TNPO3	0.19005	1.08705	0.0675039	0.124414	0.16757	mCAF
ACER3	0.335624	1.08576	0.0549451	0.103567	0.307134	mCAF
CLCC1	0.0591104	1.08542	0.0722135	0.119181	0.0491578	mCAF
FRS2	0.101354	1.08515	0.0805861	0.14208	0.0866212	mCAF
TSHZ2	0.0138851	1.08492	0.213501	0.342766	0.0108497	mCAF
TCTN3	0.219914	1.08237	0.142857	0.253642	0.195445	mCAF
FBRS	0.0695892	1.08208	0.0832025	0.145219	0.0583897	mCAF
PTBP3	0.00396422	1.08199	0.14652	0.24033	0.00296524	mCAF
CUL3	0.744952	1.08173	0.0701204	0.147689	0.72321	mCAF
WDR43	0.13048	1.08113	0.0790162	0.141242	0.112648	mCAF
CNTN4	0.000164951	1.0807	0.113553	0.14614	0.000111024	mCAF
CPSF6	0.0623043	1.08057	0.122972	0.227771	0.0520324	mCAF
SOAT1	0.00477787	1.08047	0.0894819	0.135382	0.00359597	mCAF
UBN1	0.132922	1.08025	0.0920984	0.168327	0.114906	mCAF
PLEKHM2	0.171773	1.0801	0.0910518	0.17042	0.150491	mCAF
UBE4A	0.0740521	1.0796	0.111983	0.200687	0.0623317	mCAF
WDR86	0.393801	1.07955	0.0826792	0.150661	0.363853	mCAF
RSAD2	1.20863e-05	1.07887	0.11617	0.135047	7.61268e-06	mCAF
SRFBP1	0.0243598	1.07848	0.0847724	0.136973	0.0194721	mCAF
CCS	0.000950516	1.07819	0.228676	0.374163	0.000675377	mCAF
PPP1R10	0.196826	1.07795	0.131345	0.243051	0.173849	mCAF
AFG3L2	0.130763	1.07781	0.105181	0.192314	0.112966	mCAF
TRAPPC6B	0.0588329	1.07759	0.100471	0.172597	0.048894	mCAF
REPS1	0.0838961	1.07746	0.0601779	0.107292	0.0710769	mCAF
RCBTB2	0.0646611	1.07689	0.0758765	0.130065	0.0540823	mCAF
UBE3A	0.0134005	1.07675	0.208268	0.34352	0.0104541	mCAF
P3H1	5.82e-09	1.07655	0.274202	0.363655	3.11e-09	mCAF
NARF	0.147722	1.07632	0.127682	0.235097	0.128467	mCAF
STAT3	1.7e-07	1.07616	0.399267	0.565179	9.69e-08	mCAF
ANKRD13A	0.20165	1.07488	0.0669806	0.120814	0.178364	mCAF
MPHOSPH8	0.00251591	1.07424	0.302459	0.486311	0.00184907	mCAF
MAP3K2	0.0188201	1.07392	0.149137	0.255233	0.0149093	mCAF
PHF10	0.326182	1.07329	0.0580848	0.112023	0.297807	mCAF
ELL	0.433624	1.07242	0.0518053	0.100887	0.404115	mCAF
VPS37A	0.168162	1.07172	0.0999477	0.1857	0.147092	mCAF
MAPK8	0.0562437	1.07139	0.0737834	0.126088	0.0466475	mCAF
ARHGAP17	0.13515	1.07128	0.127682	0.231999	0.116908	mCAF
PIP4K2B	0.161641	1.07092	0.0873888	0.166067	0.141123	mCAF
PTGIR	0.296286	1.07051	0.0743066	0.131405	0.268599	mCAF
CSNK1G2	0.501636	1.06955	0.0680272	0.142666	0.472637	mCAF
RBSN	0.295687	1.06948	0.0601779	0.119307	0.268014	mCAF
PCSK7	1.8205e-06	1.06915	0.212977	0.290857	1.09327e-06	mCAF
ZNF384	0.186204	1.0684	0.0690738	0.128098	0.163996	mCAF
DOCK1	0.00951269	1.06828	0.149137	0.246274	0.00731704	mCAF
CROCC	0.0126589	1.06783	0.112507	0.178835	0.00985248	mCAF
SESN3	0.21334	1.06709	0.14652	0.255861	0.189333	mCAF
ARFGAP2	0.319808	1.06636	0.0947148	0.186537	0.291673	mCAF
GPAT4	0.0615731	1.06627	0.0936682	0.165648	0.0513527	mCAF
TMEM184B	0.0336827	1.0658	0.133438	0.225176	0.0272789	mCAF
MAVS	0.303605	1.06561	0.0811094	0.159871	0.27566	mCAF
TRIM26	0.331791	1.06528	0.0570382	0.109595	0.303282	mCAF
FAM49B	0.188005	1.06484	0.0659341	0.120521	0.165688	mCAF
ADGRE5	0.228066	1.06473	0.0711669	0.124079	0.20333	mCAF
FASTK	0.0781586	1.06456	0.158032	0.286922	0.0659967	mCAF
PTPRU	0.0252771	1.06361	0.0685505	0.103064	0.0202373	mCAF
CUL5	0.0115965	1.06353	0.131345	0.211864	0.00898982	mCAF
ZNF862	0.291878	1.06341	0.0533752	0.10139	0.264235	mCAF
CLCN3	0.00186288	1.06334	0.118786	0.173016	0.00135161	mCAF
ATRX	9.64398e-06	1.06328	0.344846	0.509293	6.04186e-06	mCAF
TBC1D10B	0.315656	1.06245	0.0538985	0.109218	0.287488	mCAF
PPP2R5C	0.164224	1.06206	0.0947148	0.178625	0.143485	mCAF
EED	0.168455	1.06157	0.0549451	0.102981	0.147395	mCAF
AFF4	0.000382997	1.06142	0.271586	0.424313	0.000264288	mCAF
CHPT1	0.30661	1.06076	0.0758765	0.142917	0.278732	mCAF
MTREX	0.0197724	1.06051	0.10832	0.176574	0.0156914	mCAF
PXDN	2.4e-16	1.0605	0.384615	0.46111	9.71e-17	mCAF
MRPS31	0.160073	1.06023	0.0847724	0.153382	0.139634	mCAF
DDX5	1.53e-31	1.05962	0.700157	0.77474	4.25e-32	mCAF
CYP7B1	0.0621466	1.05926	0.107797	0.175737	0.0518659	mCAF
FGFR1	1.37335e-06	1.059	0.33595	0.473041	8.2e-07	mCAF
ZEB1	0.000235132	1.0584	0.271586	0.417239	0.000160142	mCAF
IST1	0.25762	1.05813	0.154893	0.294248	0.231341	mCAF
FNDC3A	0.0451792	1.05808	0.18158	0.308649	0.0370841	mCAF
PLEKHA2	0.614312	1.05753	0.0512821	0.102227	0.586815	mCAF
SEC24A	0.112248	1.05645	0.0821559	0.141117	0.0963567	mCAF
UPF1	0.706328	1.05593	0.0654108	0.13714	0.682939	mCAF
PIK3CA	0.792604	1.05569	0.0648875	0.137559	0.773809	mCAF
DERL3	0.00311435	1.05569	0.114076	0.142749	0.00231074	mCAF
AC118549	0.33751	1.05565	0.0826792	0.156648	0.309049	mCAF
QSER1	0.269396	1.05526	0.0695971	0.130861	0.242898	mCAF
IARS	0.004626	1.05399	0.147567	0.230032	0.00347842	mCAF
GOLGA4	5.33469e-05	1.05399	0.265306	0.39861	3.49184e-05	mCAF
SLC2A3	0.113234	1.05256	0.177394	0.293746	0.097266	mCAF
TRMT10B	0.130033	1.05214	0.0617478	0.107878	0.112244	mCAF
ATP2B4	5.22472e-05	1.0511	0.21821	0.314133	3.41658e-05	mCAF
RPS6KB1	0.103017	1.05033	0.0800628	0.139819	0.0881147	mCAF
NSMAF	0.17816	1.04951	0.0695971	0.124623	0.156487	mCAF
RNPEPL1	0.0843959	1.04935	0.0622711	0.109176	0.0715358	mCAF
FIP1L1	0.15614	1.04899	0.115646	0.212617	0.13605	mCAF
ARHGAP18	0.166149	1.04886	0.0774464	0.141452	0.145261	mCAF
AZIN2	0.1337	1.04883	0.0858189	0.15242	0.115615	mCAF
TENM3	0.00230163	1.04874	0.0879121	0.123535	0.00168352	mCAF
PTK2	1.96005e-06	1.0485	0.239665	0.325017	1.17955e-06	mCAF
ADAMTS2	8.45e-11	1.0479	0.357405	0.455794	4.18e-11	mCAF
SART3	0.165878	1.04778	0.0701204	0.126968	0.145001	mCAF
ZBTB20	1.43399e-06	1.04664	0.395604	0.552495	8.57e-07	mCAF
FKBP5	0.592549	1.04637	0.0664574	0.132075	0.564364	mCAF
STAT5B	0.190593	1.04595	0.0858189	0.156062	0.168076	mCAF
GLG1	2.91e-11	1.04589	0.423862	0.572421	1.42e-11	mCAF
FAM234A	0.232465	1.04574	0.0659341	0.121107	0.207545	mCAF
ZNF592	0.221553	1.04455	0.0607012	0.106706	0.197057	mCAF
NOTCH2	8.64e-07	1.04386	0.29932	0.420295	5.09e-07	mCAF
CCAR1	0.0100531	1.04364	0.166928	0.275787	0.0077454	mCAF
ARNT	0.217722	1.04299	0.112507	0.215673	0.193375	mCAF
CILP2	3.37189e-06	1.04271	0.153846	0.181932	2.05427e-06	mCAF
RHBDD3	0.0916946	1.04223	0.0722135	0.123284	0.0780954	mCAF
ZNF195	0.136075	1.04184	0.0654108	0.118051	0.117861	mCAF
EXOC7	0.115347	1.04109	0.14495	0.26574	0.0991467	mCAF
SLC16A2	0.122402	1.04074	0.0622711	0.101725	0.105382	mCAF
PRMT2	0.000361356	1.04037	0.304029	0.46718	0.000248847	mCAF
LUC7L2	0.0144276	1.04014	0.174254	0.294583	0.0112939	mCAF
ATP11B	0.0137802	1.03998	0.0910518	0.141033	0.0107639	mCAF
ATF6B	0.00748349	1.03984	0.182627	0.29429	0.00571421	mCAF
SS18	0.126312	1.03963	0.132391	0.241753	0.108943	mCAF
SLC35E1	0.136075	1.03911	0.0743066	0.125377	0.117853	mCAF
CDK6	0.0349534	1.03867	0.113553	0.190388	0.0283423	mCAF
R3HDM2	0.12917	1.03856	0.0701204	0.126633	0.111463	mCAF
PIK3R1	0.00172314	1.03832	0.255887	0.396224	0.00124636	mCAF
AFTPH	0.287005	1.03831	0.0622711	0.112818	0.259702	mCAF
SYTL2	0.000184749	1.03762	0.200419	0.285625	0.000124894	mCAF
NAXD	0.576161	1.03694	0.0601779	0.122823	0.547705	mCAF
MRS2	0.787099	1.03682	0.0518053	0.11332	0.767883	mCAF
PLOD3	0.00280823	1.03525	0.193093	0.297095	0.00207179	mCAF
NSF	0.0531994	1.03416	0.0685505	0.11466	0.0439808	mCAF
DGLUCY	0.624412	1.03401	0.0596546	0.118344	0.597252	mCAF
POGK	0.0838961	1.03387	0.0664574	0.112734	0.0710715	mCAF
GART	0.128823	1.0337	0.0863422	0.151499	0.111146	mCAF
SORBS1	0.0132774	1.03362	0.10832	0.163639	0.0103525	mCAF
TMEM91	0.60277	1.03276	0.0601779	0.12027	0.574809	mCAF
L3HYPDH	0.0810141	1.03217	0.0779696	0.131363	0.0685443	mCAF
GTF2H1	0.334896	1.03151	0.0784929	0.151917	0.306326	mCAF
PCYT1A	0.0318922	1.03093	0.0811094	0.135926	0.025784	mCAF
IL17RA	0.34023	1.02935	0.0732601	0.132661	0.311826	mCAF
OSBPL9	0.00548089	1.02907	0.206175	0.332343	0.0041397	mCAF
CDADC1	0.781788	1.02889	0.0434328	0.101641	0.762262	mCAF
STK11	0.368931	1.02848	0.0575615	0.112148	0.339735	mCAF
TMEM50B	0.0421367	1.02772	0.190476	0.324054	0.0344803	mCAF
FBXO31	0.47897	1.02704	0.0554683	0.110097	0.449803	mCAF
KPNA1	0.177319	1.02702	0.0915751	0.162299	0.155724	mCAF
MBNL2	0.00805996	1.0268	0.18786	0.31137	0.00616644	mCAF
C16ORF72	0.234055	1.0266	0.102564	0.194491	0.20903	mCAF
ILF3	0.000299183	1.02637	0.26112	0.40422	0.000204941	mCAF
HIPK2	0.226462	1.02627	0.0612245	0.112232	0.201772	mCAF
SLC35C2	0.175391	1.026	0.130298	0.235892	0.153883	mCAF
MCU	0.0888783	1.02555	0.0675039	0.110265	0.0756344	mCAF
ARIH2	0.0348911	1.0234	0.15123	0.261512	0.0282869	mCAF
UGCG	0.13752	1.02315	0.118263	0.207091	0.119228	mCAF
ZDHHC7	0.0293627	1.02305	0.112507	0.184905	0.0236649	mCAF
ST3GAL1	0.16779	1.02294	0.0879121	0.15175	0.146719	mCAF
TAOK3	0.0597816	1.02211	0.163789	0.282736	0.0497579	mCAF
SRSF4	0.00577165	1.02194	0.253794	0.415732	0.00436822	mCAF
ASPSCR1	0.238169	1.02164	0.0805861	0.149908	0.212839	mCAF
SRPX2	0.000364998	1.0198	0.200942	0.285792	0.000251509	mCAF
DTX2	0.26384	1.01951	0.0586081	0.108004	0.237482	mCAF
EGFR	0.068086	1.0169	0.129252	0.215171	0.0570711	mCAF
TARDBP	0.144287	1.01684	0.0800628	0.144968	0.125358	mCAF
XPC	0.086503	1.01663	0.117216	0.200142	0.0734554	mCAF
CDH11	6.24e-29	1.01654	0.580848	0.63647	1.83e-29	mCAF
LRRC28	0.527908	1.01648	0.0491889	0.101097	0.49902	mCAF
SPATA20	0.0943191	1.01588	0.126112	0.22392	0.0804101	mCAF
CWC25	0.243869	1.01582	0.0858189	0.161085	0.218343	mCAF
RLIM	0.334948	1.01562	0.0753532	0.14388	0.30642	mCAF
CYHR1	0.0599153	1.01557	0.168498	0.292532	0.0498776	mCAF
EPS15	0.0914491	1.01546	0.164835	0.289392	0.0778479	mCAF
FBN1	3.22e-22	1.01447	0.575615	0.669709	1.1e-22	mCAF
TMEM214	0.0158363	1.01419	0.163265	0.26867	0.0124455	mCAF
DDX56	0.310559	1.01416	0.0936682	0.176574	0.28254	mCAF
PRRC1	0.026653	1.01396	0.14809	0.254019	0.0213762	mCAF
LMBR1	0.500567	1.01305	0.0669806	0.133833	0.47156	mCAF
ADAMTS4	0.671161	1.01252	0.0790162	0.137433	0.645452	mCAF
STX17	0.130604	1.01232	0.104657	0.184737	0.112791	mCAF
MYO1E	0.0169953	1.01173	0.166928	0.269215	0.013404	mCAF
ANKRD17	0.0873553	1.01172	0.156986	0.278634	0.0742527	mCAF
COL6A3	8.78e-92	1.0116	0.865515	0.822672	1.12e-92	mCAF
ELAC2	0.550898	1.0111	0.0633176	0.124037	0.522452	mCAF
LZTS2	0.0286887	1.01042	0.10989	0.183439	0.0230894	mCAF
ABI2	0.141088	1.0101	0.169021	0.306849	0.12246	mCAF
PPP1R13L	0.0188643	1.0097	0.120879	0.189719	0.0149469	mCAF
PLXDC2	9.66e-13	1.00931	0.44584	0.545504	4.44e-13	mCAF
KAT6A	0.226459	1.00875	0.0905285	0.161211	0.201727	mCAF
DXO	0.262377	1.00813	0.0711669	0.129814	0.236128	mCAF
NAB1	0.244282	1.00805	0.0779696	0.14568	0.218816	mCAF
ADCY3	0.666136	1.00799	0.107797	0.20571	0.640246	mCAF
SMARCD1	0.426135	1.00767	0.0716902	0.136889	0.396598	mCAF
PHTF1	0.619685	1.00668	0.0575615	0.117674	0.59247	mCAF
GPC1	0.000126036	1.00651	0.193093	0.266829	8.43013e-05	mCAF
CLIP1	0.0115754	1.00636	0.150183	0.249791	0.00896863	mCAF
FADS2	0.0257651	1.0063	0.0999477	0.148778	0.0206533	mCAF
FRA10AC1	0.848328	1.00615	0.0905285	0.196919	0.834045	mCAF
ZBED5	0.262152	1.00547	0.103087	0.191854	0.235889	mCAF
ERLIN2	0.0703584	1.00532	0.0983778	0.157987	0.0590845	mCAF
EXOC3	0.445396	1.00509	0.0654108	0.130986	0.415524	mCAF
APOL2	0.161223	1.00488	0.103087	0.182184	0.140706	mCAF
RNF144A	0.0043301	1.00377	0.18158	0.279262	0.00324681	mCAF
C19ORF66	0.0107031	1.0036	0.245945	0.400327	0.00826874	mCAF
EIF3J-DT	0.218867	1.00248	0.0800628	0.142373	0.194483	mCAF
NEK1	0.197532	1.00157	0.0999477	0.18436	0.174528	mCAF
DIS3	0.304419	1.00119	0.0784929	0.143629	0.276527	mCAF
SREBF2	0.062183	1.00104	0.0847724	0.134377	0.0519049	mCAF
KBTBD2	0.261695	1.00103	0.0607012	0.110767	0.235368	mCAF
SUZ12	0.714082	1.00043	0.0633176	0.128182	0.690737	mCAF
SESTD1	0.0428176	1.00006	0.132915	0.227101	0.0350676	mCAF

## Sheet: CAF3 (iCAF)
Gene	FDR	Log2FC	Group 1 (CAF3)	Group 2 (Others)	P-value	Cluster
GAL	6.86023e-235	3.49953	0.116799	0.00763119	7.62153e-236	iCAF
CFD	0	2.52594	0.285529	0.0701443	0	iCAF
GPC3	0	2.2864	0.215733	0.0296885	0	iCAF
LRRN4CL	0	2.24736	0.228485	0.0152624	0	iCAF
ADM	3.77589e-214	2.04546	0.166081	0.0243571	4.82626e-215	iCAF
ITM2A	0	2.03003	0.306351	0.0471461	0	iCAF
VEGFD	1.47742e-210	1.9049	0.130475	0.0141125	1.93049e-211	iCAF
ALPL	1.21662e-232	1.84729	0.159428	0.0180849	1.37272e-233	iCAF
RARRES1	0	1.82747	0.374422	0.0532093	0	iCAF
SFRP1	2.46556e-255	1.80233	0.178094	0.0240435	2.36356e-256	iCAF
MAFB	0	1.79389	0.525226	0.110496	0	iCAF
PTHLH	2.13312e-254	1.78373	0.167498	0.0183985	2.04752e-255	iCAF
APOD	0	1.75219	0.640732	0.206774	0	iCAF
EFEMP1	0	1.7416	0.50114	0.0731758	0	iCAF
TNXB	2.02702e-211	1.73574	0.178402	0.0372151	2.63608e-212	iCAF
IGF1	0	1.72098	0.476067	0.0915743	0	iCAF
C3	0	1.71163	0.496211	0.111018	0	iCAF
RSPO3	7.19415e-180	1.70178	0.125054	0.0119172	1.17526e-180	iCAF
KLF4	2.1273e-259	1.69881	0.197622	0.0309429	2.00242e-260	iCAF
PDGFRL	0	1.69872	0.744779	0.130044	0	iCAF
PTGDS	1.07221e-307	1.65934	0.319596	0.085093	0	iCAF
ACKR4	2.54523e-176	1.65091	0.138853	0.0204892	4.25256e-177	iCAF
SCARA5	6.95391e-199	1.64648	0.129305	0.0114991	9.92185e-200	iCAF
JAM2	0	1.63092	0.273517	0.0248798	0	iCAF
MMD	1.28494e-214	1.62735	0.176924	0.0319883	1.6376e-215	iCAF
COLEC12	0	1.62238	0.505575	0.0541501	0	iCAF
PTGES	0	1.60836	0.309493	0.039724	0	iCAF
PDPN	0	1.59891	0.54882	0.0597951	0	iCAF
HRH1	8.70991e-145	1.56885	0.106511	0.0100355	1.81771e-145	iCAF
PPL	3.23021e-197	1.52983	0.138791	0.0131716	4.66888e-198	iCAF
OSR1	1.60263e-248	1.52604	0.177293	0.018503	1.60779e-249	iCAF
WNT2	0	1.51441	0.323477	0.0360652	0	iCAF
FBLN5	0	1.49673	0.595577	0.0782981	0	iCAF
PTGIS	9.78957e-300	1.4726	0.223495	0.0259252	7.09301e-301	iCAF
FIBIN	0	1.45829	0.55917	0.0894836	0	iCAF
CTHRC1	0	1.44618	0.838724	0.343926	0	iCAF
SRPX	0	1.44525	0.607466	0.165064	0	iCAF
SFRP4	0	1.43648	0.482536	0.139348	0	iCAF
IGFBP6	0	1.43453	0.639438	0.174158	0	iCAF
MFAP4	0	1.4227	0.762398	0.189734	0	iCAF
DCN	0	1.41679	0.996304	0.594292	0	iCAF
GAS1	0	1.40925	0.549498	0.0774618	0	iCAF
TWIST2	0	1.40043	0.345592	0.0417102	0	iCAF
ADH1B	3.19822e-97	1.39354	0.115875	0.0376333	9.89889e-98	iCAF
BASP1	0	1.39219	0.470769	0.0530002	0	iCAF
STEAP1	0	1.38762	0.261504	0.0305248	0	iCAF
TMEM59L	1.29552e-144	1.37486	0.122775	0.0183985	2.70688e-145	iCAF
MEDAG	3.38916e-211	1.36898	0.188074	0.0285386	4.4117e-212	iCAF
GJB2	0	1.36839	0.400542	0.0716078	0	iCAF
MFAP2	0	1.36772	0.848026	0.236567	0	iCAF
AOX1	5.36211e-167	1.36665	0.129551	0.0127535	9.4438e-168	iCAF
GRP	0	1.3641	0.324216	0.0720259	0	iCAF
DUSP1	0	1.35691	0.69679	0.274618	0	iCAF
RGS2	4.29435e-139	1.35686	0.141933	0.022789	9.43543e-140	iCAF
WISP2	0	1.35005	0.400481	0.100669	0	iCAF
CTGF	0	1.3361	0.70868	0.31267	0	iCAF
IL33	1.62485e-160	1.33116	0.126717	0.0141125	2.9905e-161	iCAF
CXCL14	0	1.32572	0.498799	0.18388	0	iCAF
ANKRD35	0	1.3232	0.25559	0.0250889	0	iCAF
RNASE4	0	1.31084	0.424382	0.0926197	0	iCAF
HSPA1A	5.74753e-287	1.30764	0.499168	0.197679	4.52741e-288	iCAF
CYR61	0	1.30672	0.663771	0.263224	0	iCAF
HCG11	1.14355e-146	1.30478	0.134787	0.0218482	2.34828e-147	iCAF
SMPDL3A	2.39692e-241	1.30259	0.218197	0.0384696	2.53229e-242	iCAF
FGL2	7.09776e-158	1.29837	0.133802	0.0165168	1.33446e-158	iCAF
LUM	0	1.2962	0.988542	0.500418	0	iCAF
OGN	0	1.29579	0.384094	0.0594815	0	iCAF
FMO1	0	1.28614	0.281402	0.0388877	0	iCAF
LXN	0	1.28505	0.298035	0.0388877	0	iCAF
CD34	1.23069e-188	1.28172	0.16103	0.0245662	1.88398e-189	iCAF
LPAR1	0	1.2802	0.352738	0.0362743	0	iCAF
MMP11	0	1.2673	0.614058	0.326051	0	iCAF
F2RL2	6.17755e-249	1.26311	0.213824	0.0290613	6.18979e-250	iCAF
CXCL12	0	1.26292	0.825294	0.28779	0	iCAF
TMEM45A	0	1.26206	0.514815	0.0930378	0	iCAF
HSPA1B	4.9737e-205	1.25782	0.292244	0.0957558	6.75152e-206	iCAF
DPP4	3.59998e-225	1.25773	0.188505	0.0216391	4.26701e-226	iCAF
FAM180A	6.36179e-134	1.24325	0.119325	0.012649	1.45059e-134	iCAF
ABI3BP	0	1.237	0.376394	0.0667991	0	iCAF
CTSK	0	1.23626	0.97234	0.409889	0	iCAF
FGF10	7.81036e-148	1.23551	0.132693	0.0183985	1.58452e-148	iCAF
ENPP2	1.8708e-170	1.23144	0.159059	0.0245662	3.22536e-171	iCAF
PDGFD	0	1.23013	0.265755	0.0341836	0	iCAF
BEND5	8.06125e-109	1.22856	0.109776	0.018503	2.24944e-109	iCAF
PLPP3	0	1.22758	0.618493	0.194439	0	iCAF
PRNP	0	1.21942	0.661862	0.147292	0	iCAF
ANG	4.61586e-156	1.21717	0.153083	0.0263433	8.81553e-157	iCAF
CMTM8	1.57574e-249	1.21656	0.223311	0.0329291	1.573e-250	iCAF
CILP	0	1.2125	0.468182	0.0896927	0	iCAF
EFNA4	1.88898e-119	1.20823	0.113904	0.0167259	4.81486e-120	iCAF
NT5E	0	1.19494	0.427524	0.0617813	0	iCAF
SH3BP5	0	1.18995	0.544508	0.0813297	0	iCAF
LSAMP	2.55543e-135	1.18163	0.12031	0.012649	5.75716e-136	iCAF
TSKU	0	1.18066	0.428079	0.0678444	0	iCAF
IRS2	0	1.18045	0.312635	0.0463098	0	iCAF
TMEM176A	0	1.17993	0.714902	0.21681	0	iCAF
KDELR3	0	1.17928	0.460667	0.0857203	0	iCAF
CDO1	1.30007e-180	1.17754	0.157765	0.0196529	2.11418e-181	iCAF
CH25H	7.64775e-131	1.17175	0.133863	0.0232072	1.77885e-131	iCAF
TPST1	0	1.17047	0.453767	0.0750575	0	iCAF
NINJ2	0	1.16809	0.255714	0.0256115	0	iCAF
PLPP4	0	1.16582	0.383848	0.0511185	0	iCAF
ST3GAL4	0	1.16391	0.367646	0.0676354	0	iCAF
ISM1	2.67419e-183	1.16294	0.167745	0.0192348	4.26929e-184	iCAF
XG	9.55221e-284	1.16285	0.243948	0.0316747	7.67821e-285	iCAF
CLEC2B	0	1.16218	0.581901	0.127326	0	iCAF
ISLR	0	1.15346	0.930081	0.354694	0	iCAF
ZDHHC9	0	1.15335	0.291936	0.0412921	0	iCAF
GJA1	0	1.15221	0.592866	0.0923061	0	iCAF
PLTP	0	1.14674	0.610916	0.217855	0	iCAF
RGCC	0	1.14512	0.38662	0.0776709	0	iCAF
CREB3L1	0	1.14258	0.552024	0.087811	0	iCAF
QPCT	1.13774e-115	1.14213	0.106635	0.0133807	2.98737e-116	iCAF
MARCKS	0	1.13888	0.774595	0.226741	0	iCAF
SCG5	1.48072e-243	1.13875	0.240005	0.041083	1.54234e-244	iCAF
RAMP1	3.96046e-222	1.13751	0.285776	0.0701443	4.79238e-223	iCAF
MAB21L1	6.37567e-123	1.13182	0.116121	0.0159941	1.5801e-123	iCAF
TMEM98	0	1.13178	0.654654	0.156492	0	iCAF
CNIH3	1.04533e-136	1.12598	0.129181	0.0171441	2.3382e-137	iCAF
IGFBP3	0	1.12426	0.390008	0.0900063	0	iCAF
LEPR	1.61836e-104	1.11693	0.114212	0.0210119	4.69231e-105	iCAF
SFRP2	0	1.1107	0.951272	0.417207	0	iCAF
C1QTNF4	1.07704e-252	1.10516	0.236555	0.0378424	1.04582e-253	iCAF
TMEM176B	0	1.10514	0.731781	0.227054	0	iCAF
IL15RA	5.5788e-219	1.10386	0.251155	0.0651265	6.9165e-220	iCAF
GPX7	0	1.09823	0.511735	0.117186	0	iCAF
EGR2	3.87665e-135	1.09493	0.131461	0.0188166	8.75776e-136	iCAF
CDON	2.73811e-101	1.0921	0.100659	0.0137989	8.13565e-102	iCAF
SERPINE2	0	1.09065	0.479455	0.11635	0	iCAF
SPON2	0	1.0895	0.803548	0.233431	0	iCAF
CCDC80	0	1.08784	0.931621	0.405917	0	iCAF
EMP1	0	1.07937	0.645722	0.149801	0	iCAF
OMD	0	1.078	0.337399	0.0451599	0	iCAF
RARRES2	0	1.07564	0.952566	0.492996	0	iCAF
GSTM5	9.1033e-165	1.07428	0.16719	0.0273887	1.63034e-165	iCAF
SERPINE1	5.62467e-299	1.07379	0.335797	0.0834204	4.11018e-300	iCAF
DPT	0	1.07269	0.60531	0.11175	0	iCAF
ALDH1A3	1.18846e-189	1.07192	0.176308	0.02258	1.80609e-190	iCAF
OLFML3	0	1.06779	0.760673	0.210328	0	iCAF
MMP23B	0	1.06266	0.33783	0.0507004	0	iCAF
PDGFRA	0	1.06085	0.643073	0.0982647	0	iCAF
OSR2	7.89206e-221	1.06041	0.210497	0.0303157	9.67692e-222	iCAF
S100A16	0	1.05803	0.706585	0.124503	0	iCAF
CLMP	0	1.05756	0.49116	0.0626176	0	iCAF
FGF7	0	1.05039	0.49233	0.117918	0	iCAF
SELENOP	0	1.04647	0.687858	0.319256	0	iCAF
NMB	1.04928e-115	1.04545	0.158874	0.0335563	2.75121e-116	iCAF
PLAUR	0	1.0439	0.522639	0.107987	0	iCAF
RAMP2	3.93034e-142	1.04151	0.143966	0.0232072	8.44093e-143	iCAF
RAI2	1.63472e-152	1.03901	0.146738	0.0179803	3.20708e-153	iCAF
CPZ	5.99808e-251	1.03877	0.230826	0.028434	5.91339e-252	iCAF
CDKN1C	0	1.03552	0.323908	0.0618858	0	iCAF
FBLN1	0	1.03348	0.9047	0.279009	0	iCAF
PID1	3.11966e-177	1.03218	0.161584	0.0171441	5.18527e-178	iCAF
BNIP3	4.56899e-173	1.03036	0.328652	0.11729	7.75268e-174	iCAF
LRRC61	2.02349e-125	1.03032	0.122775	0.0151579	4.90961e-126	iCAF
ROR2	0	1.02681	0.421487	0.0616768	0	iCAF
TCN2	5.30227e-243	1.025	0.227376	0.0337654	5.54263e-244	iCAF
EVA1A	3.24924e-263	1.02303	0.249369	0.035438	2.97397e-264	iCAF
HAND2	1.52667e-120	1.02297	0.125054	0.0178758	3.85923e-121	iCAF
ZNF469	2.04038e-281	1.02249	0.266741	0.0390968	1.66283e-282	iCAF
ALDH1A1	7.22047e-287	1.02227	0.263229	0.0361698	5.70555e-288	iCAF
MMP19	0	1.02043	0.375655	0.0755802	0	iCAF
ANGPTL2	0	1.01381	0.681883	0.178026	0	iCAF
ZNF668	1.52589e-260	1.01157	0.259595	0.0416057	1.42119e-261	iCAF
PLIN2	1.61024e-240	1.00954	0.339925	0.0953377	1.71315e-241	iCAF
GLT8D2	0	1.00843	0.678248	0.165482	0	iCAF
FSCN1	0	1.00125	0.523132	0.0912607	0	iCAF

## Sheet: CAF4 (apCAF-like)
Gene	FDR	Log2FC	Group 1 (CAF4)	Group 2 (Others)	P-value	Cluster
KRT19	1.0283e-32	2.36475	0.128966	0.168456	9.67085e-33	apCAF-like
MUCL1	6.2809e-24	2.26075	0.100662	0.118125	6.10668e-24	apCAF-like
TFF3	1.7167e-07	2.16256	0.0700753	0.119526	1.70165e-07	apCAF-like
IGKC	2.41255e-05	1.77069	0.0568363	0.100103	2.39772e-05	apCAF-like
HLA-DPA1	0.000561552	1.69642	0.0490756	0.103511	0.000558393	apCAF-like
DSP	0.914727	1.45395	0.0360648	0.100803	0.914607	apCAF-like
HLA-DPB1	0.903066	1.43936	0.0534125	0.151882	0.902711	apCAF-like
TSTD1	0.787403	1.42692	0.0461082	0.131945	0.786888	apCAF-like
COTL1	0.127765	1.33931	0.0529559	0.164721	0.127414	apCAF-like
SLC9A3R1	0.0233556	1.25012	0.0308149	0.110141	0.0232701	apCAF-like
EZR	0.0027004	1.12208	0.0381192	0.132179	0.00268733	apCAF-like
CCND1	3.7991e-06	1.05685	0.120977	0.340461	3.77325e-06	apCAF-like
CD74	8.85785e-08	1.02621	0.193107	0.315482	8.77556e-08	apCAF-like
