# Supplementary material for: Molecular remodeling of cancer-associated fibroblasts in breast cancer patients receiving anti–PD-1 immunotherapy
Source: Front Oncol. 2026 Feb 24;16:1754311. doi: 10.3389/fonc.2026.1754311 (PMC12971403; doi:10.3389/fonc.2026.1754311)
Supplement: Supplementary file 4 [file Table3.xlsx]

## Sheet: S1
Table S1: Functional and Pathway Enrichment Analysis of CAF1
Term	Matched genes	Database	p-value	FDR	NES	ES	Gene count	Gene percent	Tag percent
Electron Transport Chain OXPHOS System In Mitochondria WP111	SLC25A5, ATP5MC2, ATP5F1B, COX6A1, COX5B, SLC25A6, COX7A2, COX4I1, NDUFB9, NDUFB10, NDUFB7, COX7B, UQCRC1, NDUFS7, COX6C, ATP5MC3, ATP5PB, ATP5F1A, NDUFV2, COX7A1, UQCRB, ATP5F1C, NDUFB4, COX8A, COX6B1, NDUFAB1, NDUFS6, UQCRC2, UQCRH, ATP5F1D, NDUFS5, NDUFS2, NDUFB6, NDUFB1, UQCR11, NDUFV1, ATP5MG, NDUFB2, NDUFA1, UQCRFS1, SLC25A4, COX17, NDUFA6, ATP5PF, COX5A, SDHC, NDUFS8, SDHA, NDUFB3, NDUFA12…	WikiPathways_2024_Human	0	0	6.21661	0.601528	81	0.195	64/81
Regulation Of Expression Of SLITs And ROBOs R-HSA-9010553	PSME1, RPS7, FAU, RPL18, RPS5, RPL5, RPS8, RPS27A, RPL8, RPL3, RPL6, RPS16, RPL7A, RPL18A, RPL14, SLIT3, SEM1, RPL29, PSMB6, UBB, RPS13, PSME2, PSMA7, RPL10A, RPL19, RPS3A, RPL32, RPS19, PABPC1, RPS3, RPS25, RPL7, RPL30, RPL23A, PSMB1, PSMB3, PSMD4, RPS4X, RPS9, RPS14, PSMA5, PSMC5, RPL22, RPL35, PSMB9, PSMC4, RPL21, RPS2, PSMB8, PSMB2, RPL9, PSMD8, RPL35A, PSMC3, RPL12, PSMF1, PSMD6, PSMA3, RPL2…	Reactome_2022	0	0	5.94385	0.419196	148	0.2715	101/148
Translation R-HSA-72766	RPS7, EEF1D, FAU, RPL18, RPS5, EIF3K, RPL5, RPS8, RPS27A, RPL8, RPL3, RPL6, RPS16, RPL7A, RPL18A, RPL14, RPL29, RPS13, RPL10A, EIF3G, RPL19, RPS3A, EIF3L, RPL32, RPS19, PABPC1, RPS3, RPS25, TUFM, RPL7, RPL30, RPL23A, MRPL32, MRPL24, MRPL34, RPS4X, RPS9, EEF2, RPS14, EIF3D, EIF2S3, RPL22, RPL35, EEF1A1, GADD45GIP1, RPL21, RPS2, RPL9, EEF1B2, EIF4A2, RPL35A, RPL12, RPL27, RPS15, EIF3H, MRPS26, SRP1…	Reactome_2022	0	0	5.81891	0.330143	231	0.3423	153/231
Mitochondrial Inner Membrane (GO:0005743)	SLC25A5, EFHD1, ATP5MC2, ATP5F1B, COX6A1, LDHB, SLC25A3, COX5B, SLC25A6, COX4I1, NDUFB9, NDUFB10, NDUFB7, COX7B, UQCRC1, COX6C, CYC1, ATP5MC3, ATP5PB, ATP5F1A, CDS2, CYCS, NDUFV2, RPS3, UQCRB, PHB2, ATP5F1C, NDUFB4, MRPL24, MRPL34, COX8A, COX6B1, NDUFAB1, NDUFS6, UQCRC2, UQCRH, GHITM, ATP5F1D, NDUFS5, GADD45GIP1, NDUFB6, NDUFB1, UQCR11, NDUFV1, ATP5MG, SMDT1, NDUFB2, NDUFA1, UQCRFS1, SLC25A4, NDU…	GO_Cellular_Component_2023	0	0	5.71109	0.315005	255	0.3427	165/255
Organelle Inner Membrane (GO:0019866)	SLC25A5, EFHD1, ATP5MC2, ATP5F1B, COX6A1, LDHB, SLC25A3, COX5B, SLC25A6, COX4I1, NDUFB9, DPY19L2, NDUFB10, NDUFB7, COX7B, UQCRC1, COX6C, CYC1, ATP5MC3, ATP5PB, ATP5F1A, CDS2, CYCS, NDUFV2, RPS3, UQCRB, PHB2, ATP5F1C, NDUFB4, MRPL24, MRPL34, COX8A, COX6B1, NDUFAB1, NDUFS6, UQCRC2, UQCRH, GHITM, ATP5F1D, NDUFS5, GADD45GIP1, NDUFB6, NDUFB1, UQCR11, NDUFV1, ATP5MG, SMDT1, NDUFB2, NDUFA1, UQCRFS1, SLC…	GO_Cellular_Component_2023	0	0	5.49567	0.297316	271	0.4145	190/271
Mitochondrial ATP Synthesis Coupled Electron Transport (GO:0042775)	COX4I2, COX6A1, COX5B, COX7A2, COX4I1, NDUFB9, NDUFB10, NDUFB7, COX7B, UQCRC1, NDUFS7, COX6C, CYC1, CYCS, NDUFV2, UQCRB, NDUFB4, COX8A, COX6B1, NDUFAB1, NDUFS6, UQCRC2, UQCRH, NDUFS5, NDUFS2, NDUFB6, NDUFB1, UQCR11, NDUFV1, NDUFB2, NDUFA1, UQCRFS1, NDUFA6, COX5A, SDHC, NDUFS8, SDHA, NDUFB3, NDUFA12, NDUFS3, SDHB, NDUFA5, COX7C, NDUFA10, NDUFA8, NDUFV3, SDHD, NDUFB5, UQCRHL, NDUFA2, NDUFS1, NDUFA4…	GO_Biological_Process_2023	0	0	5.38021	0.603586	60	0.2679	52/60
Aerobic Electron Transport Chain (GO:0019646)	COX4I2, COX6A1, COX5B, COX7A2, COX4I1, NDUFB9, NDUFB10, NDUFB7, COX7B, UQCRC1, NDUFS7, COX6C, CYC1, CYCS, NDUFV2, UQCRB, NDUFB4, COX8A, COX6B1, NDUFAB1, NDUFS6, UQCRC2, UQCRH, NDUFS5, NDUFS2, NDUFB6, NDUFB1, UQCR11, NDUFV1, NDUFB2, NDUFA1, UQCRFS1, NDUFA6, COX5A, SDHC, NDUFS8, SDHA, NDUFB3, NDUFS3, SDHB, NDUFA5, COX7C, NDUFA10, NDUFA8, NDUFV3, SDHD, NDUFB5, UQCRHL, NDUFA2, NDUFS1, NDUFA4, NDUFA3,…	GO_Biological_Process_2023	0	0	5.3709	0.616166	58	0.2679	51/58
Signaling By ROBO Receptors R-HSA-376176	PSME1, RPS7, FAU, PFN1, RPL18, RPS5, VASP, RPL5, RPS8, RPS27A, RPL8, RPL3, RPL6, RPS16, RPL7A, RPL18A, RPL14, SLIT3, SEM1, RPL29, ARHGEF7, PSMB6, NRP1, UBB, RPS13, PSME2, PSMA7, RPL10A, RPL19, RPS3A, RHOA, CAP1, RPL32, RPS19, PABPC1, RPS3, RPS25, RPL7, RPL30, RPL23A, PSMB1, PSMB3, NCK2, PSMD4, RPS4X, RPS9, RPS14, PSMA5, PSMC5, RPL22, RPL35, PSMB9, PSMC4, RPL21, RPS2, PSMB8, PSMB2, RPL9, PSMD8, RP…	Reactome_2022	0	0	5.33558	0.349695	177	0.2856	111/177
Citric Acid (TCA) Cycle And Respiratory Electron Transport R-HSA-1428517	ATP5MC2, ATP5F1B, COX6A1, LDHB, COX5B, COX4I1, NDUFB9, NDUFB10, BSG, NDUFB7, COX7B, UQCRC1, NDUFS7, COX6C, MDH2, ATP5MC3, ATP5PB, ATP5F1A, CYCS, NDUFV2, UQCRB, PDK4, ATP5F1C, NDUFB4, COX8A, COX6B1, NDUFAB1, NDUFS6, UQCRC2, UQCRH, PDHB, ATP5F1D, NDUFS5, NDUFS2, CS, NDUFB6, NDUFB1, COX14, UQCR11, NDUFV1, ATP5MG, NDUFB2, NDUFA1, UQCRFS1, NDUFB11, NDUFA6, ATP5PF, ACO2, IDH3G, COX5A, NDUFS8, SDHA, NDU…	Reactome_2022	0	0	5.32669	0.41312	128	0.3986	103/128
Oxidative Phosphorylation (GO:0006119)	ATP5F1B, CHCHD10, NDUFB9, NDUFB10, NDUFB7, UQCRC1, NDUFS7, ATP5PB, NDUFV2, UQCRB, ATP5F1C, NDUFB4, NDUFAB1, NDUFS6, UQCRC2, UQCRH, ATP5F1D, NDUFS5, NDUFS2, NDUFB6, NDUFB1, NDUFV1, ATP5MG, NDUFB2, NDUFA1, NDUFB11, NDUFA6, ATP5PF, SDHC, NDUFS8, SDHA, NDUFB3, NDUFA12, NDUFS3, ATP5PD, SDHB, NDUFA5, ATP5ME, ATP5MF, NDUFA10, NDUFA8, NDUFV3, SDHD, NDUFB5, NIPSNAP2, NDUFA2, NDUFS1, ATP5PO, NDUFA13, NDUFA…	GO_Biological_Process_2023	0	0	5.32337	0.609392	56	0.2701	49/56
Mitochondrial Membrane (GO:0031966)	SLC25A5, EFHD1, ATP5MC2, ATP5F1B, COX6A1, LDHB, SLC25A3, COX5B, SLC25A6, COX4I1, NDUFB9, RPS27A, NDUFB10, NDUFB7, COX7B, UQCRC1, CYB5R3, COX6C, UBB, CYC1, ATP5MC3, ATP5PB, ATP5F1A, CDS2, CYCS, BCL2L1, SLC44A2, NDUFV2, RPS3, TUFM, UQCRB, VDAC2, PHB2, ATP5F1C, NDUFB4, MRPL24, MRPL34, COX8A, COX6B1, NDUFAB1, NDUFS6, UQCRC2, UQCRH, GHITM, ATP5F1D, NDUFS5, GADD45GIP1, NDUFB6, NDUFB1, ACADVL, UQCR11, N…	GO_Cellular_Component_2023	0	0	5.2865	0.251596	351	0.3498	207/351
Nervous System Development R-HSA-9675108	COL4A2, COL4A1, MYH11, MYL9, ITGA1, ARPC5, PTK2, PSME1, RPS7, MYL6, FAU, PFN1, TRPC6, ROCK1, RPL18, MYH9, RPS5, UTRN, VASP, NFASC, RHOB, CACNA1H, RPL5, RPS8, ARPC1A, RPS27A, RPL8, RPL3, TLN1, RPL6, HSP90AB1, RPS16, PLXND1, RPL7A, SCN4B, RPL18A, RPL14, SPTBN1, ITGB1, SLIT3, SEM1, RPL29, ARHGEF7, PSMB6, NRP1, UBB, RPS13, PSME2, PSMA7, RPL10A, RPL19, CACNB2, NAB1, RPS3A, RHOA, MYL12A, CAP1, RPL32, R…	Reactome_2022	0	0	5.24824	0.250324	334	0.2158	152/334
Axon Guidance R-HSA-422475	COL4A2, COL4A1, MYH11, MYL9, ITGA1, ARPC5, PTK2, PSME1, RPS7, MYL6, FAU, PFN1, TRPC6, ROCK1, RPL18, MYH9, RPS5, VASP, NFASC, RHOB, CACNA1H, RPL5, RPS8, ARPC1A, RPS27A, RPL8, RPL3, TLN1, RPL6, HSP90AB1, RPS16, PLXND1, RPL7A, SCN4B, RPL18A, RPL14, SPTBN1, ITGB1, SLIT3, SEM1, RPL29, ARHGEF7, PSMB6, NRP1, UBB, RPS13, PSME2, PSMA7, RPL10A, RPL19, CACNB2, RPS3A, RHOA, MYL12A, CAP1, RPL32, RPS19, PABPC1…	Reactome_2022	0	0	5.24584	0.256431	323	0.2158	149/323
L13a-mediated Translational Silencing Of Ceruloplasmin Expression R-HSA-156827	RPS7, FAU, RPL18, RPS5, EIF3K, RPL5, RPS8, RPS27A, RPL8, RPL3, RPL6, RPS16, RPL7A, RPL18A, RPL14, RPL29, RPS13, RPL10A, EIF3G, RPL19, RPS3A, EIF3L, RPL32, RPS19, PABPC1, RPS3, RPS25, RPL7, RPL30, RPL23A, RPS4X, RPS9, RPS14, EIF3D, EIF2S3, RPL22, RPL35, RPL21, RPS2, RPL9, EIF4A2, RPL35A, RPL12, RPL27, RPS15, EIF3H, RPS27, RPS28, RPS21, RPL15, EIF3E, RPL37A, EIF3F, RPL26, RPL39L, EIF1AX, RPL4, EIF4…	Reactome_2022	0	0	5.18953	0.439628	103	0.2266	68/103
Proton Motive Force-Driven ATP Synthesis (GO:0015986)	ATP5MC2, ATP5F1B, NDUFB9, NDUFB10, NDUFB7, NDUFS7, ATP5MC3, ATP5PB, NDUFV2, ATP5F1C, NDUFB4, NDUFAB1, NDUFS6, ATP5F1D, NDUFS5, NDUFS2, NDUFB6, NDUFB1, NDUFV1, ATP5MG, NDUFB2, NDUFA1, NDUFB11, NDUFA6, ATP5PF, SDHC, NDUFS8, SDHA, NDUFB3, NDUFA12, NDUFS3, ATP5PD, SDHB, NDUFA5, ATP5ME, ATP5MC1, ATP5MF, NDUFA10, NDUFA8, NDUFV3, SDHD, NDUFB5, NDUFA2, NDUFS1, ATP5PO, NDUFA13, NDUFA3, NDUFC1, NDUFA11, ND…	GO_Biological_Process_2023	0	0	5.16444	0.618749	52	0.2701	46/52
Respiratory Electron Transport, ATP Synthesis By Chemiosmotic Coupling, Heat Production By Uncoupling Proteins R-HSA-163200	ATP5MC2, ATP5F1B, COX6A1, COX5B, COX4I1, NDUFB9, NDUFB10, NDUFB7, COX7B, UQCRC1, NDUFS7, COX6C, ATP5MC3, ATP5PB, ATP5F1A, CYCS, NDUFV2, UQCRB, ATP5F1C, NDUFB4, COX8A, COX6B1, NDUFAB1, NDUFS6, UQCRC2, UQCRH, ATP5F1D, NDUFS5, NDUFS2, NDUFB6, NDUFB1, COX14, UQCR11, NDUFV1, ATP5MG, NDUFB2, NDUFA1, UQCRFS1, NDUFB11, NDUFA6, ATP5PF, COX5A, NDUFS8, SDHA, NDUFB3, NDUFA12, NDUFS3, ATP5PD, NDUFAF4, SDHB, N…	Reactome_2022	0	0	5.10832	0.463466	94	0.3402	75/94
Cellular Respiration (GO:0045333)	COX4I2, COX6A1, COX5B, COX7A2, COX4I1, NDUFB9, NDUFB10, NDUFB7, COX7B, UQCRC1, NDUFS7, COX6C, CYC1, MDH2, CYCS, NDUFV2, UQCRB, NDUFB4, COX8A, COX6B1, NDUFAB1, NDUFS6, UQCRC2, UQCRH, NDUFS5, NDUFS2, NDUFB6, NDUFB1, UQCR11, NDUFV1, NDUFB2, NDUFA1, UQCRFS1, NDUFB11, NDUFA6, COX5A, SDHC, NDUFS8, BLOC1S1, SDHA, NDUFB3, NDUFA12, NDUFS3, SDHB, NDUFA5, COX7C, SURF1, NDUFA10, NDUFA8, NDUFV3, ETFA, NDUFB5,…	GO_Biological_Process_2023	0	0	5.03333	0.523307	72	0.315	60/72
GTP Hydrolysis And Joining Of 60S Ribosomal Subunit R-HSA-72706	RPS7, FAU, RPL18, RPS5, EIF3K, RPL5, RPS8, RPS27A, RPL8, RPL3, RPL6, RPS16, RPL7A, RPL18A, RPL14, RPL29, RPS13, RPL10A, EIF3G, RPL19, RPS3A, EIF3L, RPL32, RPS19, RPS3, RPS25, RPL7, RPL30, RPL23A, RPS4X, RPS9, RPS14, EIF3D, EIF2S3, RPL22, RPL35, RPL21, RPS2, RPL9, EIF4A2, RPL35A, RPL12, RPL27, RPS15, EIF3H, RPS27, RPS28, RPS21, RPL15, EIF3E, RPL37A, EIF3F, RPL26, RPL39L, EIF1AX, RPL4, EIF4B, RSL24…	Reactome_2022	0	0	5.03202	0.4235	104	0.2266	67/104
Cap-dependent Translation Initiation R-HSA-72737	RPS7, FAU, RPL18, RPS5, EIF3K, RPL5, RPS8, RPS27A, RPL8, RPL3, RPL6, RPS16, RPL7A, RPL18A, RPL14, RPL29, RPS13, RPL10A, EIF3G, RPL19, RPS3A, EIF3L, RPL32, RPS19, PABPC1, RPS3, RPS25, RPL7, RPL30, RPL23A, RPS4X, RPS9, RPS14, EIF3D, EIF2S3, RPL22, RPL35, RPL21, RPS2, RPL9, EIF4A2, RPL35A, RPL12, RPL27, RPS15, EIF3H, RPS27, RPS28, RPS21, RPL15, EIF3E, EIF2B2, RPL37A, EIF3F, RPL26, RPL39L, EIF1AX, RP…	Reactome_2022	0	0	4.9975	0.410096	111	0.2266	70/111
Cell-Substrate Junction (GO:0030055)	CSRP2, B2M, MCAM, CAV1, CAV2, ITGA1, ARPC5, PPP1R12A, PTK2, PDGFRB, RPS7, PDLIM1, SYNPO2, TNS1, CD151, FBLIM1, TGFB1I1, CSPG4, ACTN4, PPIA, MAPRE2, SYNE2, CD59, CSRP1, PFN1, YWHAZ, RSU1, RPL18, ACTB, MYH9, RPS5, PHLDB2, VASP, NFASC, ANXA6, MPRIP, LPP, RHOB, SORBS3, YWHAB, RPL5, HSPB1, RPS8, VIM, CFL1, RPL8, RPL3, DMD, TNS2, ITGA3, TLN1, BSG, RPL6, RPS16, CD44, JAK1, RPL7A, ITGB1, ADGRE5, ARHGEF7,…	GO_Cellular_Component_2023	0	0	4.9347	0.244893	312	0.1562	122/312
Proton Motive Force-Driven Mitochondrial ATP Synthesis (GO:0042776)	ATP5F1B, NDUFB9, NDUFB10, NDUFB7, NDUFS7, ATP5PB, NDUFV2, ATP5F1C, NDUFB4, NDUFAB1, NDUFS6, ATP5F1D, NDUFS5, NDUFS2, NDUFB6, NDUFB1, NDUFV1, ATP5MG, NDUFB2, NDUFA1, NDUFB11, NDUFA6, ATP5PF, SDHC, NDUFS8, SDHA, NDUFB3, NDUFA12, NDUFS3, ATP5PD, SDHB, NDUFA5, ATP5ME, ATP5MF, NDUFA10, NDUFA8, NDUFV3, SDHD, NDUFB5, NDUFA2, NDUFS1, ATP5PO, NDUFA13, NDUFA3, NDUFC1, NDUFA11, NDUFS4, ATP5F1E, NDUFC2	GO_Biological_Process_2023	0	0	4.91295	0.611391	49	0.2701	43/49
Role Of GTSE1 In G2/M Progression After G2 Checkpoint R-HSA-8852276	PSME1, RPS27A, HSP90AB1, SEM1, PSMB6, UBB, PSME2, PSMA7, HSP90AA1, PSMB1, PSMB3, PSMD4, PSMA5, PSMC5, PSMB9, PSMC4, PSMB8, PSMB2, PSMD8, PSMC3, PSMF1, PSMD6, PSMA3, PSMB10, MAPRE1, PSMC6, PSMD2, UBC, CDKN1A, PSMD13, PSMA6, PSMB7, PSMC1, PSMD7, PSMD11, PSMA4, PSMD3, PSMB5, PSMC2, PSMD9, PSMD12, PSMB4, TP53, PSME3, PSMD10, PSMD14, PSMA1, PSME4, PSMD5, UBA52	Reactome_2022	0	0	4.91049	0.57767	50	0.2662	42/50
Focal Adhesion (GO:0005925)	CSRP2, B2M, MCAM, CAV1, CAV2, ITGA1, ARPC5, PPP1R12A, PTK2, PDGFRB, RPS7, PDLIM1, SYNPO2, TNS1, CD151, FBLIM1, TGFB1I1, CSPG4, ACTN4, PPIA, MAPRE2, SYNE2, CD59, CSRP1, PFN1, YWHAZ, RSU1, RPL18, ACTB, MYH9, RPS5, PHLDB2, VASP, NFASC, ANXA6, MPRIP, LPP, RHOB, SORBS3, YWHAB, RPL5, HSPB1, RPS8, VIM, CFL1, RPL8, RPL3, TNS2, ITGA3, TLN1, BSG, RPL6, RPS16, CD44, JAK1, RPL7A, ITGB1, ADGRE5, ARHGEF7, PACS…	GO_Cellular_Component_2023	0	0	4.90786	0.245376	309	0.1562	121/309
Metabolism Of Amino Acids And Derivatives R-HSA-71291	TINAGL1, PSME1, RPS7, OAZ2, FAU, RPL18, RPS5, RPL5, RPS8, RPS27A, RPL8, RPL3, RPL6, RPS16, RPL7A, RPL18A, RPL14, SEM1, RPL29, SBDS, PSMB6, RPS13, PSME2, PSMA7, RPL10A, RPL19, GAMT, RPS3A, RPL32, RPS19, RPS3, RPS25, RPL7, RPL30, RPL23A, PSMB1, PSMB3, PSMD4, RPS4X, RPS9, RPS14, PSMA5, NDUFAB1, PSMC5, RPL22, RPL35, PDHB, PSMB9, PSMC4, RPL21, RPS2, PSMB8, PSMB2, HAAO, RPL9, PSMD8, TDO2, RPL35A, PSMC3…	Reactome_2022	0	0	4.89336	0.303201	203	0.2715	115/203
Translation (GO:0006412)	RPS7, EEF1D, FAU, RPL18, RPS5, RPL5, RPS8, RPS27A, RPL8, RPL3, RPL6, RPS16, RACK1, RPL7A, RPL18A, RPL14, RPL29, RPS13, RPL10A, RPL19, RPS3A, RPL32, RPS19, RPS3, RPS25, TUFM, RPL7, RPL30, RPL23A, MRPL24, MRPL34, RPS4X, RPS9, EEF2, RPS14, RPS26, RPL22, RPL35, EEF1A1, GADD45GIP1, RPL21, RPS2, RPL9, EEF1B2, RPL35A, RPL12, EIF5A, RPL27, RPS15, MRPS26, RPS27, RPL10, RPS28, AURKAIP1, DHPS, MRPS18B, MRPL…	GO_Biological_Process_2023	0	0	4.8886	0.313628	190	0.3416	123/190
Formation Of A Pool Of Free 40S Subunits R-HSA-72689	RPS7, FAU, RPL18, RPS5, EIF3K, RPL5, RPS8, RPS27A, RPL8, RPL3, RPL6, RPS16, RPL7A, RPL18A, RPL14, RPL29, RPS13, RPL10A, EIF3G, RPL19, RPS3A, EIF3L, RPL32, RPS19, RPS3, RPS25, RPL7, RPL30, RPL23A, RPS4X, RPS9, RPS14, EIF3D, RPL22, RPL35, RPL21, RPS2, RPL9, RPL35A, RPL12, RPL27, RPS15, EIF3H, RPS27, RPS28, RPS21, RPL15, EIF3E, RPL37A, EIF3F, RPL26, RPL39L, EIF1AX, RPL4, RSL24D1, RPS17, EIF3M, RPL36…	Reactome_2022	0	0	4.86974	0.438136	93	0.2017	59/93
Vif-mediated Degradation Of APOBEC3G R-HSA-180585	PSME1, RPS27A, SEM1, PSMB6, UBB, PSME2, PSMA7, PSMB1, PSMB3, PSMD4, PSMA5, PSMC5, PSMB9, PSMC4, PSMB8, PSMB2, PSMD8, PSMC3, PSMF1, PSMD6, PSMA3, PSMB10, RBX1, PSMC6, APOBEC3G, PSMD2, UBC, PSMD13, PSMA6, ELOB, PSMB7, PSMC1, PSMD7, PSMD11, PSMA4, PSMD3, PSMB5, PSMC2, PSMD9, PSMD12, ELOC, PSMB4, PSME3, PSMD10, PSMD14, CUL5, PSMA1, PSME4, PSMD5, UBA52	Reactome_2022	0	0	4.8225	0.57767	50	0.2662	42/50
Vpu Mediated Degradation Of CD4 R-HSA-180534	PSME1, SKP1, RPS27A, SEM1, CD4, PSMB6, UBB, PSME2, PSMA7, PSMB1, PSMB3, PSMD4, PSMA5, PSMC5, PSMB9, PSMC4, PSMB8, PSMB2, PSMD8, PSMC3, PSMF1, PSMD6, PSMA3, PSMB10, PSMC6, PSMD2, UBC, PSMD13, PSMA6, PSMB7, PSMC1, PSMD7, PSMD11, PSMA4, PSMD3, PSMB5, PSMC2, PSMD9, PSMD12, PSMB4, PSME3, PSMD10, PSMD14, PSMA1, PSME4, PSMD5, UBA52	Reactome_2022	0	0	4.8075	0.588572	47	0.2662	40/47
Negative Regulation Of NOTCH4 Signaling R-HSA-9604323	PSME1, YWHAZ, SKP1, RPS27A, SEM1, PSMB6, UBB, PSME2, PSMA7, PSMB1, PSMB3, PSMD4, PSMA5, PSMC5, PSMB9, PSMC4, PSMB8, PSMB2, PSMD8, PSMC3, PSMF1, PSMD6, PSMA3, PSMB10, RBX1, PSMC6, PSMD2, UBC, PSMD13, PSMA6, PSMB7, PSMC1, PSMD7, PSMD11, PSMA4, PSMD3, PSMB5, PSMC2, PSMD9, PSMD12, PSMB4, CUL1, PSME3, PSMD10, PSMD14, PSMA1, PSMD5, AKT1, UBA52	Reactome_2022	0	0	4.77501	0.580587	49	0.2803	42/49
SCF(Skp2)-mediated Degradation Of P27/P21 R-HSA-187577	PSME1, SKP1, RPS27A, SEM1, CDKN1B, PSMB6, UBB, PSME2, PSMA7, PSMB1, PSMB3, PSMD4, PSMA5, PSMC5, PSMB9, PSMC4, PSMB8, PSMB2, PSMD8, PSMC3, PSMF1, PSMD6, PSMA3, PSMB10, PSMC6, PSMD2, CCND1, UBC, CDKN1A, PSMD13, PSMA6, PSMB7, PSMC1, PSMD7, PSMD11, PSMA4, PSMD3, PSMB5, PSMC2, PSMD9, PSMD12, PSMB4, CUL1, PSME3, PSMD10, PSMD14, PSMA1, CDK4, PSMD5, CKS1B, UBA52	Reactome_2022	0	0	4.71751	0.566641	51	0.2803	43/51
Orc1 Removal From Chromatin R-HSA-68949	PSME1, SKP1, RPS27A, SEM1, PSMB6, UBB, PSME2, PSMA7, PSMB1, PSMB3, PSMD4, PSMA5, PSMC5, PSMB9, PSMC4, PSMB8, PSMB2, PSMD8, PSMC3, PSMF1, PSMD6, PSMA3, PSMB10, MCM3, RBX1, PSMC6, PSMD2, UBC, PSMD13, PSMA6, PSMB7, PSMC1, PSMD7, PSMD11, PSMA4, PSMD3, MCM5, PSMB5, PSMC2, PSMD9, PSMD12, PSMB4, MCM7, CUL1, PSME3, PSMD10, PSMD14, ORC4, PSMA1, PSME4, ORC3, PSMD5, UBA52	Reactome_2022	0	0	4.70459	0.553752	53	0.2803	44/53
Eukaryotic Translation Elongation R-HSA-156842	RPS7, EEF1D, FAU, RPL18, RPS5, RPL5, RPS8, RPS27A, RPL8, RPL3, RPL6, RPS16, RPL7A, RPL18A, RPL14, RPL29, RPS13, RPL10A, RPL19, RPS3A, RPL32, RPS19, RPS3, RPS25, RPL7, RPL30, RPL23A, RPS4X, RPS9, EEF2, RPS14, RPL22, RPL35, EEF1A1, RPL21, RPS2, RPL9, EEF1B2, RPL35A, RPL12, RPL27, RPS15, RPS27, RPS28, RPS21, RPL15, RPL37A, RPL26, RPL39L, RPL4, RSL24D1, RPS17, RPL36AL, RPL38, RPL36A, RPL23, RPS10, MR…	Reactome_2022	0	0	4.68346	0.440478	85	0.1762	52/85
Ubiquitin Mediated Degradation Of Phosphorylated Cdc25A R-HSA-69601	PSME1, RPS27A, SEM1, PSMB6, UBB, PSME2, PSMA7, PSMB1, PSMB3, PSMD4, PSMA5, PSMC5, PSMB9, PSMC4, PSMB8, PSMB2, PSMD8, PSMC3, PSMF1, PSMD6, PSMA3, PSMB10, PSMC6, PSMD2, UBC, PSMD13, PSMA6, PSMB7, PSMC1, PSMD7, PSMD11, PSMA4, PSMD3, PSMB5, PSMC2, PSMD9, PSMD12, PSMB4, PSME3, PSMD10, PSMD14, PSMA1, PSME4, PSMD5, UBA52	Reactome_2022	0	0	4.6568	0.581756	45	0.2662	38/45
GSK3B And BTRC:CUL1-mediated-degradation Of NFE2L2 R-HSA-9762114	PSME1, SKP1, RPS27A, SEM1, PSMB6, UBB, PSME2, PSMA7, PSMB1, PSMB3, PSMD4, PSMA5, PSMC5, PSMB9, PSMC4, PSMB8, PSMB2, PSMD8, PSMC3, PSMF1, PSMD6, PSMA3, PSMB10, RBX1, PSMC6, PSMD2, UBC, PSMD13, PSMA6, PSMB7, PSMC1, PSMD7, PSMD11, PSMA4, PSMD3, PSMB5, PSMC2, PSMD9, PSMD12, PSMB4, CUL1, PSME3, PSMD10, PSMD14, GSK3B, PSMA1, PSMD5, NFE2L2, UBA52	Reactome_2022	0	0	4.64446	0.560045	49	0.2803	41/49
SCF-beta-TrCP Mediated Degradation Of Emi1 R-HSA-174113	PSME1, SKP1, RPS27A, SEM1, PSMB6, UBB, PSME2, PSMA7, PSMB1, PSMB3, PSMD4, PSMA5, PSMC5, PSMB9, PSMC4, PSMB8, PSMB2, PSMD8, PSMC3, PSMF1, PSMD6, PSMA3, PSMB10, PSMC6, PSMD2, UBC, PSMD13, PSMA6, PSMB7, PSMC1, PSMD7, PSMD11, PSMA4, PSMD3, PSMB5, PSMC2, PSMD9, PSMD12, PSMB4, CUL1, PSME3, PSMD10, PSMD14, PSMA1, PSME4, PSMD5, UBA52	Reactome_2022	0	0	4.63588	0.574315	47	0.2803	40/47
G1/S Transition R-HSA-69206	PSME1, SKP1, RPS27A, MYC, SEM1, CDKN1B, PSMB6, UBB, PSME2, PSMA7, PSMB1, PSMB3, PSMD4, PSMA5, PSMC5, PSMB9, PSMC4, PSMB8, PSMB2, PSMD8, PSMC3, PSMF1, PSMD6, PSMA3, PSMB10, PPP2R1A, MCM3, HDAC1, PSMC6, POLE4, PSMD2, CCND1, UBC, CDKN1A, RB1, PSMD13, MAX, PSMA6, PSMB7, PSMC1, PSMD7, PSMD11, PSMA4, PSMD3, MCM5, PSMB5, PSMC2, PSMD9, PSMD12, E2F4, PPP2CA, PSMB4, MCM7, CUL1, RPA3, RBBP4, PSME3, CCNH, RB…	Reactome_2022	0	0	4.63547	0.448683	77	0.3741	63/77
FBXL7 Down-Regulates AURKA During Mitotic Entry And In Early Mitosis R-HSA-8854050	PSME1, SKP1, RPS27A, SEM1, PSMB6, UBB, PSME2, PSMA7, PSMB1, PSMB3, PSMD4, PSMA5, PSMC5, PSMB9, PSMC4, PSMB8, PSMB2, PSMD8, PSMC3, PSMF1, PSMD6, PSMA3, PSMB10, RBX1, PSMC6, PSMD2, UBC, PSMD13, PSMA6, PSMB7, PSMC1, PSMD7, PSMD11, PSMA4, PSMD3, PSMB5, PSMC2, PSMD9, PSMD12, PSMB4, CUL1, PSME3, PSMD10, PSMD14, PSMA1, PSME4, PSMD5, UBA52, FBXL7	Reactome_2022	0	0	4.61101	0.560045	49	0.2803	41/49
Cyclin E Associated Events During G1/S Transition R-HSA-69202	PSME1, SKP1, RPS27A, MYC, SEM1, CDKN1B, PSMB6, UBB, PSME2, PSMA7, PSMB1, PSMB3, PSMD4, PSMA5, PSMC5, PSMB9, PSMC4, PSMB8, PSMB2, PSMD8, PSMC3, PSMF1, PSMD6, PSMA3, PSMB10, PSMC6, PSMD2, CCND1, UBC, CDKN1A, RB1, PSMD13, MAX, PSMA6, PSMB7, PSMC1, PSMD7, PSMD11, PSMA4, PSMD3, PSMB5, PSMC2, PSMD9, PSMD12, E2F4, PSMB4, CUL1, RBBP4, PSME3, CCNH, RBL2, MNAT1, PSMD10, AKT3, PSMD14, PSMA1, CDK4, PSMD5, AK…	Reactome_2022	0	0	4.59857	0.48945	64	0.3741	55/64
Muscle Contraction R-HSA-397014	ABCC9, MYH11, CALD1, MYL9, MYLK, ITGA1, GUCY1A1, GUCY1B1, TPM2, ACTA2, TPM1, LMOD1, ATP1B2, PLN, MYL6, PDE5A, GUCY1A2, CALM1, ANXA6, SORBS3, CACNA1H, VIM, DMD, FXYD1, KCNE4, TLN1, SCN4B, ATP2B4, ACTG2, CACNB2, VCL, MYL12A, SLC8A1, FGF13, KCNA5, ITPR1, ATP1A2, CAMK2G, ATP2B1, HIPK2, SORBS1, DMPK, TMOD3, ATP1B3, CACNA1C, NPRL2, STIM1, ATP2A2, SRI, PKN2, RANGRF, HIPK1, CAMK2D, PKN1, ORAI2, ITPR2, AL…	Reactome_2022	0	0	4.59653	0.459552	73	0.1202	42/73
mRNA Splicing - Major Pathway R-HSA-72163	DDX5, HNRNPA2B1, YBX1, HNRNPA1, HNRNPK, PCBP2, HNRNPA3, PUF60, SNRPB, HSPA8, SRSF5, RBM42, HNRNPM, PQBP1, HNRNPF, SYF2, SF3B4, SNRPC, MAGOH, SF3B2, SRSF3, POLR2K, SRSF10, SNRPD3, CTNNBL1, PHF5A, HNRNPR, POLR2F, SRSF7, DDX46, POLR2E, PPIE, PRPF6, CPSF4, CASC3, RBM8A, RNPS1, LSM2, GTF2F1, HNRNPU, SF3A1, SF3B6, WBP11, SNRPB2, PCBP1, DNAJC8, SRRM1, XAB2, SNW1, PRPF40A, HNRNPL, SRSF2, PRPF31, SF3A3, P…	Reactome_2022	0	0	4.58525	0.311658	168	0.5346	141/168
AUF1 (hnRNP D0) Binds And Destabilizes mRNA R-HSA-450408	PSME1, HSPB1, RPS27A, SEM1, PSMB6, UBB, PSME2, PSMA7, PABPC1, PSMB1, PSMB3, PSMD4, PSMA5, PSMC5, PSMB9, PSMC4, PSMB8, PSMB2, PSMD8, HSPA8, PSMC3, PSMF1, PSMD6, PSMA3, PSMB10, PSMC6, PSMD2, UBC, PSMD13, PSMA6, PSMB7, PSMC1, PSMD7, PSMD11, PSMA4, PSMD3, PSMB5, PSMC2, PSMD9, PSMD12, PSMB4, PSME3, PSMD10, PSMD14, HNRNPD, PSMA1, PSME4, PSMD5, HSPA1A, EIF4G1, UBA52	Reactome_2022	0	0	4.58029	0.541423	51	0.2662	41/51
Peptide Chain Elongation R-HSA-156902	RPS7, FAU, RPL18, RPS5, RPL5, RPS8, RPS27A, RPL8, RPL3, RPL6, RPS16, RPL7A, RPL18A, RPL14, RPL29, RPS13, RPL10A, RPL19, RPS3A, RPL32, RPS19, RPS3, RPS25, RPL7, RPL30, RPL23A, RPS4X, RPS9, EEF2, RPS14, RPL22, RPL35, EEF1A1, RPL21, RPS2, RPL9, RPL35A, RPL12, RPL27, RPS15, RPS27, RPS28, RPS21, RPL15, RPL37A, RPL26, RPL39L, RPL4, RSL24D1, RPS17, RPL36AL, RPL38, RPL36A, RPL23, RPS10, MRPL13, RPS27L, R…	Reactome_2022	0	0	4.56485	0.43827	82	0.1762	50/82
Oxygen-dependent Proline Hydroxylation Of Hypoxia-inducible Factor Alpha R-HSA-1234176	PSME1, EPAS1, RPS27A, SEM1, PSMB6, UBB, PSME2, PSMA7, PSMB1, PSMB3, PSMD4, PSMA5, PSMC5, PSMB9, PSMC4, PSMB8, PSMB2, PSMD8, PSMC3, PSMF1, PSMD6, PSMA3, HIF1A, AJUBA, UBE2D2, PSMB10, RBX1, PSMC6, PSMD2, UBC, PSMD13, PSMA6, ELOB, PSMB7, PSMC1, PSMD7, PSMD11, PSMA4, PSMD3, PSMB5, PSMC2, PSMD9, PSMD12, ELOC, PSMB4, WTIP, PSME3, UBE2D3, PSMD10, PSMD14, UBE2D1, VHL, PSMA1, PSME4, CUL2, PSMD5, EGLN1, UB…	Reactome_2022	0	0	4.56364	0.509676	59	0.274	46/59
ER-Phagosome Pathway R-HSA-1236974	B2M, HLA-B, HLA-C, HLA-A, PSME1, HMGB1, HLA-F, HLA-E, CD36, RPS27A, SEM1, PSMB6, UBB, PSME2, PSMA7, PSMB1, PSMB3, PSMD4, PSMA5, PSMC5, PSMB9, PSMC4, PSMB8, PSMB2, PSMD8, PSMC3, PSMF1, PSMD6, PSMA3, PSMB10, PSMC6, VAMP3, TAPBP, VAMP8, PSMD2, UBC, PSMD13, PSMA6, PSMB7, PSMC1, PSMD7, PSMD11, PSMA4, PSMD3, PSMB5, PSMC2, HLA-G, PSMD9, PSMD12, NDUFA2, PSMB4, PSME3, CALR, PSMD10, PSMD14, MYD88, IKBKG, I…	Reactome_2022	0	0	4.54912	0.466743	70	0.2662	51/70
Aerobic Respiration (GO:0009060)	CHCHD10, NDUFB9, NDUFB10, NDUFB7, UQCRC1, NDUFS7, MDH2, NDUFV2, UQCRB, NDUFB4, NDUFAB1, NDUFS6, UQCRC2, UQCRH, ATP5F1D, NDUFS5, NDUFS2, NDUFB6, NDUFB1, NDUFV1, NDUFB2, NDUFA1, NDUFB11, NDUFA6, SDHC, NDUFS8, BLOC1S1, NDUFB3, NDUFA12, NDUFS3, SDHB, NDUFA5, SURF1, NDUFA10, NDUFA8, NDUFV3, NDUFB5, NIPSNAP2, NDUFA2, NDUFS1, NDUFA13, OXA1L, NDUFA3, NDUFC1, TEFM, NDUFA11, MTFR1L, NDUFS4, ME3, SIRT3, NDU…	GO_Biological_Process_2023	0	0	4.50918	0.552632	51	0.2746	42/51
Regulation Of Apoptosis R-HSA-169911	PSME1, ARHGAP10, RPS27A, SEM1, PSMB6, UBB, PSME2, PSMA7, PSMB1, PSMB3, PSMD4, PSMA5, PSMC5, PSMB9, PSMC4, PSMB8, PSMB2, PSMD8, PSMC3, PSMF1, PSMD6, PSMA3, PSMB10, PSMC6, PSMD2, UBC, PSMD13, PSMA6, PSMB7, PSMC1, PSMD7, PSMD11, PSMA4, PSMD3, PSMB5, PSMC2, PSMD9, PSMD12, PSMB4, PSME3, PSMD10, PKN2, PSMD14, PSMA1, MED12, PSME4, PSMD5, UBA52	Reactome_2022	0	0	4.50506	0.54984	48	0.2662	39/48
Oxidative Phosphorylation WP623	NDUFA4L2, ATP5MC2, ATP5F1B, NDUFB9, NDUFB10, NDUFB7, NDUFS7, ATP5MC3, ATP5PB, ATP5F1A, NDUFV2, NDUFB4, NDUFAB1, NDUFS6, ATP5F1D, NDUFS5, NDUFS2, NDUFB6, NDUFB1, NDUFV1, ATP5MG, NDUFB2, NDUFA6, ATP5PF, NDUFS8, NDUFS3, ATP5PD, NDUFA5, ATP5ME, ATP5MC1, ATP5MF, NDUFA10, NDUFA8, NDUFV3, NDUFB5, NDUFA2, NDUFS1, ATP5PO, NDUFA4, NDUFA3, ATP6AP1, ATP6AP2, NDUFC1, NDUFA11, NDUFS4, ATP5F1E, NDUFC2	WikiPathways_2024_Human	0	0	4.49624	0.56543	47	0.2679	39/47
Cyclin A:Cdk2-associated Events At S Phase Entry R-HSA-69656	PSME1, SKP1, RPS27A, MYC, SEM1, CDKN1B, PSMB6, UBB, PSME2, PSMA7, PSMB1, PSMB3, PSMD4, PSMA5, PSMC5, PSMB9, PSMC4, PSMB8, PSMB2, PSMD8, PSMC3, PSMF1, PSMD6, PSMA3, PSMB10, PSMC6, PSMD2, CCND1, UBC, CDKN1A, RB1, PSMD13, MAX, PSMA6, PSMB7, PSMC1, PSMD7, PSMD11, PSMA4, PSMD3, PSMB5, PSMC2, PSMD9, PSMD12, E2F4, PSMB4, CUL1, RBBP4, PSME3, CCNH, RBL2, MNAT1, PSMD10, AKT3, PSMD14, PSMA1, CDC25B, CDK4, P…	Reactome_2022	0	0	4.4946	0.476179	65	0.3741	55/65
Regulation Of Activated PAK-2p34 By Proteasome Mediated Degradation R-HSA-211733	PSME1, RPS27A, SEM1, PSMB6, UBB, PSME2, PSMA7, PSMB1, PSMB3, PSMD4, PSMA5, PSMC5, PSMB9, PSMC4, PSMB8, PSMB2, PSMD8, PSMC3, PSMF1, PSMD6, PSMA3, PSMB10, PSMC6, PSMD2, UBC, PSMD13, PSMA6, PSMB7, PSMC1, PSMD7, PSMD11, PSMA4, PSMD3, PSMB5, PSMC2, PSMD9, PSMD12, PSMB4, PSME3, PSMD10, PKN2, PSMD14, PSMA1, PSME4, PSMD5, UBA52	Reactome_2022	0	0	4.49202	0.563364	46	0.2662	38/46
Ubiquitin-dependent Degradation Of Cyclin D R-HSA-75815	PSME1, RPS27A, SEM1, PSMB6, UBB, PSME2, PSMA7, PSMB1, PSMB3, PSMD4, PSMA5, PSMC5, PSMB9, PSMC4, PSMB8, PSMB2, PSMD8, PSMC3, PSMF1, PSMD6, PSMA3, PSMB10, PSMC6, PSMD2, CCND1, UBC, PSMD13, PSMA6, PSMB7, PSMC1, PSMD7, PSMD11, PSMA4, PSMD3, PSMB5, PSMC2, PSMD9, PSMD12, PSMB4, PSME3, PSMD10, PSMD14, GSK3B, PSMA1, PSME4, CDK4, PSMD5, UBA52	Reactome_2022	0	0	4.48739	0.54984	48	0.2662	39/48
mRNA Splicing R-HSA-72172	DDX5, HNRNPA2B1, YBX1, HNRNPA1, HNRNPK, PCBP2, HNRNPA3, PUF60, SNRPB, HSPA8, SRSF5, RBM42, HNRNPM, PQBP1, HNRNPF, SYF2, SF3B4, SNRPC, MAGOH, SF3B2, SRSF3, POLR2K, SRSF10, SNRPD3, CTNNBL1, PHF5A, HNRNPR, POLR2F, SRSF7, DDX46, POLR2E, PPIE, PRPF6, CPSF4, CASC3, RBM8A, RNPS1, SNRNP35, LSM2, GTF2F1, HNRNPU, SF3A1, SF3B6, WBP11, SNRPB2, PCBP1, DNAJC8, SRRM1, XAB2, SNW1, PRPF40A, HNRNPL, SRSF2, PRPF31,…	Reactome_2022	0	0	4.46387	0.296206	176	0.5346	145/176
Respiratory Electron Transport R-HSA-611105	COX6A1, COX5B, COX4I1, NDUFB9, NDUFB10, NDUFB7, COX7B, UQCRC1, NDUFS7, COX6C, CYCS, NDUFV2, UQCRB, NDUFB4, COX8A, COX6B1, NDUFAB1, NDUFS6, UQCRC2, UQCRH, NDUFS5, NDUFS2, NDUFB6, NDUFB1, COX14, UQCR11, NDUFV1, NDUFB2, NDUFA1, UQCRFS1, NDUFB11, NDUFA6, COX5A, NDUFS8, SDHA, NDUFB3, NDUFA12, NDUFS3, NDUFAF4, SDHB, NDUFA5, COX7C, SURF1, NDUFA10, NDUFA8, NDUFV3, SDHD, ETFA, NDUFB5, TRAP1, COX20, NDUFA2…	Reactome_2022	0	0	4.44829	0.444515	79	0.4082	67/79
Degradation Of GLI1 By Proteasome R-HSA-5610780	PSME1, SKP1, RPS27A, SEM1, PSMB6, UBB, PSME2, PSMA7, PSMB1, PSMB3, PSMD4, PSMA5, PSMC5, PSMB9, PSMC4, PSMB8, PSMB2, PSMD8, PSMC3, PSMF1, PSMD6, PSMA3, PSMB10, RBX1, PSMC6, PSMD2, UBC, PSMD13, PSMA6, PSMB7, PSMC1, PSMD7, PSMD11, PSMA4, PSMD3, PSMB5, PSMC2, PSMD9, PSMD12, PSMB4, CUL1, PSME3, PSMD10, PSMD14, PRKACB, PSMA1, PSME4, PSMD5, ITCH, NUMB, UBA52	Reactome_2022	0	0	4.42607	0.527158	51	0.2803	41/51
Eukaryotic Translation Termination R-HSA-72764	RPS7, FAU, RPL18, RPS5, RPL5, RPS8, RPS27A, RPL8, RPL3, RPL6, RPS16, RPL7A, RPL18A, RPL14, RPL29, RPS13, RPL10A, RPL19, RPS3A, RPL32, RPS19, RPS3, RPS25, RPL7, RPL30, RPL23A, RPS4X, RPS9, RPS14, RPL22, RPL35, RPL21, RPS2, RPL9, RPL35A, RPL12, RPL27, RPS15, RPS27, TRMT112, RPS28, RPS21, RPL15, RPL37A, RPL26, RPL39L, RPL4, RSL24D1, RPS17, APEH, RPL36AL, RPL38, RPL36A, RPL23, RPS10, MRPL13, RPS27L, …	Reactome_2022	0	0	4.42162	0.416864	84	0.1949	51/84
Oxidoreduction-Driven Active Transmembrane Transporter Activity (GO:0015453)	COX4I2, COX5B, COX4I1, NDUFB9, NDUFB10, NDUFB7, COX7B, UQCRC1, NDUFS7, NDUFV2, COX7A1, UQCRB, NDUFB4, COX8A, COX6B1, NDUFS6, UQCRH, NDUFS5, NDUFS2, NDUFB6, NDUFB1, NDUFV1, NDUFB2, NDUFA1, NDUFA6, COX5A, NDUFS8, NDUFB3, NDUFA12, NDUFS3, NDUFA5, COX7C, NDUFA10, NDUFA8, NDUFV3, NDUFB5, UQCRHL, NDUFA2, NDUFS1, NDUFA4, NDUFA3, NDUFC1, NDUFS4, CYB561D2, COX7A2L, CYB561A3, UQCR10, NDUFC2, CYB5A, CYBRD1	GO_Molecular_Function_2023	0	0	4.42084	0.53567	50	0.2679	40/50
Proteasome Degradation WP183	HLA-B, HLA-C, HLA-A, PSME1, HLA-F, HLA-E, PSMB6, UBB, PSME2, PSMA7, PSMB1, PSMB3, PSMD4, PSMA5, PSMC5, PSMB9, PSMC4, PSMB8, PSMB2, PSMD8, PSMC3, PSMD6, PSMA3, UBE2D2, PSMB10, PSMC6, PSMD2, UBC, PSMD13, PSMA6, PSMB7, PSMC1, PSMD7, PSMD11, PSMA4, PSMD3, PSMB5, PSMC2, HLA-G, PSMD9, PSMD12, PSMB4, UBA7, PSMD1, PSME3, UBE2D3, UCHL3, PSMD10, UBE2D1, UBE2B, PSMA1, RPN1, PSMD5, RPN2, UBA1, NEDD4, UCHL1	WikiPathways_2024_Human	0	0	4.40119	0.495212	57	0.2805	44/57
Degradation Of GLI2 By Proteasome R-HSA-5610783	PSME1, SKP1, RPS27A, SEM1, PSMB6, UBB, PSME2, PSMA7, PSMB1, PSMB3, PSMD4, PSMA5, PSMC5, PSMB9, PSMC4, PSMB8, PSMB2, PSMD8, PSMC3, PSMF1, PSMD6, PSMA3, PSMB10, RBX1, PSMC6, PSMD2, UBC, PSMD13, PSMA6, PSMB7, PSMC1, PSMD7, PSMD11, PSMA4, PSMD3, PSMB5, PSMC2, PSMD9, PSMD12, PSMB4, CUL1, PSME3, CSNK1A1, PSMD10, PSMD14, GSK3B, PRKACB, PSMA1, PSME4, PSMD5, UBA52	Reactome_2022	0	0	4.39817	0.527158	51	0.2803	41/51
Regulation Of Ornithine Decarboxylase (ODC) R-HSA-350562	PSME1, OAZ2, SEM1, PSMB6, PSME2, PSMA7, PSMB1, PSMB3, PSMD4, PSMA5, PSMC5, PSMB9, PSMC4, PSMB8, PSMB2, PSMD8, PSMC3, PSMF1, PSMD6, PSMA3, PSMB10, PSMC6, PSMD2, PSMD13, PSMA6, PSMB7, PSMC1, PSMD7, PSMD11, PSMA4, PSMD3, PSMB5, PSMC2, PSMD9, PSMD12, PSMB4, PSME3, PSMD10, PSMD14, PSMA1, PSME4, PSMD5, AZIN1, OAZ1	Reactome_2022	0	0	4.3964	0.555262	44	0.2662	36/44
Metabolism Of Polyamines R-HSA-351202	PSME1, OAZ2, SEM1, PSMB6, PSME2, PSMA7, PSMB1, PSMB3, PSMD4, PSMA5, PSMC5, PSMB9, PSMC4, PSMB8, PSMB2, PSMD8, PSMC3, PSMF1, PSMD6, PSMA3, PSMB10, PSMC6, PSMD2, PSMD13, PSMA6, PSMB7, PSMC1, PSMD7, PSMD11, PSMA4, PSMD3, PSMB5, PSMC2, PSMD9, PSMD12, NPRL2, PSMB4, PSME3, PSMD10, PSMD14, PSMA1, PSME4, PSMD5, AZIN1, OAZ1, AZIN2	Reactome_2022	0	0	4.38512	0.541491	46	0.2662	37/46
Macromolecule Biosynthetic Process (GO:0009059)	RPS7, EEF1D, FAU, RPL18, RPS5, RPL5, RPS8, RPS27A, RPL8, RPL3, RPL6, RPS16, RPL7A, RPL18A, RPL14, RPL29, RPS13, RPL10A, RPL19, RPS3A, RPL32, RPS19, RPS3, RPS25, TUFM, RPL7, RPL30, RPL23A, MRPL24, MRPL34, RPS4X, RPS9, EEF2, RPS14, POLD2, RPS26, RPL22, RPL35, APOE, EEF1A1, RPL21, RPS2, RPL9, EEF1B2, RPL35A, RPL12, EIF5A, RPL27, RPS15, RPS27, RPL10, RPS28, DHPS, MRPS18B, MRPL43, RPS21, RPL15, RPL37A…	GO_Biological_Process_2023	0	0	4.38075	0.317295	146	0.2916	88/146
mRNA Processing (GO:0006397)	DDX5, HNRNPA2B1, PABPC1, HNRNPA1, HNRNPK, HNRNPA3, RALY, SNRPB, HSPA8, SRSF5, RBM42, HNRNPM, HNRNPF, SYF2, SF3B4, DDX39A, MAGOH, PIN1, SF3B2, SRSF3, SON, IK, FRG1, HNRNPH3, SRSF10, SNRPD3, CTNNBL1, PHF5A, HNRNPR, SRSF7, DDX46, SNRPD1, PPIE, PRPF6, CASC3, RBM8A, RNPS1, SNRNP35, LSM2, C9ORF78, HNRNPU, SF3A1, SF3B6, SNRPB2, TBRG4, SRRM1, XAB2, SNW1, PRPF40A, SMU1, PNN, SRSF2, PRPF31, SF3A3, PRPF19, …	GO_Biological_Process_2023	0	0	4.36474	0.294958	171	0.5363	141/171
RNA Splicing, Via Transesterification Reactions With Bulged Adenosine As Nucleophile (GO:0000377)	DDX5, HNRNPA2B1, PABPC1, HNRNPA1, HNRNPK, HNRNPA3, RALY, SNRPB, HSPA8, SRSF5, RBM42, HNRNPM, HNRNPF, SYF2, SF3B4, DDX39A, MAGOH, PIN1, SF3B2, SRSF3, IK, FRG1, HNRNPH3, SRSF10, SNRPD3, CTNNBL1, PHF5A, HNRNPR, SRSF7, DDX46, SNRPD1, PPIE, PRPF6, CASC3, RBM8A, RNPS1, SNRNP35, LSM2, C9ORF78, HNRNPU, SF3A1, SF3B6, SNRPB2, SRRM1, XAB2, SNW1, PRPF40A, SMU1, PNN, SRSF2, PRPF31, SF3A3, PRPF19, RBM22, LSM4,…	GO_Biological_Process_2023	0	0	4.35314	0.310372	150	0.5491	128/150
Degradation Of DVL R-HSA-4641258	PSME1, RPS27A, SEM1, PSMB6, UBB, PSME2, PSMA7, PSMB1, PSMB3, PSMD4, PSMA5, PSMC5, PSMB9, PSMC4, PSMB8, PSMB2, PSMD8, PSMC3, PSMF1, PSMD6, PSMA3, PSMB10, RBX1, PSMC6, PSMD2, UBC, PSMD13, PSMA6, PSMB7, PSMC1, PSMD7, PSMD11, PSMA4, PSMD3, PSMB5, PSMC2, PSMD9, PSMD12, PSMB4, PSME3, PSMD10, PSMD14, PSMA1, PSME4, PSMD5, DVL2, CUL3, DVL3, UBA52, DACT1	Reactome_2022	0	0	4.34895	0.51727	50	0.2662	39/50
Cross-presentation Of Soluble Exogenous Antigens (Endosomes) R-HSA-1236978	PSME1, SEM1, PSMB6, PSME2, PSMA7, PSMB1, PSMB3, PSMD4, PSMA5, PSMC5, PSMB9, PSMC4, PSMB8, PSMB2, PSMD8, PSMC3, PSMF1, PSMD6, PSMA3, PSMB10, PSMC6, PSMD2, PSMD13, PSMA6, PSMB7, PSMC1, PSMD7, PSMD11, PSMA4, PSMD3, PSMB5, PSMC2, PSMD9, PSMD12, PSMB4, PSME3, PSMD10, PSMD14, PSMA1, PSME4, PSMD5, MRC2	Reactome_2022	0	0	4.34627	0.570351	42	0.2662	35/42
Peptide Biosynthetic Process (GO:0043043)	RPS7, FAU, RPL18, RPS5, RPL5, RPS8, RPS27A, RPL8, RPL3, DMD, RPL6, RPS16, RPL7A, RPL18A, RPL14, RPL29, RPS13, RPL10A, RPL19, RPS3A, RPL32, RPS19, RPS3, RPS25, RPL7, RPL30, RPL23A, MRPL24, MRPL34, RPS4X, RPS9, RPS14, RPS26, RPL22, RPL35, EEF1A1, RPL21, RPS2, RPL9, RPL35A, RPL12, RPL27, RPS15, GGT5, RPS27, RPL10, RPS28, DHPS, MRPS18B, MRPL43, RPS21, RPL15, RPL37A, MRPS7, RPL26, COPS5, MRPS21, MRPL2…	GO_Biological_Process_2023	0	0	4.33379	0.334287	129	0.2916	80/129
Autodegradation Of E3 Ubiquitin Ligase COP1 R-HSA-349425	PSME1, RPS27A, SEM1, PSMB6, UBB, PSME2, PSMA7, PSMB1, PSMB3, PSMD4, PSMA5, PSMC5, PSMB9, PSMC4, PSMB8, PSMB2, PSMD8, PSMC3, PSMF1, PSMD6, PSMA3, PSMB10, PSMC6, PSMD2, UBC, PSMD13, PSMA6, PSMB7, PSMC1, PSMD7, PSMD11, PSMA4, PSMD3, PSMB5, PSMC2, PSMD9, PSMD12, PSMB4, TP53, PSME3, CARD16, PSMD10, PSMD14, PSMA1, PSME4, PSMD5, ATM, UBA52	Reactome_2022	0	0	4.32755	0.528873	48	0.2662	38/48
GLI3 Is Processed To GLI3R By Proteasome R-HSA-5610785	PSME1, SKP1, RPS27A, SEM1, PSMB6, UBB, PSME2, PSMA7, PSMB1, PSMB3, PSMD4, PSMA5, PSMC5, PSMB9, PSMC4, PSMB8, PSMB2, PSMD8, PSMC3, PSMF1, PSMD6, PSMA3, PSMB10, RBX1, PSMC6, PSMD2, UBC, PSMD13, PSMA6, PSMB7, PSMC1, PSMD7, PSMD11, PSMA4, PSMD3, PSMB5, PSMC2, PSMD9, PSMD12, PSMB4, CUL1, PSME3, CSNK1A1, PSMD10, PSMD14, GSK3B, PRKACB, PSMA1, PSME4, PSMD5, UBA52, GLI3	Reactome_2022	0	0	4.32086	0.511662	52	0.2803	41/52
Processing Of Capped Intron-Containing Pre-mRNA R-HSA-72203	DDX5, HNRNPA2B1, YBX1, HNRNPA1, HNRNPK, PCBP2, HNRNPA3, PUF60, SNRPB, HSPA8, SRSF5, RBM42, HNRNPM, PQBP1, HNRNPF, SYF2, SF3B4, DDX39A, SNRPC, MAGOH, SF3B2, SRSF3, POLR2K, SRSF10, SNRPD3, CTNNBL1, PHF5A, HNRNPR, POLR2F, SRSF7, DDX46, EIF4E, POLR2E, PPIE, PRPF6, CPSF4, CASC3, RBM8A, RNPS1, SNRNP35, LSM2, GTF2F1, HNRNPU, SF3A1, THOC6, SF3B6, WBP11, SNRPB2, PCBP1, DNAJC8, SRRM1, XAB2, SNW1, PRPF40A, …	Reactome_2022	0	0	4.31655	0.264745	213	0.5361	169/213
Cytoplasmic Ribosomal Proteins WP477	RPS7, FAU, RPL18, RPS5, RPL5, RPS8, RPS27A, RPL8, RPL3, RPL6, RPS16, RPL7A, RPL18A, RPL14, RPL29, RPS13, RPL10A, RPL19, RPS3A, RPL32, RPS19, RPS3, RPS25, RPL7, RPL30, RPL23A, RPS4X, RPS9, RPS14, RPS26, RPL22, RPL35, RPL21, RPS2, RPL9, RPL35A, RPL12, RPL27, RPS15, RPS27, RPL10, RPS28, RPS21, RPL15, RPL37A, RPL26, RPL4, RPS17, RPL38, RPL36A, RPL23, RPS6KB2, RPS10, MRPL19, RPL17, RPS6KB1, RPL27A, RP…	WikiPathways_2024_Human	0	0	4.31406	0.403965	84	0.1243	44/84
Cellular Response To Hypoxia R-HSA-1234174	PSME1, EPAS1, RPS27A, SEM1, PSMB6, UBB, PSME2, PSMA7, PSMB1, PSMB3, PSMD4, PSMA5, PSMC5, PSMB9, PSMC4, PSMB8, PSMB2, PSMD8, PSMC3, PSMF1, PSMD6, PSMA3, HIF1A, AJUBA, UBE2D2, PSMB10, CITED2, RBX1, PSMC6, PSMD2, UBC, PSMD13, PSMA6, ELOB, PSMB7, PSMC1, PSMD7, PSMD11, PSMA4, PSMD3, PSMB5, PSMC2, PSMD9, PSMD12, ELOC, PSMB4, WTIP, PSME3, UBE2D3, PSMD10, PSMD14, UBE2D1, MIA3, HIF1AN, EP300, VHL, PSMA1, …	Reactome_2022	0	0	4.30314	0.453009	65	0.274	47/65
mRNA Splicing, Via Spliceosome (GO:0000398)	DDX5, HNRNPA2B1, PABPC1, HNRNPA1, HNRNPK, HNRNPA3, PUF60, RALY, SNRPB, HSPA8, SRSF5, RBM42, HNRNPM, PQBP1, HNRNPF, SYF2, SF3B4, DDX39A, MAGOH, PIN1, SF3B2, STRAP, SRSF3, IK, FRG1, HNRNPH3, SRSF10, SNRPD3, CTNNBL1, PHF5A, HNRNPR, SRSF7, DDX46, SNRPD1, PPIE, PRPF6, TSSC4, CASC3, RBM8A, RNPS1, SNRNP35, LSM2, C9ORF78, HNRNPU, SF3A1, SF3B6, SNRPB2, SRRM1, XAB2, SNW1, PRPF40A, SMU1, PNN, SRSF2, PRPF31,…	GO_Biological_Process_2023	0	0	4.29918	0.286409	174	0.5363	142/174
Selenocysteine Synthesis R-HSA-2408557	RPS7, FAU, RPL18, RPS5, RPL5, RPS8, RPS27A, RPL8, RPL3, RPL6, RPS16, RPL7A, RPL18A, RPL14, RPL29, RPS13, RPL10A, RPL19, RPS3A, RPL32, RPS19, RPS3, RPS25, RPL7, RPL30, RPL23A, RPS4X, RPS9, RPS14, RPL22, RPL35, RPL21, RPS2, RPL9, RPL35A, RPL12, RPL27, RPS15, RPS27, RPS28, RPS21, RPL15, RPL37A, RPL26, RPL39L, RPL4, RSL24D1, RPS17, RPL36AL, SEPHS2, RPL38, RPL36A, RPL23, EEFSEC, RPS10, MRPL13, RPS27L,…	Reactome_2022	0	0	4.28442	0.406537	83	0.1762	48/83
FCERI Mediated NF-kB Activation R-HSA-2871837	PSME1, SKP1, RASGRP2, RPS27A, SEM1, PSMB6, UBB, PSME2, PSMA7, PSMB1, PSMB3, PSMD4, PSMA5, PSMC5, PSMB9, PSMC4, PSMB8, PSMB2, PSMD8, PSMC3, PSMF1, PSMD6, PSMA3, UBE2D2, PSMB10, NFKBIA, PSMC6, RELA, PSMD2, UBC, UBE2N, PSMD13, PSMA6, PSMB7, PSMC1, PSMD7, PSMD11, PSMA4, PSMD3, PSMB5, PSMC2, PSMD9, PSMD12, PSMB4, CUL1, PSME3, PSMD10, PSMD14, UBE2D1, FBXW11, PDPK1, IKBKG, IKBKB, BCL10, PSMA1, NFKB1, PS…	Reactome_2022	0	0	4.28253	0.461106	61	0.2803	45/61
Cytoplasmic Translation (GO:0002181)	RPS7, FAU, RPL18, RPS5, RPL5, RPS8, RPS27A, RPL8, RPL3, RPL6, RPS16, RACK1, RPL7A, RPL18A, RPL14, RPL29, RPS13, RPL10A, RPL19, RPS3A, RPL32, RPS19, RPS3, RPS25, RPL7, RPL30, RPL23A, RPS4X, RPS9, RPS14, RPS26, RPL22, RPL35, RPL21, RPS2, RPL9, EIF4A2, RPL35A, RPL12, RPL27, RPS15, RPS27, RPL10, RPS28, RPS21, RPL15, RPL37A, RPL26, RPL4, RPS17, EIF3M, RPL36AL, EIF3I, RPL38, EIF4A1, RPS10, RWDD1, EIF2B…	GO_Biological_Process_2023	0	0	4.28101	0.386998	91	0.2221	55/91
Nonsense Mediated Decay (NMD) Independent Of Exon Junction Complex (EJC) R-HSA-975956	RPS7, FAU, RPL18, RPS5, RPL5, RPS8, RPS27A, RPL8, RPL3, RPL6, RPS16, RPL7A, RPL18A, RPL14, RPL29, RPS13, RPL10A, RPL19, RPS3A, RPL32, RPS19, PABPC1, RPS3, RPS25, RPL7, RPL30, RPL23A, RPS4X, RPS9, RPS14, RPL22, RPL35, RPL21, RPS2, RPL9, RPL35A, RPL12, RPL27, RPS15, RPS27, RPS28, RPS21, RPL15, RPL37A, RPL26, RPL39L, RPL4, RSL24D1, RPS17, RPL36AL, RPL38, RPL36A, RPL23, RPS10, MRPL13, RPS27L, ETF1, N…	Reactome_2022	0	0	4.27296	0.398056	86	0.1762	49/86
Mitotic G1 Phase And G1/S Transition R-HSA-453279	PSME1, SKP1, RPS27A, MYC, SEM1, CDKN1B, PSMB6, UBB, PSME2, PSMA7, PSMB1, PSMB3, PSMD4, PSMA5, PSMC5, PSMB9, PSMC4, PSMB8, PSMB2, PSMD8, PSMC3, PSMF1, PSMD6, PSMA3, PSMB10, PPP2R1A, MCM3, HDAC1, PSMC6, POLE4, PSMD2, CCND1, UBC, CDKN1A, RB1, PSMD13, MAX, PSMA6, PSMB7, PSMC1, PSMD7, PSMD11, PSMA4, PSMD3, MCM5, PSMB5, CDK6, PSMC2, PSMD9, PSMD12, E2F4, PPP2CA, PSMB4, MCM7, SRC, CUL1, PPP2R2A, RPA3, RB…	Reactome_2022	0	0	4.24543	0.383253	89	0.3741	67/89
Hh Mutants Are Degraded By ERAD R-HSA-5362768	PSME1, RPS27A, SEM1, PSMB6, UBB, PSME2, PSMA7, PSMB1, PSMB3, PSMD4, PSMA5, PSMC5, PSMB9, PSMC4, PSMB8, PSMB2, PSMD8, PSMC3, PSMF1, PSMD6, PSMA3, PSMB10, PSMC6, PSMD2, UBC, PSMD13, PSMA6, PSMB7, PSMC1, PSMD7, PSMD11, PSMA4, PSMD3, PSMB5, PSMC2, PSMD9, PSMD12, VCP, PSMB4, PSME3, PSMD10, PSMD14, SEL1L, DERL2, PSMA1, PSME4, PSMD5, OS9, SYVN1, ERLEC1, UBA52	Reactome_2022	0	0	4.21886	0.501941	51	0.2662	39/51
Hh Mutants Abrogate Ligand Secretion R-HSA-5387390	PSME1, RPS27A, SEM1, PSMB6, UBB, PSME2, PSMA7, PSMB1, PSMB3, PSMD4, PSMA5, PSMC5, PSMB9, PSMC4, PSMB8, PSMB2, PSMD8, PSMC3, PSMF1, PSMD6, PSMA3, PSMB10, PSMC6, PSMD2, UBC, PSMD13, PSMA6, PSMB7, PSMC1, PSMD7, PSMD11, PSMA4, PSMD3, PSMB5, PSMC2, PSMD9, PSMD12, VCP, PSMB4, PSME3, PSMD10, PSMD14, SEL1L, DERL2, PSMA1, PSME4, PSMD5, OS9, SYVN1, ERLEC1, UBA52	Reactome_2022	0	0	4.21886	0.501941	51	0.2662	39/51
Dectin-1 Mediated Noncanonical NF-kB Signaling R-HSA-5607761	PSME1, SKP1, RPS27A, SEM1, PSMB6, UBB, PSME2, PSMA7, PSMB1, PSMB3, PSMD4, PSMA5, PSMC5, PSMB9, PSMC4, PSMB8, PSMB2, PSMD8, PSMC3, PSMF1, PSMD6, PSMA3, PSMB10, PSMC6, RELA, PSMD2, UBC, PSMD13, PSMA6, PSMB7, PSMC1, PSMD7, PSMD11, PSMA4, PSMD3, PSMB5, PSMC2, PSMD9, PSMD12, PSMB4, CUL1, UBA3, PSME3, PSMD10, PSMD14, FBXW11, RELB, PSMA1, NFKB2, PSME4, PSMD5, UBE2M, UBA52	Reactome_2022	0	0	4.21574	0.496748	53	0.2803	41/53
Degradation Of AXIN R-HSA-4641257	PSME1, RPS27A, SEM1, PSMB6, UBB, PSME2, PSMA7, PSMB1, PSMB3, PSMD4, PSMA5, PSMC5, PSMB9, PSMC4, PSMB8, PSMB2, PSMD8, PSMC3, PSMF1, PSMD6, PSMA3, PSMB10, PSMC6, PSMD2, UBC, PSMD13, PSMA6, PSMB7, PSMC1, PSMD7, PSMD11, PSMA4, PSMD3, PSMB5, PSMC2, PSMD9, PSMD12, PSMB4, PSME3, PSMD10, PSMD14, PSMA1, PSME4, RNF146, PSMD5, TNKS2, TNKS, UBA52, SMURF2	Reactome_2022	0	0	4.2069	0.512682	49	0.2662	38/49
S Phase R-HSA-69242	PSME1, SKP1, RPS27A, MYC, SEM1, CDKN1B, PSMB6, UBB, PSME2, PSMA7, ANAPC16, PSMB1, PSMB3, PSMD4, PSMA5, POLD2, PSMC5, PSMB9, PSMC4, PSMB8, POLD4, PSMB2, UBE2E1, PSMD8, PSMC3, PSMF1, PSMD6, PSMA3, SMC1A, PSMB10, MCM3, RAD21, RBX1, PSMC6, POLE4, PSMD2, CCND1, UBC, CDKN1A, RB1, PSMD13, MAX, PSMA6, PSMB7, PSMC1, PSMD7, PSMD11, PSMA4, PSMD3, MCM5, PSMB5, PSMC2, SMC3, PSMD9, ANAPC7, PSMD12, E2F4, PSMB4,…	Reactome_2022	0	0	4.20206	0.358114	104	0.416	80/104
Regulation Of RUNX2 Expression And Activity R-HSA-8939902	PSME1, SKP1, RPS27A, NR3C1, SEM1, PSMB6, UBB, PSME2, PSMA7, PSMB1, DLX5, PSMB3, PSMD4, PSMA5, PSMC5, PSMB9, PSMC4, PSMB8, PSMB2, PSMD8, PSMC3, PSMF1, PSMD6, PSMA3, PSMB10, RBX1, PSMC6, PSMD2, UBC, PSMD13, PSMA6, PSMB7, PSMC1, PSMD7, PSMD11, PSMA4, PSMD3, PSMB5, PSMC2, PSMD9, PSMD12, PSMB4, CUL1, STUB1, PSME3, PSMD10, PSMD14, GSK3B, SMURF1, PSMA1, STAT1, PSME4, PSMD5, WWP1, UBA52, CBFB, TWIST1, RU…	Reactome_2022	0	0	4.20012	0.464625	58	0.2803	43/58
Activation Of NF-kappaB In B Cells R-HSA-1169091	PSME1, SKP1, RPS27A, SEM1, PSMB6, UBB, PSME2, PSMA7, PSMB1, PSMB3, PSMD4, PSMA5, PSMC5, PSMB9, PSMC4, PSMB8, PSMB2, PSMD8, PSMC3, PSMF1, PSMD6, PSMA3, PSMB10, NFKBIA, PSMC6, RELA, PSMD2, UBC, PSMD13, PSMA6, PSMB7, PSMC1, PSMD7, PSMD11, PSMA4, PSMD3, PSMB5, PSMC2, PSMD9, PSMD12, PSMB4, CUL1, PSME3, PSMD10, PSMD14, FBXW11, IKBKG, IKBKB, BCL10, PSMA1, NFKB1, PSME4, PSMD5, REL, MAP3K7, UBA52	Reactome_2022	0	0	4.1866	0.473186	56	0.2803	42/56
Synthesis Of DNA R-HSA-69239	PSME1, SKP1, RPS27A, SEM1, PSMB6, UBB, PSME2, PSMA7, ANAPC16, PSMB1, PSMB3, PSMD4, PSMA5, POLD2, PSMC5, PSMB9, PSMC4, PSMB8, POLD4, PSMB2, UBE2E1, PSMD8, PSMC3, PSMF1, PSMD6, PSMA3, PSMB10, MCM3, RBX1, PSMC6, POLE4, PSMD2, UBC, PSMD13, PSMA6, PSMB7, PSMC1, PSMD7, PSMD11, PSMA4, PSMD3, MCM5, PSMB5, PSMC2, PSMD9, ANAPC7, PSMD12, PSMB4, MCM7, CUL1, RFC2, RPA3, ANAPC11, PSME3, PSMD10, ANAPC15, PSMD14…	Reactome_2022	0	0	4.17828	0.414737	75	0.416	62/75
Asymmetric Localization Of PCP Proteins R-HSA-4608870	PSME1, RPS27A, SEM1, PSMB6, UBB, PSME2, PSMA7, PSMB1, PSMB3, PSMD4, PSMA5, FZD4, PSMC5, PSMB9, PSMC4, PSMB8, PSMB2, PSMD8, PSMC3, PSMF1, PSMD6, PSMA3, PSMB10, PSMC6, PSMD2, UBC, PSMD13, PSMA6, PSMB7, PSMC1, PSMD7, PSMD11, PSMA4, PSMD3, PSMB5, PSMC2, PSMD9, PSMD12, PSMB4, PSME3, PSMD10, PSMD14, SMURF1, PSMA1, PSME4, PSMD5, DVL2, UBA52, SMURF2, FZD7, FZD1, PRICKLE1	Reactome_2022	0	0	4.17698	0.4872	52	0.2662	39/52
Developmental Biology R-HSA-1266738	COL4A2, COL4A1, MEF2C, MYH11, MYL9, NR2F2, ADIRF, ITGA1, ARPC5, PTK2, PSME1, RPS7, LGI4, EPAS1, EBF1, TSC22D1, MYL6, FAU, PFN1, TRPC6, ROCK1, RPL18, MYH9, RPS5, UTRN, VASP, NFASC, RHOB, CACNA1H, RPL5, RPS8, CD36, ARPC1A, RPS27A, RPL8, FABP4, RPL3, TLN1, RPL6, HSP90AB1, RPS16, PLXND1, RPL7A, SCN4B, MYC, RPL18A, RPL14, SPTBN1, ITGB1, SLIT3, SEM1, RPL29, ARHGEF7, PSMB6, NRP1, UBB, RPS13, PSME2, PSMA…	Reactome_2022	0	0	4.1762	0.165731	494	0.1953	173/494
Degradation Of Beta-Catenin By Destruction Complex R-HSA-195253	PSME1, SKP1, RPS27A, MYC, SEM1, PSMB6, UBB, PSME2, PSMA7, PSMB1, PSMB3, PSMD4, PSMA5, PSMC5, PSMB9, PSMC4, PSMB8, PSMB2, PSMD8, PSMC3, PSMF1, PSMD6, PSMA3, PSMB10, PPP2R1A, HDAC1, RBX1, PSMC6, CTBP2, PSMD2, UBC, PSMD13, PSMA6, PSMB7, PSMC1, PSMD7, PSMD11, PSMA4, PSMD3, PSMB5, PPP2R5E, PSMC2, TLE1, PSMD9, PSMD12, PPP2CA, PPP2R5A, PSMB4, CUL1, PSME3, CSNK1A1, PPP2R5B, PSMD10, PSMD14, GSK3B, PPP2R5D…	Reactome_2022	0	0	4.17572	0.433785	69	0.2803	49/69
Response Of EIF2AK4 (GCN2) To Amino Acid Deficiency R-HSA-9633012	RPS7, FAU, RPL18, RPS5, RPL5, RPS8, RPS27A, RPL8, RPL3, RPL6, RPS16, RPL7A, RPL18A, RPL14, RPL29, RPS13, RPL10A, RPL19, RPS3A, RPL32, RPS19, RPS3, RPS25, RPL7, RPL30, RPL23A, RPS4X, RPS9, RPS14, EIF2S3, ATF3, RPL22, RPL35, RPL21, RPS2, RPL9, RPL35A, RPL12, RPL27, RPS15, RPS27, RPS28, RPS21, RPL15, RPL37A, RPL26, RPL39L, RPL4, RSL24D1, RPS17, RPL36AL, RPL38, RPL36A, RPL23, RPS10, MRPL13, EIF2S1, R…	Reactome_2022	0	0	4.16782	0.377758	91	0.1762	50/91
Viral mRNA Translation R-HSA-192823	RPS7, FAU, RPL18, RPS5, RPL5, RPS8, RPS27A, RPL8, RPL3, RPL6, RPS16, RPL7A, RPL18A, RPL14, RPL29, RPS13, RPL10A, RPL19, RPS3A, RPL32, RPS19, RPS3, RPS25, RPL7, RPL30, RPL23A, RPS4X, RPS9, RPS14, RPL22, RPL35, RPL21, RPS2, RPL9, RPL35A, RPL12, RPL27, RPS15, RPS27, RPS28, RPS21, RPL15, RPL37A, RPL26, RPL39L, RPL4, RSL24D1, RPS17, RPL36AL, RPL38, RPL36A, GRSF1, RPL23, RPS10, MRPL13, RPS27L, PBRM1, D…	Reactome_2022	0	0	4.15931	0.392883	85	0.1762	48/85
Regulation Of RAS By GAPs R-HSA-5658442	PSME1, RPS27A, SEM1, PSMB6, UBB, PSME2, PSMA7, PSMB1, PSMB3, PSMD4, PSMA5, PSMC5, PSMB9, PSMC4, DAB2IP, PSMB8, PSMB2, PSMD8, PSMC3, PSMF1, PSMD6, PSMA3, RASAL2, PSMB10, RBX1, PSMC6, PSMD2, UBC, PSMD13, PSMA6, PSMB7, PSMC1, PSMD7, PSMD11, PSMA4, PSMD3, PSMB5, PSMC2, PSMD9, PSMD12, PSMB4, PSME3, PSMD10, PSMD14, SPRED1, PSMA1, PSME4, SYNGAP1, PSMD5, SPRED2, NF1, RASA3, CUL3, NRAS, RASA2, UBA52	Reactome_2022	0	0	4.14811	0.469469	56	0.2662	41/56
NIK To Noncanonical NF-kB Signaling R-HSA-5676590	PSME1, SKP1, RPS27A, SEM1, PSMB6, UBB, PSME2, PSMA7, PSMB1, PSMB3, PSMD4, PSMA5, PSMC5, PSMB9, PSMC4, PSMB8, PSMB2, PSMD8, PSMC3, PSMF1, PSMD6, PSMA3, PSMB10, PSMC6, PSMD2, UBC, PSMD13, PSMA6, PSMB7, PSMC1, PSMD7, PSMD11, PSMA4, PSMD3, PSMB5, PSMC2, PSMD9, PSMD12, PSMB4, CUL1, UBA3, PSME3, PSMD10, PSMD14, FBXW11, RELB, PSMA1, NFKB2, PSME4, PSMD5, UBE2M, UBA52	Reactome_2022	0	0	4.14074	0.492297	52	0.2803	40/52
APC/C-mediated Degradation Of Cell Cycle Proteins R-HSA-174143	PSME1, SKP1, RPS27A, SEM1, PSMB6, UBB, PSME2, PSMA7, ANAPC16, PSMB1, PSMB3, PSMD4, PSMA5, PSMC5, PSMB9, PSMC4, PSMB8, PSMB2, UBE2E1, PSMD8, PSMC3, PSMF1, PSMD6, PSMA3, PSMB10, PSMC6, PSMD2, UBC, RB1, PSMD13, PSMA6, BUB3, PSMB7, PSMC1, PSMD7, PSMD11, PSMA4, PSMD3, PSMB5, PSMC2, PSMD9, ANAPC7, PSMD12, PSMB4, CUL1, ANAPC11, PSME3, PSMD10, ANAPC15, PSMD14, ANAPC2, UBE2D1, ANAPC10, CDC27, ANAPC4, PSMA…	Reactome_2022	0	0	4.14021	0.443486	63	0.4015	53/63
Antigen processing-Cross Presentation R-HSA-1236975	B2M, HLA-B, HLA-C, HLA-A, PSME1, HMGB1, HLA-F, HLA-E, CD36, RPS27A, SEM1, PSMB6, UBB, PSME2, PSMA7, PSMB1, PSMB3, PSMD4, PSMA5, PSMC5, PSMB9, PSMC4, PSMB8, PSMB2, PSMD8, PSMC3, PSMF1, PSMD6, PSMA3, PSMB10, PSMC6, VAMP3, TAPBP, VAMP8, PSMD2, UBC, PSMD13, PSMA6, PSMB7, PSMC1, PSMD7, PSMD11, PSMA4, PSMD3, PSMB5, PSMC2, HLA-G, PSMD9, PSMD12, NDUFA2, PSMB4, PSME3, LNPEP, CALR, PSMD10, PSMD14, CYBA, MY…	Reactome_2022	0	0	4.13804	0.400521	77	0.2529	50/77
G2/M Transition R-HSA-69275	PPP1R12A, PSME1, PHLDA1, PPP1R12B, SKP1, RPS27A, HSP90AB1, SEM1, PSMB6, UBB, PSME2, PSMA7, TUBB4B, HSP90AA1, DCTN2, PSMB1, PSMB3, PSMD4, PSMA5, PSMC5, PSMB9, PSMC4, PSMB8, PSMB2, PSMD8, PSMC3, PSMF1, PSMD6, PSMA3, OPTN, AJUBA, PSMB10, PPP2R1A, TUBA1A, DCTN3, DYNLL1, RBX1, MAPRE1, PSMC6, SSNA1, PSMD2, UBC, TUBG1, DCTN1, CDKN1A, PSMD13, CSNK1E, PSMA6, PSMB7, PSMC1, PSMD7, PSMD11, PSMA4, PSMD3, PSMB…	Reactome_2022	0	0	4.1276	0.320505	116	0.3741	80/116
Mitotic G2-G2/M Phases R-HSA-453274	PPP1R12A, PSME1, PHLDA1, PPP1R12B, SKP1, RPS27A, HSP90AB1, SEM1, PSMB6, UBB, PSME2, PSMA7, TUBB4B, HSP90AA1, DCTN2, PSMB1, PSMB3, PSMD4, PSMA5, PSMC5, PSMB9, PSMC4, PSMB8, PSMB2, PSMD8, PSMC3, PSMF1, PSMD6, PSMA3, OPTN, AJUBA, PSMB10, PPP2R1A, TUBA1A, DCTN3, DYNLL1, RBX1, MAPRE1, PSMC6, SSNA1, PSMD2, UBC, TUBG1, DCTN1, CDKN1A, PSMD13, CSNK1E, PSMA6, PSMB7, PSMC1, PSMD7, PSMD11, PSMA4, PSMD3, PSMB…	Reactome_2022	0	0	4.1276	0.320505	116	0.3741	80/116
DNA Replication R-HSA-69306	PSME1, SKP1, RPS27A, SEM1, PSMB6, UBB, PSME2, PSMA7, ANAPC16, PSMB1, PSMB3, PSMD4, PSMA5, POLD2, PSMC5, PSMB9, PSMC4, PSMB8, POLD4, PSMB2, UBE2E1, PSMD8, PSMC3, PSMF1, PSMD6, PSMA3, PSMB10, MCM3, RBX1, PSMC6, POLE4, PSMD2, UBC, PSMD13, PSMA6, PSMB7, PSMC1, PSMD7, PSMD11, PSMA4, PSMD3, MCM5, PSMB5, PSMC2, PSMD9, ANAPC7, PSMD12, PSMB4, MCM7, CUL1, RFC2, RPA3, ANAPC11, PSME3, PSMD10, ANAPC15, PSMD14…	Reactome_2022	0	0	4.11311	0.401193	78	0.4235	64/78
Signaling By NOTCH4 R-HSA-9013694	PSME1, JAG1, ACTA2, YWHAZ, SKP1, HEY2, RPS27A, SEM1, PSMB6, UBB, PSME2, PSMA7, PSMB1, PSMB3, PSMD4, PSMA5, PSMC5, PSMB9, PSMC4, NOTCH1, PSMB8, PSMB2, PSMD8, PSMC3, PSMF1, PSMD6, PSMA3, PSMB10, RBX1, PSMC6, PSMD2, UBC, PSMD13, PSMA6, PSMB7, PSMC1, PSMD7, PSMD11, PSMA4, PSMD3, SNW1, PSMB5, APH1B, PSMC2, PSMD9, PSMD12, PSMB4, CUL1, PSME3, PSMD10, PSMD14, MAML2, KAT2A, PSENEN, EP300, NCSTN, PSMA1, PS…	Reactome_2022	0	0	4.10922	0.429426	68	0.2803	48/68
Regulation Of RUNX3 Expression And Activity R-HSA-8941858	PSME1, RPS27A, SEM1, PSMB6, UBB, PSME2, PSMA7, PSMB1, PSMB3, PSMD4, PSMA5, PSMC5, PSMB9, PSMC4, PSMB8, PSMB2, PSMD8, PSMC3, PSMF1, PSMD6, PSMA3, PSMB10, PSMC6, PSMD2, UBC, PSMD13, PSMA6, PSMB7, PSMC1, PSMD7, PSMD11, PSMA4, PSMD3, PSMB5, PSMC2, PSMD9, PSMD12, PSMB4, SRC, PSME3, TGFB1, PSMD10, PSMD14, SMURF1, EP300, PSMA1, PSMD5, MDM2, UBA52, SMURF2, CBFB, CDKN2A	Reactome_2022	0	0	4.10381	0.477867	52	0.2754	39/52
G1/S DNA Damage Checkpoints R-HSA-69615	PSME1, RPS27A, SEM1, CDKN1B, PSMB6, UBB, PSME2, PSMA7, PSMB1, PSMB3, PSMD4, PSMA5, PSMC5, PSMB9, PSMC4, PSMB8, PSMB2, PSMD8, PSMC3, PSMF1, PSMD6, PSMA3, PSMB10, ZNF385A, PSMC6, PSMD2, UBC, CDKN1A, PSMD13, PSMA6, PSMB7, PSMC1, PSMD7, PSMD11, PSMA4, PSMD3, PSMB5, PSMC2, PSMD9, PSMD12, PSMB4, TP53, PSME3, CARD16, PSMD10, PSMD14, PHF20, PSMA1, PSME4, PCBP4, PSMD5, MDM4, MDM2, ATM, UBA52, CDKN2A	Reactome_2022	0	0	4.10365	0.469469	56	0.2662	41/56
p53-Dependent G1 DNA Damage Response R-HSA-69563	PSME1, RPS27A, SEM1, CDKN1B, PSMB6, UBB, PSME2, PSMA7, PSMB1, PSMB3, PSMD4, PSMA5, PSMC5, PSMB9, PSMC4, PSMB8, PSMB2, PSMD8, PSMC3, PSMF1, PSMD6, PSMA3, PSMB10, ZNF385A, PSMC6, PSMD2, UBC, CDKN1A, PSMD13, PSMA6, PSMB7, PSMC1, PSMD7, PSMD11, PSMA4, PSMD3, PSMB5, PSMC2, PSMD9, PSMD12, PSMB4, TP53, PSME3, CARD16, PSMD10, PSMD14, PHF20, PSMA1, PSME4, PCBP4, PSMD5, MDM4, MDM2, ATM, UBA52, CDKN2A	Reactome_2022	0	0	4.10365	0.469469	56	0.2662	41/56
Nonsense Mediated Decay (NMD) Enhanced By Exon Junction Complex (EJC) R-HSA-975957	RPS7, FAU, RPL18, RPS5, RPL5, RPS8, RPS27A, RPL8, RPL3, RPL6, RPS16, RPL7A, RPL18A, RPL14, RPL29, RPS13, RPL10A, RPL19, RPS3A, RPL32, RPS19, PABPC1, RPS3, RPS25, RPL7, RPL30, RPL23A, RPS4X, RPS9, RPS14, RPL22, RPL35, RPL21, SMG7, RPS2, RPL9, RPL35A, RPL12, RPL27, RPS15, RPS27, RPS28, RPS21, RPL15, PPP2R1A, MAGOH, RPL37A, RPL26, RPL39L, RPL4, RSL24D1, RPS17, CASC3, RBM8A, RNPS1, RPL36AL, RPL38, RP…	Reactome_2022	0	0	4.10242	0.34319	105	0.1949	56/105
Selenoamino Acid Metabolism R-HSA-2408522	RPS7, FAU, RPL18, RPS5, RPL5, RPS8, RPS27A, RPL8, RPL3, RPL6, RPS16, RPL7A, RPL18A, RPL14, RPL29, RPS13, RPL10A, RPL19, RPS3A, RPL32, RPS19, RPS3, RPS25, RPL7, RPL30, RPL23A, RPS4X, RPS9, RPS14, RPL22, RPL35, RPL21, RPS2, RPL9, RPL35A, RPL12, RPL27, RPS15, RPS27, RPS28, RPS21, RPL15, RPL37A, RPL26, RPL39L, AIMP2, RPL4, RSL24D1, RPS17, RPL36AL, SEPHS2, RPL38, RPL36A, RPL23, AIMP1, AHCY, EEFSEC, RP…	Reactome_2022	0	0	4.09313	0.370374	91	0.2715	58/91
Smooth Muscle Contraction R-HSA-445355	MYH11, CALD1, MYL9, MYLK, ITGA1, GUCY1A1, GUCY1B1, TPM2, ACTA2, TPM1, LMOD1, MYL6, PDE5A, GUCY1A2, CALM1, ANXA6, SORBS3, CACNA1H, TLN1, ACTG2, VCL, MYL12A, SORBS1, PKN2, PKN1, ALDH2, TPM4, MYL12B, MYL6B, ANXA1, PXDN, TPM3, ANXA2, ITGB5	Reactome_2022	0	0	4.08579	0.586404	34	0.0633	22/34
G2/M Checkpoints R-HSA-69481	PSME1, YWHAZ, YWHAB, RPS27A, SEM1, PSMB6, UBB, PSME2, PSMA7, PSMB1, PSMB3, PSMD4, PSMA5, RRAD, PSMC5, YWHAQ, PSMB9, PSMC4, PSMB8, PSMB2, PSMD8, PSMC3, PSMF1, PSMD6, PSMA3, PSMB10, MCM3, PSMC6, YWHAH, PSMD2, UBC, UBE2N, PSMD13, PSMA6, PSMB7, PSMC1, PSMD7, PSMD11, PSMA4, PSMD3, MCM5, PSMB5, PSMC2, PSMD9, UBE2V2, PSMD12, PSMB4, MCM7, TP53, RFC2, KAT5, RPA3, ABRAXAS1, PSME3, BABAM1, UIMC1, PSMD10, PS…	Reactome_2022	0	0	4.08422	0.401101	76	0.3398	56/76
DNA Replication Pre-Initiation R-HSA-69002	PSME1, RPS27A, SEM1, PSMB6, UBB, PSME2, PSMA7, ANAPC16, PSMB1, PSMB3, PSMD4, PSMA5, PSMC5, PSMB9, PSMC4, PSMB8, PSMB2, UBE2E1, PSMD8, PSMC3, PSMF1, PSMD6, PSMA3, PSMB10, MCM3, PSMC6, POLE4, PSMD2, UBC, PSMD13, PSMA6, PSMB7, PSMC1, PSMD7, PSMD11, PSMA4, PSMD3, MCM5, PSMB5, PSMC2, PSMD9, ANAPC7, PSMD12, PSMB4, MCM7, RPA3, ANAPC11, PSME3, PSMD10, ANAPC15, PSMD14, KPNA1, ANAPC2, UBE2D1, ANAPC10, POLE…	Reactome_2022	0	0	4.06412	0.420962	69	0.4235	58/69
Regulation Of APC/C Activators Between G1/S And Early Anaphase R-HSA-176408	PSME1, SKP1, RPS27A, SEM1, PSMB6, UBB, PSME2, PSMA7, ANAPC16, PSMB1, PSMB3, PSMD4, PSMA5, PSMC5, PSMB9, PSMC4, PSMB8, PSMB2, UBE2E1, PSMD8, PSMC3, PSMF1, PSMD6, PSMA3, PSMB10, PSMC6, PSMD2, UBC, PSMD13, PSMA6, BUB3, PSMB7, PSMC1, PSMD7, PSMD11, PSMA4, PSMD3, PSMB5, PSMC2, PSMD9, ANAPC7, PSMD12, PSMB4, CUL1, ANAPC11, PSME3, PSMD10, ANAPC15, PSMD14, ANAPC2, UBE2D1, ANAPC10, CDC27, ANAPC4, PSMA1, PS…	Reactome_2022	0	0	4.05544	0.440846	62	0.4015	52/62
Mitochondrial Translation R-HSA-5368287	TUFM, MRPL32, MRPL24, MRPL34, GADD45GIP1, MRPS26, AURKAIP1, MRPS18B, MRPL43, MRPL33, MRPS7, MRPL21, MRPL16, MRPS21, MRPL36, MRPS36, MRPS18C, MRPL52, MRPS35, MRPL18, MRPS5, MRPS22, MRPL10, MRPL9, MRPS9, MRPS34, MRPL58, MRPL15, MRPL54, MRPS15, MRPL20, MRPL47, MRPL39, MRPL38, MRPL42, MRPS27, MRPL35, OXA1L, MRPS18A, MRPS23, MRPL45, MRPL46, MRPL11, MRPL13, MTIF3, MRPL19, MRPL50, GFM1, MRPS2, MRPL3, MR…	Reactome_2022	0	0	4.05303	0.39253	78	0.3423	57/78
Downstream Signaling Events Of B Cell Receptor (BCR) R-HSA-1168372	PSME1, PPIA, SKP1, CALM1, RPS27A, SEM1, PSMB6, UBB, PSME2, PSMA7, PSMB1, PSMB3, PSMD4, PSMA5, PSMC5, PSMB9, PSMC4, PSMB8, PSMB2, PSMD8, PSMC3, PSMF1, PSMD6, PSMA3, PSMB10, NFKBIA, PSMC6, RELA, PSMD2, UBC, PSMD13, PSMA6, PSMB7, PSMC1, FKBP1A, PSMD7, PSMD11, PSMA4, PSMD3, PSMB5, PSMC2, PSMD9, PSMD12, PSMB4, CUL1, PSME3, PSMD10, PSMD14, FBXW11, IKBKG, IKBKB, BCL10, PSMA1, NFKB1, NFATC3, PSME4, PSMD5…	Reactome_2022	0	0	4.04305	0.426416	64	0.2803	45/64
Mitochondrial Respiratory Chain Complex I (GO:0005747)	NDUFB9, NDUFB10, NDUFB7, NDUFS7, NDUFV2, NDUFB4, NDUFAB1, NDUFS6, NDUFS5, NDUFS2, NDUFB6, NDUFB1, NDUFV1, NDUFB2, NDUFA1, NDUFB11, NDUFA6, NDUFS8, NDUFB3, NDUFA12, NDUFS3, NDUFA5, NDUFA10, NDUFA8, NDUFV3, NDUFB5, NDUFA2, NDUFS1, NDUFA4, NDUFA13, NDUFA3, NDUFC1, NDUFA11, NDUFS4, NDUFC2	GO_Cellular_Component_2023	0	0	4.03566	0.589749	35	0.2701	30/35
Respiratory Chain Complex I (GO:0045271)	NDUFB9, NDUFB10, NDUFB7, NDUFS7, NDUFV2, NDUFB4, NDUFAB1, NDUFS6, NDUFS5, NDUFS2, NDUFB6, NDUFB1, NDUFV1, NDUFB2, NDUFA1, NDUFB11, NDUFA6, NDUFS8, NDUFB3, NDUFA12, NDUFS3, NDUFA5, NDUFA10, NDUFA8, NDUFV3, NDUFB5, NDUFA2, NDUFS1, NDUFA4, NDUFA13, NDUFA3, NDUFC1, NDUFA11, NDUFS4, NDUFC2	GO_Cellular_Component_2023	0	0	4.03566	0.589749	35	0.2701	30/35
Switching Of Origins To A Post-Replicative State R-HSA-69052	PSME1, SKP1, RPS27A, SEM1, PSMB6, UBB, PSME2, PSMA7, ANAPC16, PSMB1, PSMB3, PSMD4, PSMA5, PSMC5, PSMB9, PSMC4, PSMB8, PSMB2, UBE2E1, PSMD8, PSMC3, PSMF1, PSMD6, PSMA3, PSMB10, MCM3, RBX1, PSMC6, PSMD2, UBC, PSMD13, PSMA6, PSMB7, PSMC1, PSMD7, PSMD11, PSMA4, PSMD3, MCM5, PSMB5, PSMC2, PSMD9, ANAPC7, PSMD12, PSMB4, MCM7, CUL1, ANAPC11, PSME3, PSMD10, ANAPC15, PSMD14, ANAPC2, UBE2D1, ANAPC10, ORC4, …	Reactome_2022	0	0	4.02458	0.424939	67	0.2803	47/67
Downstream TCR Signaling R-HSA-202424	PSME1, SKP1, RPS27A, SEM1, CD4, PSMB6, UBB, PSME2, PSMA7, PSMB1, PSMB3, PSMD4, PSMA5, PSMC5, PSMB9, PSMC4, PSMB8, PSMB2, PSMD8, PSMC3, PSMF1, PSMD6, PSMA3, UBE2D2, PSMB10, NFKBIA, PTEN, PSMC6, RELA, PSMD2, UBC, UBE2N, PSMD13, PSMA6, PSMB7, PSMC1, PSMD7, PSMD11, PSMA4, PSMD3, PSMB5, PSMC2, PSMD9, PSMD12, PSMB4, CUL1, PSME3, HLA-DPA1, PSMD10, PSMD14, UBE2D1, FBXW11, RIPK2, PDPK1, IKBKG, IKBKB, BCL1…	Reactome_2022	0	0	4.02141	0.42032	66	0.2803	46/66
Regulation Of PTEN Stability And Activity R-HSA-8948751	PSME1, RPS27A, SEM1, PSMB6, UBB, PSME2, PSMA7, PSMB1, PSMB3, PSMD4, PSMA5, PSMC5, PSMB9, PSMC4, PSMB8, PSMB2, PSMD8, PSMC3, PSMF1, PSMD6, PSMA3, WWP2, FRK, PSMB10, PTEN, PSMC6, PSMD2, UBC, PSMD13, PSMA6, MKRN1, PSMB7, PSMC1, PSMD7, PSMD11, PSMA4, PSMD3, PSMB5, PSMC2, PSMD9, PSMD12, PSMB4, STUB1, PSME3, PSMD10, AKT3, PSMD14, PSMA1, CSNK2B, PSME4, RNF146, PSMD5, XIAP, TNKS2, AKT1, AKT2, TRIM27, TNK…	Reactome_2022	0	0	4.01219	0.43732	60	0.2662	42/60
APC/C:Cdh1 Mediated Degradation Of Cdc20 And APC/C:Cdh1 Targets In Late Mitosis/Early G1 R-HSA-174178	PSME1, RPS27A, SEM1, PSMB6, UBB, PSME2, PSMA7, ANAPC16, PSMB1, PSMB3, PSMD4, PSMA5, PSMC5, PSMB9, PSMC4, PSMB8, PSMB2, UBE2E1, PSMD8, PSMC3, PSMF1, PSMD6, PSMA3, PSMB10, PSMC6, PSMD2, UBC, RB1, PSMD13, PSMA6, PSMB7, PSMC1, PSMD7, PSMD11, PSMA4, PSMD3, PSMB5, PSMC2, PSMD9, ANAPC7, PSMD12, PSMB4, ANAPC11, PSME3, PSMD10, ANAPC15, PSMD14, ANAPC2, UBE2D1, ANAPC10, CDC27, ANAPC4, PSMA1, PSME4, ANAPC5, …	Reactome_2022	0	0	4.00781	0.43732	60	0.2662	42/60
Autodegradation Of Cdh1 By Cdh1:APC/C R-HSA-174084	PSME1, RPS27A, SEM1, PSMB6, UBB, PSME2, PSMA7, ANAPC16, PSMB1, PSMB3, PSMD4, PSMA5, PSMC5, PSMB9, PSMC4, PSMB8, PSMB2, UBE2E1, PSMD8, PSMC3, PSMF1, PSMD6, PSMA3, PSMB10, PSMC6, PSMD2, UBC, PSMD13, PSMA6, PSMB7, PSMC1, PSMD7, PSMD11, PSMA4, PSMD3, PSMB5, PSMC2, PSMD9, ANAPC7, PSMD12, PSMB4, ANAPC11, PSME3, PSMD10, ANAPC15, PSMD14, ANAPC2, UBE2D1, ANAPC10, CDC27, ANAPC4, PSMA1, ANAPC5, ANAPC1, PSMD…	Reactome_2022	0	0	3.99967	0.446776	58	0.4015	49/58
APC/C:Cdc20 Mediated Degradation Of Mitotic Proteins R-HSA-176409	PSME1, RPS27A, SEM1, PSMB6, UBB, PSME2, PSMA7, ANAPC16, PSMB1, PSMB3, PSMD4, PSMA5, PSMC5, PSMB9, PSMC4, PSMB8, PSMB2, UBE2E1, PSMD8, PSMC3, PSMF1, PSMD6, PSMA3, PSMB10, PSMC6, PSMD2, UBC, PSMD13, PSMA6, BUB3, PSMB7, PSMC1, PSMD7, PSMD11, PSMA4, PSMD3, PSMB5, PSMC2, PSMD9, ANAPC7, PSMD12, PSMB4, ANAPC11, PSME3, PSMD10, ANAPC15, PSMD14, ANAPC2, UBE2D1, ANAPC10, CDC27, ANAPC4, PSMA1, PSME4, ANAPC5,…	Reactome_2022	0	0	3.99382	0.43732	60	0.2662	42/60
Cdc20:Phospho-APC/C Mediated Degradation Of Cyclin A R-HSA-174184	PSME1, RPS27A, SEM1, PSMB6, UBB, PSME2, PSMA7, ANAPC16, PSMB1, PSMB3, PSMD4, PSMA5, PSMC5, PSMB9, PSMC4, PSMB8, PSMB2, UBE2E1, PSMD8, PSMC3, PSMF1, PSMD6, PSMA3, PSMB10, PSMC6, PSMD2, UBC, PSMD13, PSMA6, BUB3, PSMB7, PSMC1, PSMD7, PSMD11, PSMA4, PSMD3, PSMB5, PSMC2, PSMD9, ANAPC7, PSMD12, PSMB4, ANAPC11, PSME3, PSMD10, ANAPC15, PSMD14, ANAPC2, UBE2D1, ANAPC10, CDC27, ANAPC4, PSMA1, PSME4, ANAPC5,…	Reactome_2022	0	0	3.99382	0.43732	60	0.2662	42/60
Activation Of APC/C And APC/C:Cdc20 Mediated Degradation Of Mitotic Proteins R-HSA-176814	PSME1, RPS27A, SEM1, PSMB6, UBB, PSME2, PSMA7, ANAPC16, PSMB1, PSMB3, PSMD4, PSMA5, PSMC5, PSMB9, PSMC4, PSMB8, PSMB2, UBE2E1, PSMD8, PSMC3, PSMF1, PSMD6, PSMA3, PSMB10, PSMC6, PSMD2, UBC, PSMD13, PSMA6, BUB3, PSMB7, PSMC1, PSMD7, PSMD11, PSMA4, PSMD3, PSMB5, PSMC2, PSMD9, ANAPC7, PSMD12, PSMB4, ANAPC11, PSME3, PSMD10, ANAPC15, PSMD14, ANAPC2, UBE2D1, ANAPC10, CDC27, ANAPC4, PSMA1, PSME4, ANAPC5,…	Reactome_2022	0	0	3.99382	0.43732	60	0.2662	42/60
APC:Cdc20 Mediated Degradation Of Cell Cycle Proteins Before Cycle Checkpoint Satisfied R-HSA-179419	PSME1, RPS27A, SEM1, PSMB6, UBB, PSME2, PSMA7, ANAPC16, PSMB1, PSMB3, PSMD4, PSMA5, PSMC5, PSMB9, PSMC4, PSMB8, PSMB2, UBE2E1, PSMD8, PSMC3, PSMF1, PSMD6, PSMA3, PSMB10, PSMC6, PSMD2, UBC, PSMD13, PSMA6, BUB3, PSMB7, PSMC1, PSMD7, PSMD11, PSMA4, PSMD3, PSMB5, PSMC2, PSMD9, ANAPC7, PSMD12, PSMB4, ANAPC11, PSME3, PSMD10, ANAPC15, PSMD14, ANAPC2, UBE2D1, ANAPC10, CDC27, ANAPC4, PSMA1, PSME4, ANAPC5,…	Reactome_2022	0	0	3.99382	0.43732	60	0.2662	42/60
Translation Initiation Complex Formation R-HSA-72649	RPS7, FAU, RPS5, EIF3K, RPS8, RPS27A, RPS16, RPS13, EIF3G, RPS3A, EIF3L, RPS19, PABPC1, RPS3, RPS25, RPS4X, RPS9, RPS14, EIF3D, EIF2S3, RPS2, EIF4A2, RPS15, EIF3H, RPS27, RPS28, RPS21, EIF3E, EIF3F, EIF1AX, EIF4B, RPS17, EIF4E, EIF3M, EIF3I, EIF4H, EIF4A1, RPS10, EIF3A, EIF2S1, RPS27L, EIF2S2, EIF3J, EIF4G1, EIF3B, RPS20, RPS29, RPS11, RPS12, RPSA, RPS24, RPS23, RPS15A, RPS6	Reactome_2022	0	0	3.98985	0.46646	54	0.2221	37/54
Mitochondrial Translation Elongation R-HSA-5389840	TUFM, MRPL32, MRPL24, MRPL34, GADD45GIP1, MRPS26, AURKAIP1, MRPS18B, MRPL43, MRPL33, MRPS7, MRPL21, MRPL16, MRPS21, MRPL36, MRPS36, MRPS18C, MRPL52, MRPS35, MRPL18, MRPS5, MRPS22, MRPL10, MRPL9, MRPS9, MRPS34, MRPL58, MRPL15, MRPL54, MRPS15, MRPL20, MRPL47, MRPL39, MRPL38, MRPL42, MRPS27, MRPL35, OXA1L, MRPS18A, MRPS23, MRPL45, MRPL46, MRPL11, MRPL13, MRPL19, MRPL50, GFM1, MRPS2, MRPL3, MRPL1, MR…	Reactome_2022	0	0	3.98119	0.395631	75	0.3416	55/75
mRNA Activation Upon Binding Of Cap-Binding Complex And eIFs, Subsequent Binding To 43S R-HSA-72662	RPS7, FAU, RPS5, EIF3K, RPS8, RPS27A, RPS16, RPS13, EIF3G, RPS3A, EIF3L, RPS19, PABPC1, RPS3, RPS25, RPS4X, RPS9, RPS14, EIF3D, EIF2S3, RPS2, EIF4A2, RPS15, EIF3H, RPS27, RPS28, RPS21, EIF3E, EIF3F, EIF1AX, EIF4B, RPS17, EIF4E, EIF3M, EIF3I, EIF4H, EIF4A1, RPS10, EIF3A, EIF2S1, RPS27L, EIF2S2, EIF3J, EIF4EBP1, EIF4G1, EIF3B, RPS20, RPS29, RPS11, RPS12, RPSA, RPS24, RPS23, RPS15A, RPS6	Reactome_2022	0	0	3.95105	0.453973	55	0.2221	37/55
Mitochondrial Translation Initiation R-HSA-5368286	MRPL32, MRPL24, MRPL34, GADD45GIP1, MRPS26, AURKAIP1, MRPS18B, MRPL43, MRPL33, MRPS7, MRPL21, MRPL16, MRPS21, MRPL36, MRPS36, MRPS18C, MRPL52, MRPS35, MRPL18, MRPS5, MRPS22, MRPL10, MRPL9, MRPS9, MRPS34, MRPL58, MRPL15, MRPL54, MRPS15, MRPL20, MRPL47, MRPL39, MRPL38, MRPL42, MRPS27, MRPL35, OXA1L, MRPS18A, MRPS23, MRPL45, MRPL46, MRPL11, MRPL13, MTIF3, MRPL19, MRPL50, MRPS2, MRPL3, MRPL1, MRPS25,…	Reactome_2022	0	0	3.94379	0.391939	74	0.3416	54/74
Stabilization Of P53 R-HSA-69541	PSME1, RPS27A, SEM1, PSMB6, UBB, PSME2, PSMA7, PSMB1, PSMB3, PSMD4, PSMA5, PSMC5, PSMB9, PSMC4, PSMB8, PSMB2, PSMD8, PSMC3, PSMF1, PSMD6, PSMA3, PSMB10, PSMC6, PSMD2, UBC, PSMD13, PSMA6, PSMB7, PSMC1, PSMD7, PSMD11, PSMA4, PSMD3, PSMB5, PSMC2, PSMD9, PSMD12, PSMB4, TP53, PSME3, CARD16, PSMD10, PSMD14, PHF20, PSMA1, PSME4, PSMD5, MDM4, MDM2, ATM, UBA52, CDKN2A	Reactome_2022	0	0	3.93708	0.467836	52	0.2662	38/52
Hedgehog Ligand Biogenesis R-HSA-5358346	PSME1, RPS27A, SEM1, PSMB6, UBB, PSME2, PSMA7, PSMB1, PSMB3, PSMD4, PSMA5, PSMC5, PSMB9, PSMC4, PSMB8, PSMB2, PSMD8, PSMC3, PSMF1, PSMD6, PSMA3, PSMB10, PSMC6, PSMD2, UBC, PSMD13, PSMA6, PSMB7, PSMC1, PSMD7, PSMD11, PSMA4, PSMD3, PSMB5, PSMC2, PSMD9, PSMD12, VCP, PSMB4, PSME3, PSMD10, PSMD14, SEL1L, DERL2, PSMA1, PSME4, PSMD5, OS9, SYVN1, ERLEC1, ADAM17, UBA52, P4HB, SCUBE2	Reactome_2022	0	0	3.9332	0.459352	54	0.2662	39/54
Nuclear Events Mediated By NFE2L2 R-HSA-9759194	PSME1, SKP1, RPS27A, MYC, SEM1, PSMB6, UBB, PSME2, PSMA7, TKT, PSMB1, PSMB3, PSMD4, PSMA5, PSMC5, PSMB9, PSMC4, NOTCH1, PSMB8, PSMB2, PSMD8, PSMC3, PSMF1, PSMD6, PSMA3, PSMB10, PRDX1, RBX1, PSMC6, PSMD2, UBC, PSMD13, TALDO1, PSMA6, PSMB7, PSMC1, PSMD7, PSMD11, PSMA4, PSMD3, PSMB5, PSMC2, PSMD9, PSMD12, PSMB4, CUL1, PSME3, PSMD10, PSMD14, GSK3B, ATF4, PHGDH, EP300, TXNRD1, UBL4A, PSMA1, PSMD5, NFE…	Reactome_2022	0	0	3.93304	0.42032	66	0.2803	46/66
ABC Transporter Disorders R-HSA-5619084	ABCC9, PSME1, RPS27A, SEM1, PSMB6, UBB, PSME2, PSMA7, PSMB1, PSMB3, PSMD4, PSMA5, PSMC5, PSMB9, PSMC4, PSMB8, PSMB2, PSMD8, PSMC3, PSMF1, PSMD6, PSMA3, RNF5, PSMB10, PSMC6, PSMD2, UBC, PSMD13, PSMA6, PSMB7, PSMC1, PSMD7, PSMD11, PSMA4, PSMD3, PSMB5, PSMC2, LMBRD1, PSMD9, PSMD12, VCP, PSMB4, PSME3, PSMD10, PSMD14, SEL1L, DERL2, PSMA1, PSME4, DERL1, PSMD5, OS9, RNF185, ABCD4, ERLEC1, ERLIN2, ERLIN1…	Reactome_2022	0	0	3.92804	0.43732	60	0.2662	42/60
Cell Cycle R-HSA-1640170	PPP1R12A, PSME1, PHLDA1, SYNE2, YWHAZ, PPP1R12B, SKP1, YWHAB, RPS27A, HSP90AB1, LMNA, MYC, SEM1, CDKN1B, PSMB6, UBB, HSPA2, PSME2, PSMA7, RAN, TUBB4B, ANAPC16, TUBA1B, HSP90AA1, DCTN2, PSMB1, PSMB3, PSMD4, PSMA5, RRAD, POLD2, PSMC5, YWHAQ, PSMB9, PSMC4, PSMB8, POLD4, PSMB2, UBE2E1, PSMD8, PSMC3, PSMF1, PSMD6, PSMA3, RBBP7, OPTN, TUBA1C, RPS27, NUDC, AJUBA, SMC1A, PSMB10, ENSA, RAB1B, ZNF385A, PPP…	Reactome_2022	0	0	3.9273	0.180461	346	0.6544	286/346
TCR Signaling R-HSA-202403	PSME1, SKP1, VASP, RPS27A, SEM1, CD4, ARHGEF7, PSMB6, UBB, PSME2, PSMA7, PSMB1, PSMB3, PAG1, PSMD4, PSMA5, PSMC5, PSMB9, PSMC4, PSMB8, PSMB2, PSMD8, PSMC3, PSMF1, PSMD6, PSMA3, LCP2, UBE2D2, PSMB10, NFKBIA, PTEN, PSMC6, RELA, CSK, PSMD2, UBC, UBE2N, PSMD13, PSMA6, PSMB7, PSMC1, PSMD7, PSMD11, PSMA4, PSMD3, PSMB5, PSMC2, PSMD9, PSMD12, PSMB4, CUL1, PSME3, HLA-DPA1, PSMD10, PKN2, PSMD14, UBE2D1, FB…	Reactome_2022	0	0	3.92694	0.380547	78	0.2516	49/78
Nonalcoholic Fatty Liver Disease WP4396	NDUFA4L2, COX4I2, COX6A1, COX5B, COX7A2, COX4I1, NDUFB9, NDUFB10, NDUFB7, COX7B, UQCRC1, NDUFS7, COX6C, CYC1, CYCS, NDUFV2, COX7A1, UQCRB, NDUFB4, COX8A, COX6B1, NDUFAB1, NDUFS6, UQCRC2, UQCRH, NDUFS5, NDUFS2, NDUFB6, NDUFB1, UQCR11, NDUFV1, NDUFB2, NDUFA1, UQCRFS1, RAC1, NDUFB11, NDUFA6, COX5A, SDHC, NDUFS8, SDHA, NDUFB3, NDUFA12, NDUFS3, SDHB, SOCS3, NDUFA5, COX7C, RELA, NDUFA10, NDUFA8, NDUFV3…	WikiPathways_2024_Human	0	0	3.92094	0.332873	107	0.2887	66/107
CDK-mediated Phosphorylation And Removal Of Cdc6 R-HSA-69017	PSME1, RPS27A, SEM1, PSMB6, UBB, PSME2, PSMA7, ANAPC16, PSMB1, PSMB3, PSMD4, PSMA5, PSMC5, PSMB9, PSMC4, PSMB8, PSMB2, UBE2E1, PSMD8, PSMC3, PSMF1, PSMD6, PSMA3, PSMB10, PSMC6, PSMD2, UBC, PSMD13, PSMA6, PSMB7, PSMC1, PSMD7, PSMD11, PSMA4, PSMD3, PSMB5, PSMC2, PSMD9, ANAPC7, PSMD12, PSMB4, ANAPC11, PSME3, PSMD10, ANAPC15, PSMD14, ANAPC2, UBE2D1, ANAPC10, CDC27, ANAPC4, PSMA1, PSME4, ANAPC5, ANAPC…	Reactome_2022	0	0	3.91983	0.432404	59	0.4015	49/59
APC/C:Cdc20 Mediated Degradation Of Securin R-HSA-174154	PSME1, RPS27A, SEM1, PSMB6, UBB, PSME2, PSMA7, ANAPC16, PSMB1, PSMB3, PSMD4, PSMA5, PSMC5, PSMB9, PSMC4, PSMB8, PSMB2, UBE2E1, PSMD8, PSMC3, PSMF1, PSMD6, PSMA3, PSMB10, PSMC6, PSMD2, UBC, PSMD13, PSMA6, PSMB7, PSMC1, PSMD7, PSMD11, PSMA4, PSMD3, PSMB5, PSMC2, PSMD9, ANAPC7, PSMD12, PSMB4, ANAPC11, PSME3, PSMD10, ANAPC15, PSMD14, ANAPC2, UBE2D1, ANAPC10, CDC27, ANAPC4, PSMA1, PSME4, ANAPC5, ANAPC…	Reactome_2022	0	0	3.91983	0.432404	59	0.4015	49/59
Hedgehog Off State R-HSA-5610787	PSME1, SKP1, RPS27A, SEM1, PSMB6, UBB, PSME2, PSMA7, ADCY4, PSMB1, PSMB3, PSMD4, PSMA5, PSMC5, PSMB9, PSMC4, PSMB8, PSMB2, PSMD8, PSMC3, PSMF1, PSMD6, PSMA3, PRKAR1B, ADCY6, PSMB10, PRKAR1A, RBX1, PSMC6, PSMD2, UBC, PSMD13, PSMA6, PSMB7, PSMC1, PSMD7, PSMD11, PSMA4, PSMD3, PSMB5, PSMC2, IFT57, PSMD9, PSMD12, PSMB4, CUL1, FUZ, PSME3, IFT52, CSNK1A1, PSMD10, PSMD14, PRKAR2A, GSK3B, PRKACB, OFD1, TU…	Reactome_2022	0	0	3.89998	0.402414	69	0.3839	54/69
Defective CFTR Causes Cystic Fibrosis R-HSA-5678895	PSME1, RPS27A, SEM1, PSMB6, UBB, PSME2, PSMA7, PSMB1, PSMB3, PSMD4, PSMA5, PSMC5, PSMB9, PSMC4, PSMB8, PSMB2, PSMD8, PSMC3, PSMF1, PSMD6, PSMA3, RNF5, PSMB10, PSMC6, PSMD2, UBC, PSMD13, PSMA6, PSMB7, PSMC1, PSMD7, PSMD11, PSMA4, PSMD3, PSMB5, PSMC2, PSMD9, PSMD12, VCP, PSMB4, PSME3, PSMD10, PSMD14, SEL1L, DERL2, PSMA1, PSME4, DERL1, PSMD5, OS9, RNF185, ERLEC1, ERLIN2, ERLIN1, UBA52, DERL3	Reactome_2022	0	0	3.89677	0.451479	56	0.2662	40/56
Assembly Of Pre-Replicative Complex R-HSA-68867	PSME1, RPS27A, SEM1, PSMB6, UBB, PSME2, PSMA7, ANAPC16, PSMB1, PSMB3, PSMD4, PSMA5, PSMC5, PSMB9, PSMC4, PSMB8, PSMB2, UBE2E1, PSMD8, PSMC3, PSMF1, PSMD6, PSMA3, PSMB10, MCM3, PSMC6, PSMD2, UBC, PSMD13, PSMA6, PSMB7, PSMC1, PSMD7, PSMD11, PSMA4, PSMD3, MCM5, PSMB5, PSMC2, PSMD9, ANAPC7, PSMD12, PSMB4, MCM7, ANAPC11, PSME3, PSMD10, ANAPC15, PSMD14, KPNA1, ANAPC2, UBE2D1, ANAPC10, ORC4, KPNA6, CDC2…	Reactome_2022	0	0	3.89399	0.413483	66	0.4235	55/66
Ribosomal Scanning And Start Codon Recognition R-HSA-72702	RPS7, FAU, RPS5, EIF3K, RPS8, RPS27A, RPS16, RPS13, EIF3G, RPS3A, EIF3L, RPS19, RPS3, RPS25, RPS4X, RPS9, RPS14, EIF3D, EIF2S3, RPS2, EIF4A2, RPS15, EIF3H, RPS27, RPS28, RPS21, EIF3E, EIF3F, EIF1AX, EIF4B, RPS17, EIF4E, EIF3M, EIF3I, EIF4H, EIF4A1, RPS10, EIF3A, EIF2S1, RPS27L, EIF2S2, EIF3J, EIF4G1, EIF3B, RPS20, RPS29, RPS11, RPS12, EIF5, RPSA, RPS24, RPS23, RPS15A, RPS6	Reactome_2022	0	0	3.88052	0.447808	54	0.2221	36/54
Mitochondrial Translation Termination R-HSA-5419276	MRPL32, MRPL24, MRPL34, GADD45GIP1, MRPS26, AURKAIP1, MRPS18B, MRPL43, MRPL33, MRPS7, MRPL21, MRPL16, MRPS21, MRPL36, MRPS36, MRPS18C, MRPL52, MRPS35, MRPL18, MRPS5, MRPS22, MRPL10, MRPL9, MRPS9, MRPS34, MRPL58, MRPL15, MRPL54, MRPS15, MRPL20, MRPL47, MRPL39, MRPL38, MRPL42, MRPS27, MRPL35, OXA1L, MRPS18A, MRPS23, MRPL45, MRPL46, MRPL11, MRPL13, MRPL19, MRPL50, MRPS2, MRPL3, MRPL1, MRPS25, MRPL40…	Reactome_2022	0	0	3.86682	0.381495	75	0.3423	54/75
protein-RNA Complex Assembly (GO:0022618)	RPS5, EIF3K, RPL5, RPL6, HSP90AB1, EIF3G, EIF3L, RPS19, RPL23A, HSP90AA1, RPS14, XRCC5, EIF3D, EIF2S3, NOP53, PUF60, NOL3, SNRPB, SRSF5, RPS15, EIF3H, EIF6, RPS27, RPL10, RPS28, EIF3E, MRPS7, STRAP, EIF3F, SRSF10, LUC7L2, SNRPD3, PTGES3, TNIP1, CDC73, SNRPD1, BOP1, EIF3M, PRPF6, TSSC4, LUC7L3, EIF3I, RRS1, RPL38, XAB2, PRPF19, LSM4, MRPL20, SNRNP200, SNRPD2, CPSF7, WDR77, SNRPE, HNRNPC, NOP2, SF3…	GO_Biological_Process_2023	0	0	3.86335	0.299772	121	0.4571	91/121
Mitochondrial Translation (GO:0032543)	TUFM, MRPL24, MRPL34, GADD45GIP1, MRPS26, MRPS18B, MRPL43, MRPL33, MRPS7, MRPL21, MRPL16, MRPS21, MRPL28, MRPL36, MRPS18C, MRPL52, MRPL2, MRPL18, MRPS5, MRPS22, MRPL10, MRPL9, MRPS9, IARS2, MRPS34, MRPL58, MRPL22, MRPL54, MRPS15, MRPL20, MRPL47, MRPL39, MRPL38, MRPL42, MRPS27, MRPS28, MRPL35, MRPS18A, MRPS23, MRPL45, MRPL46, MRPL11, MRPL13, MTIF3, MRPL19, MRPS12, MRPL50, GFM1, MRPS2, MRPL3, MRPL1…	GO_Biological_Process_2023	0	0	3.83732	0.366954	82	0.4053	63/82
NADH Dehydrogenase (Quinone) Activity (GO:0050136)	NDUFB9, NDUFB10, NDUFB7, NDUFS7, NDUFV2, NDUFB4, NDUFS6, NDUFS5, NDUFS2, NDUFB6, NDUFB1, NDUFV1, NDUFB2, NDUFA6, NDUFS8, NDUFB3, NDUFA12, NDUFS3, NDUFA5, NDUFA10, NDUFA8, NDUFV3, NDUFB5, NDUFA2, NDUFS1, NDUFA4, NDUFA3, NDUFC1, NDUFS4, NDUFC2	GO_Molecular_Function_2023	0	0	3.83448	0.601179	30	0.2679	26/30
NADH Dehydrogenase (Ubiquinone) Activity (GO:0008137)	NDUFB9, NDUFB10, NDUFB7, NDUFS7, NDUFV2, NDUFB4, NDUFS6, NDUFS5, NDUFS2, NDUFB6, NDUFB1, NDUFV1, NDUFB2, NDUFA6, NDUFS8, NDUFB3, NDUFA12, NDUFS3, NDUFA5, NDUFA10, NDUFA8, NDUFV3, NDUFB5, NDUFA2, NDUFS1, NDUFA4, NDUFA3, NDUFC1, NDUFS4, NDUFC2	GO_Molecular_Function_2023	0	0	3.83448	0.601179	30	0.2679	26/30
Mitochondrial Electron Transport, NADH To Ubiquinone (GO:0006120)	NDUFB9, NDUFB10, NDUFB7, NDUFS7, NDUFV2, NDUFB4, NDUFAB1, NDUFS6, NDUFS5, NDUFS2, NDUFB6, NDUFB1, NDUFV1, NDUFB2, NDUFA6, NDUFS8, NDUFB3, NDUFS3, NDUFA5, NDUFA10, NDUFA8, NDUFV3, NDUFB5, NDUFA2, NDUFS1, NDUFA4, NDUFA3, NDUFC1, NDUFS4, NDUFC2	GO_Biological_Process_2023	0	0	3.81621	0.601179	30	0.2679	26/30
Muscle Contraction (GO:0006936)	MYH11, MYLK, GJC1, TPM2, EDNRA, TPM1, CRYAB, LMOD1, MYL6, ROCK1, CASQ2, UTRN, SGCA, CACNA1H, FXYD1, ALDOA, HRC, GAMT, SLC8A1, SMTN, ROCK2, DTNA, TMOD3, SLMAP, EMD, SNTA1, SNTB1, APBB1, APBB2, PABPN1, TPM4, ASPH, MYL6B, TPM3, MYOF, SSPN	GO_Biological_Process_2023	0	0	3.81209	0.540373	36	0.1566	25/36
Mitochondrial Gene Expression (GO:0140053)	MRPL24, MRPL34, GADD45GIP1, MRPS26, MRPS18B, MRPL43, MRPL33, MRPS7, MRPL21, MRPL16, MRPS21, MRPL28, MRPL36, MRPS18C, MRPL52, MRPL2, MRPL18, MRPS5, MRPS22, MRPL10, MRPL9, TBRG4, MRPS9, IARS2, TFAM, MRPS34, MRPL58, MRPL22, MRPL54, MRPS15, MRPL20, MRPL47, MRPL39, MRPL38, MRPL42, MRPS27, MRPS28, MRPL35, MRPS18A, MRPS23, MRPL45, MRPL46, MRPL11, MRPL13, MRPL19, MRPS12, MRPL50, MRPS2, POLRMT, MRPL3, MRP…	GO_Biological_Process_2023	0	0	3.77633	0.351575	85	0.4053	64/85
TNFR2 Non-Canonical NF-kB Pathway R-HSA-5668541	PSME1, SKP1, RPS27A, SEM1, PSMB6, UBB, PSME2, PSMA7, PSMB1, PSMB3, PSMD4, PSMA5, PSMC5, PSMB9, PSMC4, PSMB8, PSMB2, PSMD8, PSMC3, PSMF1, PSMD6, PSMA3, PSMB10, PSMC6, CD40, PSMD2, UBC, PSMD13, PSMA6, PSMB7, PSMC1, PSMD7, PSMD11, PSMA4, PSMD3, PSMB5, TNFRSF14, PSMC2, PSMD9, PSMD12, PSMB4, CUL1, TNFRSF1A, UBA3, PSME3, PSMD10, PSMD14, FBXW11, RELB, TNFSF12, PSMA1, NFKB2, PSME4, LTBR, PSMD5, UBE2M, TA…	Reactome_2022	0	0	3.76367	0.411526	61	0.2803	42/61
Regulation Of mRNA Stability By Proteins That Bind AU-rich Elements R-HSA-450531	PSME1, YWHAZ, YWHAB, HSPB1, RPS27A, SEM1, PSMB6, UBB, PSME2, PSMA7, ZFP36, PABPC1, PSMB1, ANP32A, PSMB3, PSMD4, PSMA5, PSMC5, PSMB9, PSMC4, PSMB8, PSMB2, PSMD8, HSPA8, PSMC3, PSMF1, PSMD6, PSMA3, PSMB10, ZFP36L1, EXOSC5, PSMC6, PSMD2, UBC, PSMD13, PSMA6, PSMB7, PSMC1, PSMD7, PSMD11, PSMA4, PSMD3, PSMB5, PSMC2, EXOSC8, PSMD9, PSMD12, PSMB4, EXOSC4, PSME3, ELAVL1, PSMD10, PSMD14, EXOSC3, SET, HNRNP…	Reactome_2022	0	0	3.71126	0.365862	77	0.2742	49/77
SRP-dependent Cotranslational Protein Targeting To Membrane R-HSA-1799339	RPS7, FAU, RPL18, RPS5, RPL5, RPS8, RPS27A, RPL8, RPL3, RPL6, RPS16, RPL7A, RPL18A, RPL14, RPL29, RPS13, RPL10A, RPL19, RPS3A, RPL32, RPS19, RPS3, RPS25, RPL7, RPL30, RPL23A, RPS4X, RPS9, RPS14, RPL22, RPL35, RPL21, RPS2, RPL9, RPL35A, RPL12, RPL27, RPS15, SRP14, RPS27, RPS28, RPS21, RPL15, RPL37A, RPL26, RPL39L, SEC11C, RPL4, RSL24D1, RPS17, RPL36AL, RPL38, RPL36A, SPCS1, SRP68, RPL23, RPS10, MR…	Reactome_2022	0	0	3.70706	0.313468	103	0.1762	50/103
Ribosome Biogenesis (GO:0042254)	RPS7, RPS5, RPL5, RPS8, RPS16, RPL14, SBDS, RPS13, RPS3A, RPS19, RPS25, RPL7, RPS4X, RPS9, RPS14, NOP53, RPL35A, RPL27, NOL7, RPS15, RPS27, RPS28, EXOSC5, XRN2, RPL26, DIMT1, MRPL36, MALSU1, NGDN, RSL24D1, RPS17, TNIP1, BOP1, FBL, RRS1, PIN4, DDX54, NOP58, WDR74, MRPL22, TBL3, NOP16, METTL17, PIH1D1, EXOSC10, UTP11, EBNA1BP2, EXOSC4, SNU13, NOC4L, KRR1, MRPS12, NOP56, GRWD1, NIP7, NOLC1, DNTTIP2,…	GO_Biological_Process_2023	0	0	3.69543	0.292212	121	0.4811	93/121
Formation Of Ternary Complex, And Subsequently, 43S Complex R-HSA-72695	RPS7, FAU, RPS5, EIF3K, RPS8, RPS27A, RPS16, RPS13, EIF3G, RPS3A, EIF3L, RPS19, RPS3, RPS25, RPS4X, RPS9, RPS14, EIF3D, EIF2S3, RPS2, RPS15, EIF3H, RPS27, RPS28, RPS21, EIF3E, EIF3F, EIF1AX, RPS17, EIF3M, EIF3I, RPS10, EIF3A, EIF2S1, RPS27L, EIF2S2, EIF3J, EIF3B, RPS20, RPS29, RPS11, RPS12, RPSA, RPS24, RPS23, RPS15A, RPS6	Reactome_2022	0	0	3.68247	0.460774	47	0.2017	31/47
rRNA Processing R-HSA-72312	RPS7, FAU, RPL18, RPS5, RPL5, RPS8, RPS27A, RPL8, RPL3, RPL6, RPS16, RPL7A, RPL18A, RPL14, RPL29, RPS13, RPL10A, RPL19, RPS3A, RPL32, RPS19, RPS3, RPS25, RPL7, RPL30, RPL23A, RPS4X, RPS9, RPS14, RPL22, RPL35, RPL21, RPS2, RPL9, RPL35A, RPL12, RPL27, RPS15, RPS27, TRMT112, RPS28, RPS21, RPL15, RPL37A, HSD17B10, EXOSC5, XRN2, RPL26, NHP2, DIMT1, RPL39L, RPL4, RSL24D1, RPS17, C1D, BOP1, CSNK1E, FBL,…	Reactome_2022	0	0	3.65566	0.252752	162	0.4811	118/162
Signaling By B Cell Receptor (BCR) R-HSA-983705	PSME1, PPIA, SKP1, CALM1, RPS27A, SEM1, PSMB6, UBB, PSME2, PSMA7, PSMB1, PSMB3, ITPR1, PSMD4, PSMA5, PSMC5, PSMB9, PSMC4, PSMB8, PSMB2, PSMD8, PSMC3, PSMF1, PSMD6, PSMA3, SH3KBP1, PSMB10, NFKBIA, PSMC6, RELA, PSMD2, UBC, PSMD13, PSMA6, PSMB7, PSMC1, FKBP1A, PSMD7, PSMD11, PSMA4, PSMD3, PSMB5, PSMC2, PSMD9, PSMD12, PSMB4, STIM1, CUL1, GRB2, PSME3, PSMD10, PSMD14, FBXW11, IKBKG, IKBKB, BCL10, PSMA1…	Reactome_2022	0	0	3.6274	0.354827	76	0.2803	48/76
Transcriptional Regulation By RUNX3 R-HSA-8878159	PSME1, JAG1, RPS27A, ZFHX3, MYC, SEM1, PSMB6, UBB, PSME2, PSMA7, PSMB1, PSMB3, PSMD4, PSMA5, PSMC5, PSMB9, PSMC4, NOTCH1, PSMB8, PSMB2, PSMD8, TEAD2, PSMC3, PSMF1, PSMD6, PSMA3, ITGA4, PSMB10, PSMC6, PSMD2, CCND1, UBC, CDKN1A, PSMD13, PSMA6, PSMB7, PSMC1, BRD2, PSMD7, PSMD11, PSMA4, PSMD3, SNW1, PSMB5, PSMC2, TEAD4, PSMD9, PSMD12, TEAD3, PSMB4, SRC, TP53, PSME3, TGFB1, PSMD10, PSMD14, MAML2, SMUR…	Reactome_2022	0	0	3.62471	0.342802	83	0.2754	51/83
Complex I Biogenesis R-HSA-6799198	NDUFB9, NDUFB10, NDUFB7, NDUFS7, NDUFV2, NDUFB4, NDUFAB1, NDUFS6, NDUFS5, NDUFS2, NDUFB6, NDUFB1, NDUFV1, NDUFB2, NDUFA1, NDUFB11, NDUFA6, NDUFS8, NDUFB3, NDUFA12, NDUFS3, NDUFAF4, NDUFA5, NDUFA10, NDUFA8, NDUFV3, NDUFB5, NDUFA2, NDUFS1, NDUFA13, TIMMDC1, NDUFA3, ECSIT, NDUFAF3, NDUFC1, COA1, ACAD9, NDUFA11, NDUFAF2, NDUFS4, TMEM126B, NDUFC2	Reactome_2022	0	0	3.6165	0.48508	42	0.3986	37/42
RUNX1 Regulates Transcription Of Genes Involved In Differentiation Of HSCs R-HSA-8939236	PSME1, RPS27A, SEM1, PSMB6, UBB, PSME2, PSMA7, PSMB1, PSMB3, PSMD4, PSMA5, PSMC5, PSMB9, PSMC4, PSMB8, PSMB2, PSMD8, PSMC3, PSMF1, PSMD6, PSMA3, PSMB10, PSMC6, PSMD2, UBC, PSMD13, PSMA6, PSMB7, PSMC1, PSMD7, PSMD11, PSMA4, PSMD3, PSMB5, PSMC2, PSMD9, PSMD12, PSMB4, PSME3, CCNH, MNAT1, PSMD10, PSMD14, KMT2A, TCF7L1, PSMA1, PSME4, PSMD5, YAP1, ITCH, LDB2, UBA52, TCF12, ABL1, CBFB, RUNX1	Reactome_2022	0	0	3.61352	0.415498	56	0.2662	38/56
CLEC7A (Dectin-1) Signaling R-HSA-5607764	PSME1, SKP1, CALM1, RPS27A, SEM1, PSMB6, UBB, PSME2, PSMA7, PSMB1, PSMB3, ITPR1, PSMD4, PSMA5, PSMC5, PSMB9, PSMC4, PSMB8, PSMB2, PSMD8, PSMC3, PSMF1, PSMD6, PSMA3, UBE2D2, PSMB10, NFKBIA, PSMC6, RELA, PSMD2, UBC, UBE2N, PSMD13, PSMA6, PSMB7, PSMC1, PSMD7, PSMD11, PSMA4, PSMD3, PSMB5, PSMC2, PSMD9, PSMD12, PSMB4, SRC, CUL1, UBA3, PSME3, PSMD10, PSMD14, UBE2D1, FBXW11, PDPK1, IKBKG, RELB, IKBKB, B…	Reactome_2022	0	0	3.60286	0.358323	74	0.2803	47/74
U2-type Spliceosomal Complex (GO:0005684)	SNRPB, SYF2, SF3B4, SF3B2, IK, LUC7L2, SNRPD3, PHF5A, SNRPD1, PPIE, PRPF6, CASC3, RBM8A, LUC7L3, LSM2, SF3A1, SF3B6, SNRPB2, XAB2, SNW1, PRPF40A, SMU1, PRPF31, SF3A3, PRPF19, RBM22, LSM4, SNRNP200, SNRPD2, RNF113A, HTATSF1, PLRG1, CWC25, SNRNP70, SNU13, SNRPE, SNRNP40, CDC5L, EIF4A3, SF3A2, CWC27, PRPF38A, SNRPF, U2AF2, CCDC12, SART1, PRPF8, SNRPG, MFAP1, ZMAT2, LSM3, LSM6, BUD31, CDC40, DHX16, S…	GO_Cellular_Component_2023	0	0	3.59699	0.353708	78	0.5346	69/78
KEAP1-NFE2L2 Pathway R-HSA-9755511	PSME1, SKP1, RPS27A, MYC, SEM1, PSMB6, UBB, PSME2, PSMA7, TKT, PSMB1, PSMB3, PSMD4, PSMA5, PSMC5, PSMB9, PSMC4, NOTCH1, PSMB8, PSMB2, PSMD8, PSMC3, PSMF1, PSMD6, PSMA3, PSMB10, PRDX1, RBX1, PSMC6, PSMD2, UBC, UFD1, PSMD13, TALDO1, PSMA6, PSMB7, PSMC1, PSMD7, PSMD11, PSMA4, PSMD3, PSMB5, PSMC2, PSMD9, PSMD12, VCP, TRIM21, PSMB4, KEAP1, CUL1, PSME3, PSMD10, AKT3, PSMD14, GSK3B, ATF4, PHGDH, EP300, …	Reactome_2022	0	0	3.5839	0.340614	81	0.2803	50/81
Host Interactions Of HIV Factors R-HSA-162909	B2M, SLC25A5, HLA-A, PSME1, PPIA, SKP1, SLC25A6, RPS27A, SEM1, CD4, PSMB6, UBB, PSME2, PSMA7, RAN, PSMB1, PSMB3, PSMD4, PSMA5, PSMC5, PSMB9, PSMC4, AP2M1, PSMB8, PSMB2, PSMD8, PSMC3, PSMF1, PSMD6, SLC25A4, PSMA3, PSIP1, PSMB10, RBX1, PSMC6, APOBEC3G, PSMD2, UBC, PSMD13, BANF1, RANBP1, PSMA6, ELOB, PSMB7, PSMC1, PSMD7, PSMD11, PSMA4, PSMD3, PSMB5, PSMC2, PSMD9, PSMD12, ELOC, PSMB4, SEH1L, TPR, NUP…	Reactome_2022	0	0	3.57066	0.299558	102	0.381	69/102
Hedgehog On State R-HSA-5632684	PSME1, RPS27A, SEM1, PSMB6, UBB, PSME2, PSMA7, PSMB1, PSMB3, PSMD4, PSMA5, PSMC5, PSMB9, PSMC4, PSMB8, PSMB2, PSMD8, PSMC3, PSMF1, PSMD6, PSMA3, PSMB10, RBX1, PSMC6, PSMD2, UBC, CDC73, PSMD13, PSMA6, PSMB7, PSMC1, PSMD7, PSMD11, PSMA4, PSMD3, PSMB5, PSMC2, PSMD9, PSMD12, PSMB4, SPOP, PSME3, CSNK1A1, PSMD10, GRK2, PSMD14, SMURF1, PSMA1, PSME4, ULK3, PSMD5, KIF3A, ITCH, CUL3, NUMB, UBA52, SMURF2, D…	Reactome_2022	0	0	3.54988	0.382144	62	0.2662	40/62
Mitochondrial Respiratory Chain Complex IV (GO:0005751)	NDUFA4L2, COX4I2, COX6A1, COX5B, COX7A2, COX4I1, COX7B, COX6C, COX8A, COX6B1, UQCRC2, UQCRFS1, COX5A, COX7C, NDUFA4	GO_Cellular_Component_2023	0	0	3.53856	0.775976	15	0.1589	14/15
Respiratory Chain Complex IV (GO:0045277)	NDUFA4L2, COX4I2, COX6A1, COX5B, COX7A2, COX4I1, COX7B, COX6C, COX8A, COX6B1, UQCRC2, UQCRFS1, COX5A, COX7C, NDUFA4	GO_Cellular_Component_2023	0	0	3.53856	0.775976	15	0.1589	14/15
PCP/CE Pathway R-HSA-4086400	PSME1, PFN1, RPS27A, SEM1, PSMB6, UBB, PSME2, PSMA7, RHOA, PSMB1, PSMB3, PSMD4, PSMA5, FZD4, PSMC5, PSMB9, PSMC4, AP2M1, PSMB8, PSMB2, PSMD8, PSMC3, PSMF1, PSMD6, PSMA3, PSMB10, PSMC6, PSMD2, UBC, PSMD13, CLTA, PSMA6, PSMB7, PSMC1, PSMD7, PSMD11, PSMA4, PSMD3, PSMB5, PSMC2, PSMD9, PSMD12, PSMB4, CLTB, PSME3, PSMD10, PSMD14, SMURF1, PSMA1, PSME4, PSMD5, DVL2, NCOA3, AP2A1, DAAM1, AP2A2, AP2S1, CLT…	Reactome_2022	0	0	3.5291	0.369526	68	0.2662	43/68
HIV Infection R-HSA-162906	B2M, SLC25A5, HLA-A, PSME1, PPIA, SKP1, SLC25A6, RPS27A, SEM1, CD4, PSMB6, UBB, PSME2, PSMA7, RAN, XRCC6, PSMB1, PSMB3, VPS28, PSMD4, PSMA5, XRCC5, PSMC5, PSMB9, PSMC4, AP2M1, PSMB8, PSMB2, PSMD8, PSMC3, PSMF1, PSMD6, SLC25A4, PSMA3, PSIP1, SSRP1, PSMB10, CHMP5, RBX1, POLR2K, PSMC6, APOBEC3G, PSMD2, UBC, POLR2F, PSMD13, POLR2E, TAF9B, BANF1, VPS4B, RANBP1, PSMA6, GTF2F1, ELOB, TCEA1, MVB12A, PSMB…	Reactome_2022	0	0	3.5016	0.2324	174	0.3822	106/174
Nuclear Lumen (GO:0031981)	PPP1R12A, RPS7, RASL11A, PHLDA1, ZEB2, SYNE2, ARID5A, RPL18, FILIP1, ABTB1, RPL5, DDX5, RPS27A, SELENBP1, RPL3, PCDH1, RPL7A, MYC, SPTBN1, SBDS, RPS13, NCL, RPL19, RAN, RPS3A, XRCC6, RPS19, RPS3, RPS25, MAGED2, RPL7, RPL23A, FLNA, GNAI1, MOB2, RPS9, RPS14, XRCC5, CAMTA1, ATF3, NOP53, RPL35, PA2G4, ANP32B, EEF1A1, INKA2, RPS2, MIF4GD, ACADVL, SRSF5, RPL27, NOL7, EIF6, IDH3G, SDHA, PNMA1, MAGI1, NM…	GO_Cellular_Component_2023	0	0	3.50121	0.140831	492	0.5269	324/492
RAF/MAP Kinase Cascade R-HSA-5673001	PTK2, PSME1, PDGFRB, PDGFA, ANGPT1, CALM1, YWHAB, RPS27A, TLN1, JAK1, SPTBN1, SEM1, PSMB6, UBB, PSME2, PSMA7, RGL3, BCL2L1, VCL, FGF13, PSMB1, PSMB3, RAP1B, PSMD4, PSMA5, PSMC5, CAMK2G, PSMB9, PSMC4, DAB2IP, MAP2K1, PSMB8, PSMB2, PSMD8, PSMC3, PSMF1, PSMD6, PSMA3, RASAL2, PSMB10, KITLG, PPP2R1A, IQGAP1, RBX1, PSMC6, CSK, PSMD2, UBC, JAK3, PSMD13, LYPLA1, RAP1A, PSMA6, RAPGEF2, PSMB7, PSMC1, PSMD7…	Reactome_2022	0	0	3.50001	0.249051	143	0.2662	73/143
rRNA Processing (GO:0006364)	RPS7, RPL5, RPS16, RPL14, SBDS, RPS19, RPS25, RPL7, RPS14, NOP53, RPL35A, RPL27, RPS15, EIF6, RPS27, RPS28, EXOSC5, XRN2, RPL26, NHP2, RPS17, C1D, FBL, NSA2, PIN4, DDX54, NOP58, WDR74, SRFBP1, PIH1D1, EXOSC10, EBNA1BP2, EXOSC4, SNU13, NOC4L, NOP56, NOLC1, LAS1L, NOP2, WDR18, LYAR, PRKDC, TFB1M, RRP15, PES1, NOP14, SART1, NOL11, RRP7A, NOB1, LSM6, EXOSC3, UTP4, DDX49, DCAF13, POP4, DDX52, ESF1, MR…	GO_Biological_Process_2023	0	0	3.49739	0.328668	81	0.4897	66/81
Cellular Response To Chemical Stress R-HSA-9711123	SOD3, PSME1, GPX3, COX6A1, COX5B, SKP1, COX4I1, RPS27A, MYC, COX7B, SEM1, PSMB6, COX6C, UBB, PSME2, PSMA7, TKT, CYCS, PSMB1, PRDX3, PSMB3, SOD1, PSMD4, COX8A, PSMA5, COX6B1, PSMC5, PSMB9, PSMC4, NOTCH1, PSMB8, PSMB2, COX14, PSMD8, PSMC3, PSMF1, PSMD6, PSMA3, TXNIP, COX5A, PSMB10, PRDX1, GSTP1, NCOR1, RBX1, PSMC6, COX7C, SURF1, PSMD2, SMARCD3, UBC, UFD1, PSMD13, TALDO1, PSMA6, PSMB7, PSMC1, HMOX2,…	Reactome_2022	0	0	3.48951	0.256723	140	0.2695	73/140
Mitochondrial Matrix (GO:0005759)	MTHFD2, ATP5F1B, GSTK1, NR3C1, NDUFS7, MDH2, ATP5PB, ATP5F1A, C1QBP, RPS3, PDK4, PRDX3, ATP5F1C, MRPL34, SOD1, NDUFAB1, PDHB, ATP5F1D, NDUFS2, CS, GADD45GIP1, ACADVL, SMDT1, HSPD1, HADHA, ACO2, IDH3G, NDUFS8, PPA2, BLOC1S1, MRPL43, ISCA1, NDUFS3, NAXE, HSD17B10, ALKBH7, SSBP1, IDH3B, HIBADH, MRPL28, ACAT1, FH, SHMT2, SUCLG2, ISCU, MTHFD2L, PDHA1, MRPL18, MRPS22, BCAT2, ACOT2, SUCLG1, CLPP, MRPL9,…	GO_Cellular_Component_2023	0	0	3.48444	0.220562	192	0.4153	121/192
Cell Cycle Checkpoints R-HSA-69620	PSME1, YWHAZ, YWHAB, RPS27A, SEM1, CDKN1B, PSMB6, UBB, PSME2, PSMA7, ANAPC16, PSMB1, PSMB3, PSMD4, PSMA5, RRAD, PSMC5, YWHAQ, PSMB9, PSMC4, PSMB8, PSMB2, UBE2E1, PSMD8, PSMC3, PSMF1, PSMD6, PSMA3, RPS27, NUDC, PSMB10, ZNF385A, PPP2R1A, MCM3, DYNLL1, MAPRE1, PSMC6, YWHAH, PSMD2, UBC, UBE2N, CDKN1A, PSMD13, PSMA6, SKA2, BUB3, PSMB7, PSMC1, PSMD7, PSMD11, PSMA4, PSMD3, MCM5, PSMB5, PPP2R5E, PSMC2, D…	Reactome_2022	0	0	3.47917	0.251864	143	0.4172	95/143
Nucleolus (GO:0005730)	PPP1R12A, RPS7, RASL11A, PHLDA1, ZEB2, ARID5A, RPL18, FILIP1, ABTB1, RPL5, DDX5, RPS27A, SELENBP1, RPL3, PCDH1, RPL7A, MYC, SPTBN1, SBDS, RPS13, NCL, RPL19, RAN, RPS3A, XRCC6, RPS19, RPS3, RPS25, MAGED2, RPL7, RPL23A, FLNA, GNAI1, MOB2, RPS9, RPS14, XRCC5, CAMTA1, ATF3, NOP53, RPL35, PA2G4, ANP32B, EEF1A1, INKA2, RPS2, MIF4GD, ACADVL, SRSF5, RPL27, NOL7, EIF6, IDH3G, SDHA, PNMA1, MAGI1, NMD3, TBC…	GO_Cellular_Component_2023	0	0	3.47843	0.139179	487	0.5269	320/487
Interleukin-1 Signaling R-HSA-9020702	PSME1, SKP1, HMGB1, RPS27A, SEM1, PSMB6, UBB, PSME2, PSMA7, PELI1, PSMB1, PSMB3, PSMD4, PSMA5, PSMC5, PSMB9, PSMC4, MAP2K1, PSMB8, PSMB2, PSMD8, PSMC3, PSMF1, PSMD6, PSMA3, PSMB10, NFKBIA, RBX1, PSMC6, RELA, PSMD2, UBC, UBE2N, PSMD13, PSMA6, MAP3K8, PSMB7, PSMC1, PSMD7, PSMD11, PSMA4, PSMD3, PSMB5, PSMC2, PSMD9, PSMD12, PSMB4, CUL1, TP53, PSME3, NKIRAS2, TNIP2, PSMD10, PSMD14, MYD88, IRAK4, FBXW1…	Reactome_2022	0	0	3.47335	0.335896	79	0.2879	49/79
rRNA Processing In Nucleus And Cytosol R-HSA-8868773	RPS7, FAU, RPL18, RPS5, RPL5, RPS8, RPS27A, RPL8, RPL3, RPL6, RPS16, RPL7A, RPL18A, RPL14, RPL29, RPS13, RPL10A, RPL19, RPS3A, RPL32, RPS19, RPS3, RPS25, RPL7, RPL30, RPL23A, RPS4X, RPS9, RPS14, RPL22, RPL35, RPL21, RPS2, RPL9, RPL35A, RPL12, RPL27, RPS15, RPS27, TRMT112, RPS28, RPS21, RPL15, RPL37A, EXOSC5, XRN2, RPL26, NHP2, DIMT1, RPL39L, RPL4, RSL24D1, RPS17, C1D, BOP1, CSNK1E, FBL, RPL36AL, …	Reactome_2022	0	0	3.46454	0.241881	156	0.4811	112/156
Cell Cycle, Mitotic R-HSA-69278	PPP1R12A, PSME1, PHLDA1, PPP1R12B, SKP1, RPS27A, HSP90AB1, LMNA, MYC, SEM1, CDKN1B, PSMB6, UBB, PSME2, PSMA7, RAN, TUBB4B, ANAPC16, TUBA1B, HSP90AA1, DCTN2, PSMB1, PSMB3, PSMD4, PSMA5, POLD2, PSMC5, PSMB9, PSMC4, PSMB8, POLD4, PSMB2, UBE2E1, PSMD8, PSMC3, PSMF1, PSMD6, PSMA3, OPTN, TUBA1C, RPS27, NUDC, AJUBA, SMC1A, PSMB10, ENSA, RAB1B, PPP2R1A, MCM3, TUBA1A, RAD21, HDAC1, DCTN3, DYNLL1, RBX1, MA…	Reactome_2022	0	0	3.4613	0.177523	275	0.6544	227/275
UCH Proteinases R-HSA-5689603	PSME1, RPS27A, SEM1, PSMB6, UBB, PSME2, PSMA7, PSMB1, PSMB3, PSMD4, PSMA5, PSMC5, PSMB9, PSMC4, PSMB8, PSMB2, PSMD8, PSMC3, PSMF1, PSMD6, PSMA3, PSMB10, PSMC6, ADRM1, PSMD2, UBC, PSMD13, PSMA6, PSMB7, PSMC1, PSMD7, RUVBL1, PSMD11, PSMA4, PSMD3, PSMB5, PSMC2, PSMD9, MCRS1, PSMD12, PSMB4, ACTL6A, INO80E, YY1, MBD6, PSME3, TGFB1, UCHL3, PSMD10, PSMD14, USP15, UCHL5, INO80, MBD5, HCFC1, ASXL2, PSMA1,…	Reactome_2022	0	0	3.43988	0.351533	70	0.3803	51/70
Mitochondrial Complex I Assembly Model OXPHOS System WP4324	NDUFB9, NDUFB10, NDUFB7, NDUFV2, NDUFB4, NDUFAB1, NDUFS6, NDUFS5, NDUFS2, NDUFB6, NDUFB1, NDUFV1, NDUFB2, NDUFA1, NDUFB11, NDUFA6, NDUFB3, NDUFA12, NDUFS3, NDUFAF4, NDUFA5, NDUFA10, NDUFA8, NDUFV3, NDUFB5, NDUFA2, NDUFS1, NDUFA13, TIMMDC1, NDUFA3, ECSIT, NDUFAF3, DMAC2, NDUFC1, COA1, ACAD9, NDUFAF2, NDUFS4, TMEM126B, DMAC1, TMEM70, NDUFC2	WikiPathways_2024_Human	0	0	3.42262	0.461138	42	0.3986	36/42
MAPK1/MAPK3 Signaling R-HSA-5684996	PTK2, PSME1, PDGFRB, PDGFA, ANGPT1, CALM1, YWHAB, RPS27A, TLN1, JAK1, SPTBN1, SEM1, PSMB6, UBB, PSME2, PSMA7, RGL3, BCL2L1, VCL, FGF13, PSMB1, PSMB3, RAP1B, PSMD4, PSMA5, PSMC5, CAMK2G, PSMB9, PSMC4, DAB2IP, MAP2K1, PSMB8, PSMB2, PSMD8, PSMC3, PSMF1, PSMD6, PSMA3, RASAL2, PSMB10, KITLG, PPP2R1A, IQGAP1, RBX1, PSMC6, CSK, PSMD2, UBC, JAK3, PSMD13, LYPLA1, RAP1A, PSMA6, RAPGEF2, PSMB7, PSMC1, PSMD7…	Reactome_2022	0.001	1.11632e-05	3.37771	0.238455	146	0.2662	73/146
Major Pathway Of rRNA Processing In Nucleolus And Cytosol R-HSA-6791226	RPS7, FAU, RPL18, RPS5, RPL5, RPS8, RPS27A, RPL8, RPL3, RPL6, RPS16, RPL7A, RPL18A, RPL14, RPL29, RPS13, RPL10A, RPL19, RPS3A, RPL32, RPS19, RPS3, RPS25, RPL7, RPL30, RPL23A, RPS4X, RPS9, RPS14, RPL22, RPL35, RPL21, RPS2, RPL9, RPL35A, RPL12, RPL27, RPS15, RPS27, RPS28, RPS21, RPL15, RPL37A, EXOSC5, XRN2, RPL26, RPL39L, RPL4, RSL24D1, RPS17, C1D, BOP1, CSNK1E, FBL, RPL36AL, RPL38, NOP58, RPL36A, …	Reactome_2022	0.001	1.10799e-05	3.37487	0.241362	147	0.4776	105/147
Separation Of Sister Chromatids R-HSA-2467813	PSME1, RPS27A, SEM1, PSMB6, UBB, PSME2, PSMA7, ANAPC16, PSMB1, PSMB3, PSMD4, PSMA5, PSMC5, PSMB9, PSMC4, PSMB8, PSMB2, UBE2E1, PSMD8, PSMC3, PSMF1, PSMD6, PSMA3, RPS27, NUDC, SMC1A, PSMB10, PPP2R1A, RAD21, DYNLL1, MAPRE1, PSMC6, PSMD2, UBC, PSMD13, PSMA6, SKA2, BUB3, PSMB7, PSMC1, PSMD7, PSMD11, PSMA4, PSMD3, PSMB5, PPP2R5E, PSMC2, DYNC1I2, SMC3, PSMD9, DYNC1LI1, ANAPC7, PSMD12, PPP2CA, PPP2R5A, …	Reactome_2022	0.001	1.09978e-05	3.34029	0.274424	112	0.3904	74/112
ABC-family Proteins Mediated Transport R-HSA-382556	ABCC9, PSME1, RPS27A, SEM1, PSMB6, UBB, PSME2, PSMA7, PSMB1, PSMB3, PSMD4, PSMA5, EIF2S3, PSMC5, PSMB9, PSMC4, PSMB8, PSMB2, PSMD8, PSMC3, PSMF1, PSMD6, PSMA3, RNF5, PSMB10, PSMC6, PSMD2, UBC, PSMD13, PSMA6, PSMB7, PSMC1, PSMD7, PSMD11, PSMA4, PSMD3, PSMB5, PSMC2, PSMD9, PSMD12, VCP, PSMB4, EIF2S1, ABCB7, PSME3, ABCF1, EIF2S2, ABCD3, PSMD10, PSMD14, PEX19, SEL1L, DERL2, PSMA1, PSME4, DERL1, PSMD5…	Reactome_2022	0.001	1.0917e-05	3.31236	0.334172	71	0.3591	49/71
Influenza Viral RNA Transcription And Replication R-HSA-168273	RPS7, FAU, RPL18, RPS5, RPL5, RPS8, RPS27A, RPL8, RPL3, RPL6, RPS16, RPL7A, RPL18A, RPL14, RPL29, RPS13, RPL10A, RPL19, RPS3A, RPL32, RPS19, RPS3, RPS25, RPL7, RPL30, RPL23A, HSP90AA1, RPS4X, RPS9, RPS14, RPL22, RPL35, RPL21, RPS2, RPL9, RPL35A, RPL12, RPL27, RPS15, RPS27, RPS28, RPS21, RPL15, RPL37A, POLR2K, RPL26, RPL39L, PARP1, RPL4, RSL24D1, RPS17, POLR2F, POLR2E, RPL36AL, GTF2F1, RPL38, RPL3…	Reactome_2022	0.001	1.08373e-05	3.30705	0.259148	121	0.1995	55/121
MAPK6/MAPK4 Signaling R-HSA-5687128	PSME1, HSPB1, RPS27A, MYC, SEM1, ARHGEF7, PSMB6, UBB, PSME2, PSMA7, PSMB1, PSMB3, PSMD4, PSMA5, PSMC5, PSMB9, PSMC4, PSMB8, PSMB2, PSMD8, PSMC3, PSMF1, PSMD6, PSMA3, PSMB10, PSMC6, PSMD2, UBC, KALRN, PSMD13, PSMA6, PSMB7, PSMC1, PSMD7, PSMD11, PSMA4, PSMD3, PSMB5, PSMC2, JUN, PSMD9, PSMD12, PSMB4, CDC42, PSME3, PSMD10, PKN2, AGO2, PSMD14, MAPKAPK5, PRKACB, CCND3, PSMA1, MOV10, PSME4, TNRC6B, PSMD…	Reactome_2022	0.001	1.07587e-05	3.30643	0.343187	71	0.2516	42/71
Formation Of ATP By Chemiosmotic Coupling R-HSA-163210	ATP5MC2, ATP5F1B, ATP5MC3, ATP5PB, ATP5F1A, ATP5F1C, ATP5F1D, ATP5MG, ATP5PF, ATP5PD, ATP5ME, ATP5MC1, ATP5MF, ATP5PO, ATP5F1E	Reactome_2022	0.001	1.06813e-05	3.28362	0.698695	15	0.1694	13/15
Cristae Formation R-HSA-8949613	ATP5MC2, ATP5F1B, ATP5MC3, ATP5PB, ATP5F1A, ATP5F1C, ATP5F1D, ATP5MG, ATP5PF, ATP5PD, ATP5ME, ATP5MC1, ATP5MF, IMMT, HSPA9, SAMM50, ATP5PO, CHCHD3, MTX1, TMEM11, MTX2, DNAJC11, ATP5F1E	Reactome_2022	0.001	1.0605e-05	3.28163	0.578557	23	0.2928	20/23
Cellular Response To Starvation R-HSA-9711097	RPS7, FAU, RPL18, RPS5, RPL5, RPS8, RPS27A, RPL8, RPL3, RPL6, RPS16, RPL7A, RPL18A, RPL14, RPL29, RPS13, RPL10A, RPL19, RPS3A, RPL32, RPS19, RPS3, RPS25, RPL7, RPL30, RPL23A, RPS4X, RPS9, RPS14, EIF2S3, ATF3, RPL22, RPL35, RPL21, RPS2, RPL9, RPL35A, RPL12, RPL27, RPS15, RPS27, RPS28, RPS21, RPL15, RPL37A, RRAGA, ATP6V0D1, ATP6V1G1, RPL26, RPL39L, RPL4, RSL24D1, RPS17, RPL36AL, RPL38, RPL36A, LAMT…	Reactome_2022	0.001	1.05298e-05	3.26976	0.258866	123	0.1762	53/123
Fc Epsilon Receptor (FCERI) Signaling R-HSA-2454202	PSME1, SKP1, RASGRP2, CALM1, RPS27A, SEM1, PSMB6, UBB, PSME2, PSMA7, PSMB1, PSMB3, ITPR1, PSMD4, PSMA5, PSMC5, PSMB9, PSMC4, PSMB8, PSMB2, PSMD8, PSMC3, PSMF1, PSMD6, PSMA3, LCP2, UBE2D2, PSMB10, NFKBIA, PSMC6, RELA, PSMD2, UBC, UBE2N, PSMD13, PSMA6, FOS, PSMB7, PSMC1, PSMD7, PSMD11, PSMA4, PSMD3, PSMB5, PSMC2, JUN, PSMD9, PSMD12, PSMB4, CUL1, MAP2K7, GRB2, PSME3, PSMD10, PKN2, PSMD14, UBE2D1, FB…	Reactome_2022	0.001	1.04557e-05	3.26216	0.29733	88	0.2516	48/88
Influenza Infection R-HSA-168255	RPS7, FAU, RPL18, SLC25A6, RPS5, RPL5, RPS8, RPS27A, RPL8, RPL3, RPL6, RPS16, RPL7A, RPL18A, RPL14, RPL29, RPS13, RPL10A, RPL19, RAN, RPS3A, RPL32, RPS19, RPS3, RPS25, RPL7, RPL30, RPL23A, HSP90AA1, RPS4X, RPS9, RPS14, RPL22, RPL35, RPL21, RPS2, RPL9, RPL35A, RPL12, ISG15, RPL27, RPS15, RPS27, RPS28, RPS21, RPL15, RPL37A, POLR2K, RPL26, RPL39L, PARP1, RPL4, RSL24D1, RPS17, POLR2F, POLR2E, CPSF4, …	Reactome_2022	0.001	1.03826e-05	3.25573	0.239611	138	0.1995	60/138
C-type Lectin Receptors (CLRs) R-HSA-5621481	PSME1, SKP1, CALM1, RPS27A, SEM1, ARHGEF7, PSMB6, UBB, PSME2, PSMA7, PSMB1, PSMB3, ITPR1, PSMD4, PSMA5, PSMC5, PSMB9, PSMC4, PSMB8, PSMB2, PSMD8, PSMC3, PSMF1, PSMD6, PSMA3, ICAM2, UBE2D2, PSMB10, NFKBIA, PSMC6, RELA, PSMD2, UBC, UBE2N, PSMD13, PSMA6, PSMB7, PSMC1, PSMD7, PSMD11, PSMA4, PSMD3, PSMB5, PSMC2, PSMD9, PSMD12, PSMB4, SRC, CUL1, UBA3, PSME3, PSMD10, PKN2, PSMD14, UBE2D1, FBXW11, PRKACB…	Reactome_2022	0.001	1.03105e-05	3.25206	0.299519	85	0.2803	49/85
M Phase R-HSA-68886	PSME1, RPS27A, LMNA, SEM1, PSMB6, UBB, PSME2, PSMA7, RAN, TUBB4B, ANAPC16, TUBA1B, HSP90AA1, DCTN2, PSMB1, PSMB3, PSMD4, PSMA5, PSMC5, PSMB9, PSMC4, PSMB8, PSMB2, UBE2E1, PSMD8, PSMC3, PSMF1, PSMD6, PSMA3, TUBA1C, RPS27, NUDC, SMC1A, PSMB10, ENSA, RAB1B, PPP2R1A, TUBA1A, RAD21, DCTN3, DYNLL1, MAPRE1, EMD, PSMC6, SSNA1, PSMD2, LBR, UBC, TUBG1, DCTN1, RB1, PSMD13, CSNK1E, BANF1, PSMA6, SKA2, BUB3, …	Reactome_2022	0.001	1.02394e-05	3.24732	0.186652	211	0.7001	186/211
Cytosolic Small Ribosomal Subunit (GO:0022627)	RPS7, FAU, RPS5, RPS8, RPS27A, RPS16, RACK1, RPS13, RPS3A, RPS19, RPS3, RPS25, RPS4X, RPS9, RPS14, RPS26, RPS2, RPS15, RPS27, RPS28, RPS21, RPS17, RPS10, MRPS12, EIF2S1, RPS27L, RPS20, RPS29, RPS11, UBA52, RPS18, RPSA, RPS24, RPS23, RPS15A, RPS6	GO_Cellular_Component_2023	0	0	3.24574	0.46146	36	0.1241	21/36
Signaling By NOTCH R-HSA-157118	NEURL1B, NOTCH3, PSME1, JAG1, ACTA2, HEYL, YWHAZ, SKP1, HEY2, RPS27A, PLXND1, MYC, SEM1, PSMB6, UBB, PSME2, PSMA7, YBX1, PSMB1, PSMB3, HDAC5, PSMD4, PSMA5, PSMC5, PSMB9, PSMC4, NOTCH1, PSMB8, PSMB2, PSMD8, PSMC3, PSMF1, PSMD6, PSMA3, WWP2, HIF1A, PSMB10, HDAC1, NCOR1, RBX1, PSMC6, PSMD2, CCND1, UBC, PSMD13, HDAC2, PSMA6, PSMB7, PSMC1, PSMD7, PSMD11, PSMA4, CREB1, PSMD3, SNW1, PSMB5, APH1B, PSMC2,…	Reactome_2022	0.001	1.01692e-05	3.23904	0.253308	126	0.243	62/126
Large Ribosomal Subunit (GO:0015934)	RPL18, RPL5, RPL8, RPL3, RPL6, RPL7A, RPL18A, RPL14, RPL29, RPL10A, RPL19, RPL32, RPL7, RPL30, RPL23A, RPL22, RPL35, RPL21, RPL9, RPL35A, RPL12, RPL27, RPL15, RPL37A, RPL26, RPL39L, RPL4, RPL36AL, RPL38, RPL17, RPL7L1, RPL27A, RPL37, RPL26L1, RPL39, RPL31, RPL13A, RPL13, RPLP2, UBA52, RPL28, RPL41, RPL36, RPL24, RPLP1, RPL34, RPLP0, RPL11	GO_Cellular_Component_2023	0	0	3.21152	0.39419	48	0.1708	27/48
Cytosolic Large Ribosomal Subunit (GO:0022625)	RPL18, RPL5, RPL8, RPL3, RPL6, RPL7A, RPL18A, RPL14, RPL29, RPL10A, RPL19, RPL32, RPL7, RPL30, RPL23A, RPL22, RPL35, RPL21, RPL9, RPL35A, RPL12, RPL27, RPL15, RPL37A, RPL26, RPL39L, RPL4, RPL36AL, RPL38, RPL17, RPL7L1, RPL27A, RPL37, RPL26L1, RPL39, RPL31, RPL13A, RPL13, RPLP2, UBA52, RPL28, RPL41, RPL36, RPL24, RPLP1, RPL34, RPLP0, RPL11	GO_Cellular_Component_2023	0	0	3.21152	0.39419	48	0.1708	27/48
Interleukin-1 Family Signaling R-HSA-446652	PSME1, SKP1, HMGB1, RPS27A, SEM1, PSMB6, UBB, PSME2, PSMA7, PELI1, PSMB1, PSMB3, PSMD4, PSMA5, PSMC5, PSMB9, PSMC4, MAP2K1, PSMB8, PSMB2, PSMD8, PSMC3, PSMF1, PSMD6, PSMA3, PSMB10, NFKBIA, RBX1, PSMC6, RELA, PSMD2, UBC, UBE2N, PSMD13, PSMA6, MAP3K8, PSMB7, PTPN18, PSMC1, PSMD7, PSMD11, PSMA4, PSMD3, PSMB5, GSDMD, PSMC2, PSMD9, PSMD12, SIGIRR, PSMB4, IL18BP, CUL1, TP53, PTPN11, PSME3, NKIRAS2, TNI…	Reactome_2022	0.001	1.01e-05	3.20773	0.281012	94	0.4033	64/94
Energy Derivation By Oxidation Of Organic Compounds (GO:0015980)	COX4I2, ADGRF5, COX6A1, COX5B, COX7A2, COX4I1, COX7B, UQCRC1, COX6C, CYC1, CYCS, UQCRB, COX8A, COX6B1, UQCRC2, UQCRH, UQCR11, COX5A, COX7C, NDUFS1, NDUFA4, SLC25A13, CHCHD5, NDUFS4, GFPT1, UQCR10, UQCRQ, GFPT2, PID1	GO_Biological_Process_2023	0.001	5.01166e-05	3.19461	0.504911	29	0.1177	18/29
Gene Expression (GO:0010467)	RPS7, ANGPT2, RBPMS, FAU, RPL18, RPS5, RPL5, RPS8, RPS27A, RPL8, RPL3, RPL6, RPS16, RPL7A, TSPAN14, RPL18A, RPL14, HNRNPA2B1, RPL29, RPS13, TESC, RPL10A, RPL19, RPS3A, RPL32, RPS19, RPS3, RPS25, RPL7, RPL30, RPL23A, HNRNPK, TSPAN15, MRPL24, MRPL34, RPS4X, RPS9, RPS14, RPS26, RPL22, RPL35, EEF1A1, RPL21, SMG7, RPS2, RPL9, RPL35A, RPL12, RPL27, RPS15, HSPD1, RPS27, RPL10, RPS28, DHPS, MRPS18B, MRPL…	GO_Biological_Process_2023	0.001	4.79376e-05	3.19001	0.18429	232	0.3214	116/232
Cytokine Signaling In Immune System R-HSA-1280215	BST2, B2M, MEF2C, IFITM3, IFITM2, IFITM1, HLA-B, HLA-C, HLA-A, PSME1, LAMA5, PPIA, YWHAZ, SKP1, HMGB1, MT2A, HLA-F, HLA-E, VIM, CD36, RPS27A, CD44, JAK1, MYC, ITGB1, HNRNPA2B1, SEM1, CD4, CDKN1B, PSMB6, UBB, PSME2, PSMA7, BCL2L1, GBP2, PELI1, MSN, FGF13, FLNA, HSP90AA1, PSMB1, PSMB3, RAP1B, IFIT3, SOD1, PSMD4, PSMA5, PSMC5, HNRNPDL, CAMK2G, PSMB9, PSMC4, MAP2K1, PSMB8, PSMB2, EIF4A2, UBE2E1, PSMD…	Reactome_2022	0.001	1.00318e-05	3.17802	0.146276	366	0.4045	199/366
Ribonucleoprotein Complex Biogenesis (GO:0022613)	RPS7, RPS5, RPL5, RPS8, RPS16, RPL14, RPS13, RPS3A, RPS19, RPS25, RPL7, RPS4X, RPS9, RPS14, RPL35A, NOL7, RPS15, RPS27, RPS28, RPL26, DIMT1, MRPL36, MALSU1, NGDN, RSL24D1, RPS17, TNIP1, BOP1, FBL, RRS1, RPL38, NOP58, WDR74, TBL3, NOP16, METTL17, EXOSC10, UTP11, EBNA1BP2, SNU13, KRR1, MRPS12, NOP56, GRWD1, NIP7, DNTTIP2, NOC2L, PES1, NOP14, WDR43, UTP3, RRP7A, SDAD1, LTV1, UTP4, SURF6, GTPBP4, C1O…	GO_Biological_Process_2023	0.001	4.59402e-05	3.15979	0.284579	91	0.4771	69/91
Small Ribosomal Subunit (GO:0015935)	RPS7, FAU, RPS5, RPS8, RPS27A, RPS16, RACK1, RPS13, RPS3A, RPS19, RPS3, RPS25, RPS4X, RPS9, RPS14, RPS26, RPS2, RPS15, RPS27, RPS28, RPS21, RPS17, RPS10, MRPS12, EIF2S1, RPS27L, RPS20, RPS29, RPS11, UBA52, RPS18, RPSA, RPS24, RPS23, RPS15A, RPS6, MRPS6	GO_Cellular_Component_2023	0	0	3.15225	0.445678	37	0.1241	21/37
Actomyosin Structure Organization (GO:0031032)	CSRP2, MYH11, MYL9, PDLIM1, TPM1, LMOD1, CSRP1, ROCK1, MYH9, FRMD3, WDR1, EPB41L1, ITGB1, RHOA, PGM5, ROCK2, PDCD10, SORBS1, TNFAIP1, TMOD3, TJP1, ZYX, SRC, FLII, KCTD13, EPB41L2, CDC42BPA, CUL3, CDC42BPB, KRT19, FLNC, MYH10, FHOD3, ITGB5	GO_Biological_Process_2023	0.001	4.41026e-05	3.13799	0.453375	34	0.1663	21/34
Transcriptional Regulation By RUNX2 R-HSA-8878166	PSME1, SKP1, HEY2, RPS27A, NR3C1, SEM1, PSMB6, UBB, PSME2, PSMA7, PSMB1, DLX5, PSMB3, PSMD4, PSMA5, PSMC5, PSMB9, PSMC4, PSMB8, PSMB2, PSMD8, PSMC3, PSMF1, PSMD6, PSMA3, PSMB10, RBX1, PSMC6, PSMD2, CCND1, UBC, CDKN1A, RB1, PSMD13, PSMA6, PSMB7, PSMC1, PSMD7, PSMD11, PSMA4, PSMD3, PSMB5, PSMC2, PSMD9, PSMD12, BAX, PSMB4, SRC, CUL1, STUB1, PSME3, PSMD10, AKT3, PSMD14, PPM1D, GSK3B, SMURF1, MAPK3, P…	Reactome_2022	0.001	1.99289e-05	3.12224	0.279755	88	0.2803	49/88
Programmed Cell Death R-HSA-5357801	PTK2, PSME1, YWHAZ, HMGB1, ROCK1, ARHGAP10, YWHAB, VIM, RPS27A, LMNA, SEM1, PSMB6, UBB, PSME2, PSMA7, CYCS, C1QBP, BCL2L1, PELI1, HSP90AA1, PSMB1, UACA, PSMB3, PSMD4, PSMA5, PSMC5, YWHAQ, PSMB9, PSMC4, FLOT1, PSMB8, PSMB2, PSMD8, PSMC3, PSMF1, PSMD6, PSMA3, CDC37, PSMB10, PPP3CC, IRF2, DYNLL1, PSMC6, TJP1, YWHAH, PSMD2, IRF1, UBC, BCAP31, PSMD13, PSMA6, APIP, PSMB7, PSMC1, PSMD7, PSMD11, PSMA4, P…	Reactome_2022	0.001	1.97961e-05	3.1099	0.220539	143	0.2662	69/143
NADH Dehydrogenase Complex Assembly (GO:0010257)	NDUFB9, NDUFB10, NDUFB7, NDUFS7, NDUFB4, NDUFAB1, NDUFS5, NDUFS2, NDUFB6, NDUFB1, NDUFB2, NDUFA1, NDUFB11, NDUFA6, NDUFS8, NDUFB3, NDUFS3, NDUFAF4, NDUFA5, NDUFA10, NDUFA8, NDUFB5, NDUFA2, NDUFS1, BCS1L, NDUFA13, OXA1L, NDUFA3, LYRM2, ECSIT, NDUFAF3, DMAC2, NDUFC1, COA1, TIMM21, NDUFA11, TMEM126A, NDUFAF2, NDUFS4, TMEM126B, DMAC1, NDUFAF8, NDUFC2	GO_Biological_Process_2023	0.001	4.08357e-05	3.09428	0.405312	43	0.504	39/43
Mitochondrial Respiratory Chain Complex I Assembly (GO:0032981)	NDUFB9, NDUFB10, NDUFB7, NDUFS7, NDUFB4, NDUFAB1, NDUFS5, NDUFS2, NDUFB6, NDUFB1, NDUFB2, NDUFA1, NDUFB11, NDUFA6, NDUFS8, NDUFB3, NDUFS3, NDUFAF4, NDUFA5, NDUFA10, NDUFA8, NDUFB5, NDUFA2, NDUFS1, BCS1L, NDUFA13, OXA1L, NDUFA3, LYRM2, ECSIT, NDUFAF3, DMAC2, NDUFC1, COA1, TIMM21, NDUFA11, TMEM126A, NDUFAF2, NDUFS4, TMEM126B, DMAC1, NDUFAF8, NDUFC2	GO_Biological_Process_2023	0.001	4.08357e-05	3.09428	0.405312	43	0.504	39/43
Mitotic Anaphase R-HSA-68882	PSME1, RPS27A, LMNA, SEM1, PSMB6, UBB, PSME2, PSMA7, RAN, TUBB4B, ANAPC16, TUBA1B, PSMB1, PSMB3, PSMD4, PSMA5, PSMC5, PSMB9, PSMC4, PSMB8, PSMB2, UBE2E1, PSMD8, PSMC3, PSMF1, PSMD6, PSMA3, TUBA1C, RPS27, NUDC, SMC1A, PSMB10, PPP2R1A, TUBA1A, RAD21, DYNLL1, MAPRE1, EMD, PSMC6, PSMD2, LBR, UBC, PSMD13, BANF1, PSMA6, SKA2, BUB3, PSMB7, PSMC1, PSMD7, UBE2I, PSMD11, PSMA4, PSMD3, PSMB5, PPP2R5E, PSMC2…	Reactome_2022	0.001	1.95356e-05	3.08466	0.219352	147	0.3904	89/147
Mitotic Metaphase And Anaphase R-HSA-2555396	PSME1, RPS27A, LMNA, SEM1, PSMB6, UBB, PSME2, PSMA7, RAN, TUBB4B, ANAPC16, TUBA1B, PSMB1, PSMB3, PSMD4, PSMA5, PSMC5, PSMB9, PSMC4, PSMB8, PSMB2, UBE2E1, PSMD8, PSMC3, PSMF1, PSMD6, PSMA3, TUBA1C, RPS27, NUDC, SMC1A, PSMB10, PPP2R1A, TUBA1A, RAD21, DYNLL1, MAPRE1, EMD, PSMC6, PSMD2, LBR, UBC, PSMD13, BANF1, PSMA6, SKA2, BUB3, PSMB7, PSMC1, PSMD7, UBE2I, PSMD11, PSMA4, PSMD3, PSMB5, PPP2R5E, PSMC2…	Reactome_2022	0.001	1.95356e-05	3.08466	0.219352	147	0.3904	89/147
TCA Cycle Aka Krebs Or Citric Acid Cycle WP78	MDH2, CS, ACO2, IDH3G, SDHC, SDHA, SDHB, IDH3B, FH, SUCLG2, SDHD, SUCLG1, IDH3A, SUCLA2, OGDH, DLD, IDH2, DLST	WikiPathways_2024_Human	0	0	3.07141	0.606038	18	0.2843	16/18
ATP Biosynthetic Process (GO:0006754)	ATP5MC2, ATP5F1B, ALDOA, ATP5MC3, ATP5PB, ATP5F1A, ATP5F1C, ATP5F1D, ATP5MG, ATP5PF, ATP5PD, ATP5ME, ATP5MC1, ATP5MF, ATP5PO, SLC25A13, TGFB1, NUDT2, ATP5F1E	GO_Biological_Process_2023	0.001	3.93773e-05	3.0574	0.580848	19	0.368	18/19
Signaling By GPCR R-HSA-372790	MGLL, C1QTNF1, EDNRA, RGS5, ARHGEF17, GPR4, AVPR1A, TRPC6, ROCK1, PDE1A, RASGRP2, CALM1, PDE3A, SSTR2, RHOB, HRH2, GRK5, ITGB1, ADGRE5, S1PR3, ARHGEF7, PTGIR, ECE1, RHOA, ADCY4, P2RY14, PLEKHG2, PPP1CA, GNAI1, FGD4, GPR20, RGS16, ITPR1, PLPPR4, CALCRL, GPSM3, FZD4, DGKG, CAMK2G, NPY1R, ARHGEF2, ARHGEF6, PDE1B, GPR176, ROCK2, PRKAR1B, ADCY6, ARHGEF12, PPP3CC, ADRA2A, PTGDR, GNB2, PPP2R1A, DGKH, PR…	Reactome_2022	0.001	1.94079e-05	3.05085	0.20769	158	0.1511	56/158
Precatalytic Spliceosome (GO:0071011)	SNRPB, SF3B4, SF3B2, IK, SNRPD3, PHF5A, SNRPD1, PRPF6, LSM2, SF3A1, SF3B6, SNRPB2, PRPF38B, SMU1, PRPF31, SF3A3, LSM4, SNRNP200, SNRPD2, RNF113A, SNU13, SNRPE, SF3A2, CWC27, PRPF38A, SNRPF, SART1, PRPF8, SNRPG, MFAP1, ZMAT2, LSM3, LSM6, DHX16, SNRPA1, LSM5, RBMX2, SF3B1, PRPF3, LSM8, WBP4, PRPF4, CWC22, EFTUD2, SF3B3, SRRM2, TXNL4A, SF3B5, LSM7, MAGOHB	GO_Cellular_Component_2023	0	0	3.02848	0.367875	50	0.5346	45/50
Hemostasis R-HSA-109582	MGLL, CAV1, ITGA1, GUCY1A1, GUCY1B1, PTK2, TAGLN2, ESAM, ANGPT2, EHD2, TFPI, PDGFA, ATP1B2, ACTN4, PPIA, PDE5A, GUCY1A2, PFN1, YWHAZ, TRPC6, PDE1A, KCNMB1, RASGRP2, ANGPT1, CALM1, RHOB, WDR1, CD36, ITGA3, MICAL1, TLN1, BSG, CD44, ATP2B4, ITGB1, PTGIR, DOCK8, RHOA, C1QBP, VCL, CAP1, DOCK10, SLC8A1, TMSB4X, MAGED2, FLNA, GNAI1, RAP1B, ITPR1, SDC2, SOD1, AKAP1, DGKG, CD9, PROCR, PRKG1, PDE1B, ATP2B1…	Reactome_2022	0.001	1.92819e-05	3.01516	0.160954	263	0.2021	94/263
rRNA Metabolic Process (GO:0016072)	RPS7, RPL5, RPS16, RPL14, SBDS, RPS19, RPS25, RPL7, NOP53, RPL35A, RPL27, TRIR, RPS15, RPS27, RPS28, ZFP36L1, EXOSC5, XRN2, RPL26, CAVIN1, RPS17, FBL, PIN4, DDX54, NOP58, WDR74, PIH1D1, EXOSC10, EBNA1BP2, EXOSC4, NOC4L, NOP56, NOLC1, WDR18, LYAR, PES1, NOP14, SIRT7, RRP7A, NOB1, EXOSC3, DDX49, NIFK, GTF3A, DCAF13, POP4, ESF1, MRM2, MRTO4, EXOSC7, DKC1, PELP1, WDR55, MTREX, WDR36, DIS3, XRN1, DDX2…	GO_Biological_Process_2023	0.001	3.80195e-05	2.99913	0.313023	65	0.4897	52/65
GPCR Downstream Signaling R-HSA-388396	MGLL, C1QTNF1, EDNRA, RGS5, ARHGEF17, GPR4, AVPR1A, TRPC6, ROCK1, PDE1A, RASGRP2, CALM1, PDE3A, SSTR2, RHOB, HRH2, GRK5, ITGB1, S1PR3, ARHGEF7, PTGIR, RHOA, ADCY4, P2RY14, PLEKHG2, PPP1CA, GNAI1, FGD4, GPR20, RGS16, ITPR1, CALCRL, GPSM3, DGKG, CAMK2G, NPY1R, ARHGEF2, ARHGEF6, PDE1B, GPR176, ROCK2, PRKAR1B, ADCY6, ARHGEF12, PPP3CC, ADRA2A, PTGDR, GNB2, PPP2R1A, DGKH, PRKAR1A, ARHGEF25, ARHGEF10L, …	Reactome_2022	0.001	1.91575e-05	2.99678	0.209008	147	0.1896	58/147
Cytoplasmic Vesicle Lumen (GO:0060205)	ARPC5, PPIA, HMGB1, ROCK1, GMFG, SERPINI1, HSP90AB1, ALDOA, XRCC6, VCL, HSP90AA1, PSMB1, EEF2, PSMA5, XRCC5, CCT8, GPI, EEF1A1, HSPA8, PSMC3, PSMD6, SRP14, OSTF1, CAT, GSTP1, GYG1, PSMD2, PGM2, PSMD13, PPIE, DYNLT1, PSMB7, ACTR1B, IMPDH2, PSMD7, PSMD11, C1ORF35, PSMD3, PSMC2, CYFIP1, PFKL, PSMD12, VCP, MVP, DDX3X, PSMD14, APRT, HUWE1, DBNL, CSNK2B, COTL1, NFKB1, COMMD9, DERA, GDI2, ALAD, IMPDH1, …	GO_Cellular_Component_2023	0	0	2.99595	0.278146	83	0.255	44/83
Apoptosis R-HSA-109581	PTK2, PSME1, YWHAZ, HMGB1, ROCK1, ARHGAP10, YWHAB, VIM, RPS27A, LMNA, SEM1, PSMB6, UBB, PSME2, PSMA7, CYCS, C1QBP, BCL2L1, PSMB1, UACA, PSMB3, PSMD4, PSMA5, PSMC5, YWHAQ, PSMB9, PSMC4, PSMB8, PSMB2, PSMD8, PSMC3, PSMF1, PSMD6, PSMA3, PSMB10, PPP3CC, DYNLL1, PSMC6, TJP1, YWHAH, PSMD2, UBC, BCAP31, PSMD13, PSMA6, APIP, PSMB7, PSMC1, PSMD7, PSMD11, PSMA4, PSMD3, PSMB5, GSDMD, PSMC2, PSMD9, PSMD12, N…	Reactome_2022	0.001	1.90347e-05	2.99338	0.22955	124	0.2662	61/124
Mitochondrial Respiratory Chain Complex Assembly (GO:0033108)	NDUFB9, NDUFB10, NDUFB7, NDUFS7, NDUFB4, NDUFAB1, NDUFS5, NDUFS2, NDUFB6, NDUFB1, COX14, NDUFB2, NDUFA1, UQCRFS1, COX17, NDUFB11, NDUFA6, NDUFS8, NDUFB3, NDUFS3, NDUFAF4, NDUFA5, SURF1, NDUFA10, NDUFA8, SDHAF3, NDUFB5, COX20, NDUFA2, NDUFS1, SAMM50, COA5, BCS1L, COA3, NDUFA13, OXA1L, NDUFA3, LYRM2, PET100, SCO2, ECSIT, NDUFAF3, TMEM223, DMAC2, NDUFC1, COA1, COX19, TIMM21, NDUFA11, TMEM126A, NDUFA…	GO_Biological_Process_2023	0.001	3.67522e-05	2.98795	0.322091	65	0.3884	46/65
Cadherin Binding (GO:0045296)	NOTCH3, CDH6, CALD1, MYO1B, TAGLN2, PDLIM1, CLIC1, EEF1D, PFN1, YWHAZ, COBLL1, MYH9, PHLDB2, VASP, MPRIP, YWHAB, TLN1, BSG, RPL6, HSP90AB1, RACK1, RPL7A, ALDOA, RPL14, SPTBN1, ITGB1, RPL29, PACSIN2, PSMB6, VASN, ARHGAP1, RAN, LRRFIP1, CORO1B, CNN3, VCL, PPP1CA, RPL23A, FLNA, HNRNPK, EZR, PARK7, EEF2, KTN1, EIF2S3, RPS26, CCT8, PUF60, EPS8L1, EPHA2, DAB2IP, RPS2, RAB11B, HSPA8, NUDC, OLA1, RPL15, …	GO_Molecular_Function_2023	0	0	2.98564	0.165445	238	0.2137	89/238
Spliceosomal snRNP Complex (GO:0097525)	SNRPB, SF3B4, SF3B2, LUC7L2, SNRPD3, PHF5A, DDX46, SNRPD1, PRPF6, TSSC4, LUC7L3, LSM2, SF3A1, SF3B6, SNRPB2, PRPF40A, PRPF31, SF3A3, LSM4, SNRNP200, SNRPD2, CD2BP2, HTATSF1, SNRNP70, SNU13, SNRPA, SNRPE, SNRNP40, HNRNPC, SF3A2, PPIH, SNRPF, PRPF8, SNRPG, LSM3, LSM6, SNRPA1, LSM5, RBMX2, SF3B1, PRPF18, LSM8, PRPF4, DDX23, SF3B3, TXNL4A, SF3B5, SNRPN, LSM7, DDX39B, LUC7L	GO_Cellular_Component_2023	0	0	2.98472	0.359068	51	0.4865	43/51
Calcium Regulation In Cardiac Cells WP536	GJA4, GJC1, RGS5, CALM2, ATP1B2, PLN, YWHAZ, CASQ2, CALM1, ANXA6, ADCY3, YWHAB, GRK5, PKIG, ADCY4, SLC8A1, GNAI1, RGS16, CAMK1, ITPR1, YWHAQ, CAMK2G, ATP2B1, PRKAR1B, ADCY6, GNB2, PRKAR1A, YWHAH, GNB4, ATP1B3, CACNA1C, GNG5, FKBP1A, PRKACA, ATP2A2, GNG11, CALR, CALM3, PRKAR2A, YWHAE, PRKACB, CAMK2D, GNA11, YWHAG, GNB5, GNG12, GNAI3, ITPR2, GNB1, CACNB3, GNAS, RGS10, GNAI2, GNG2, RGS3, GNAQ, PRKD1…	WikiPathways_2024_Human	0.002	0.000296884	2.97351	0.324915	62	0.21	33/62
Translation Initiation Factor Activity (GO:0003743)	EIF3K, EIF3G, EIF3L, EIF3D, EIF2S3, EIF4A2, EIF3H, EIF6, EIF3E, EIF2B2, EIF3F, COPS5, EIF1AX, EIF4E, EIF3M, EIF3I, EIF4A1, EIF2B4, EIF1B, EIF4G2, EIF2B3, EIF2B1, MTIF3, EIF2B5, EIF2S1, EIF5B, EIF2S2, EIF3J, EIF2D, EIF4G1, EIF3B, EIF4E2, EIF5, EIF4G3, EIF1	GO_Molecular_Function_2023	0	0	2.96355	0.42485	35	0.3771	28/35
Ribosome (GO:0005840)	RPS7, RPL18, RPS5, BTF3, RPL8, RPL6, RPL7A, RPL18A, RPS13, RPL10A, RPL19, RPL32, RPS19, RPS3, RPS25, RPL30, RPS4X, RPS9, RPS26, RPL9, RPL27, EIF3H, RPS27, RPS28, RPS21, RPL15, MRPS7, RPS17, RPL36AL, RPL38, SRP68, HSPA14, RPS10, MRPL13, MRPS12, RPL17, DHX9, NCK1, GCN1, EIF2AK2, LARP1, RPS29, RPL39, DNAJC21, LARP4B, RPL31, RPS11, RPL13A, NUFIP2, RPL41, RPS18, RPL36, RPL24, RPS23, SERP1, RPL11, RRBP1	GO_Cellular_Component_2023	0	0	2.95888	0.334326	57	0.1243	26/57
Signaling By Hedgehog R-HSA-5358351	PSME1, SKP1, RPS27A, SEM1, PSMB6, UBB, PSME2, PSMA7, ADCY4, PSMB1, PSMB3, PSMD4, PSMA5, PSMC5, PSMB9, PSMC4, PSMB8, PSMB2, PSMD8, PSMC3, PSMF1, PSMD6, PSMA3, PRKAR1B, ADCY6, PSMB10, PRKAR1A, RBX1, PSMC6, PSMD2, UBC, CDC73, PSMD13, PSMA6, PSMB7, PSMC1, PSMD7, PSMD11, PSMA4, PSMD3, PSMB5, PSMC2, IFT57, PSMD9, PSMD12, VCP, PSMB4, CUL1, FUZ, SPOP, PSME3, IFT52, CSNK1A1, PSMD10, GRK2, PSMD14, PRKAR2A,…	Reactome_2022	0.001	1.89135e-05	2.95883	0.271007	89	0.3839	58/89
Signaling By Interleukins R-HSA-449147	MEF2C, PSME1, LAMA5, PPIA, YWHAZ, SKP1, HMGB1, VIM, CD36, RPS27A, JAK1, MYC, ITGB1, HNRNPA2B1, SEM1, CD4, PSMB6, UBB, PSME2, PSMA7, BCL2L1, PELI1, MSN, FGF13, HSP90AA1, PSMB1, PSMB3, RAP1B, SOD1, PSMD4, PSMA5, PSMC5, HNRNPDL, PSMB9, PSMC4, MAP2K1, PSMB8, PSMB2, PSMD8, HSPA8, PSMC3, PSMF1, PSMD6, PSMA3, HIF1A, AURKAIP1, HNRNPF, PSMB10, NFKBIA, PPP2R1A, IL17RE, STAT6, CEBPD, SOCS3, IL34, RBX1, CSF1…	Reactome_2022	0.001	1.87937e-05	2.9535	0.167143	233	0.3101	110/233
ncRNA Processing (GO:0034470)	RPS7, RPL5, RPS16, RPL14, SBDS, RPS19, RPS25, RPL7, NOP53, RPL35A, RPL27, RPS15, RPS27, RPS28, SSB, EXOSC5, XRN2, RPL26, RPS17, FBL, PIN4, DDX54, NOP58, WDR74, INTS11, INTS12, PIH1D1, EXOSC10, EBNA1BP2, TSEN34, EXOSC4, RPP30, NOC4L, NOP56, TSEN54, NOLC1, WDR18, LYAR, INTS10, PES1, NOP14, RPP21, RRP7A, NOB1, EXOSC3, DDX49, DCAF13, POP4, ESF1, MRM2, ZCCHC8, MRTO4, POP7, EXOSC7, DKC1, PELP1, INTS14,…	GO_Biological_Process_2023	0.002	7.11332e-05	2.9433	0.295811	72	0.4987	57/72
Cytoskeleton (GO:0005856)	NEURL1B, NOTCH3, CALD1, MYLK, MYO1B, STOM, ARPC5, PPP1R12A, PTK2, TAGLN2, TPM2, PDLIM1, EHD2, ARHGDIB, SYNPO2, DSTN, TPM1, ACTN4, GAPDH, MAPRE2, SYNE2, SORBS2, ROCK1, FILIP1, ACTB, MYH9, PHLDB2, VASP, MPRIP, FRMD3, HIP1, HSPB1, VIM, CFL1, ARPC1A, MICAL1, EPB41L1, ALDOA, SPTBN1, LDB3, PFDN5, ARHGAP6, NES, LRRFIP1, CCT3, CNN3, VCL, TUBB4B, PEAK1, MAP7D3, CFL2, TUBA1B, MSN, CNN1, FLNA, SCIN, EZR, FH…	GO_Cellular_Component_2023	0	0	2.92768	0.14436	305	0.1467	87/305
U2-type Precatalytic Spliceosome (GO:0071005)	SNRPB, SF3B4, SF3B2, IK, SNRPD3, PHF5A, SNRPD1, PRPF6, LSM2, SF3A1, SNRPB2, SMU1, PRPF31, SF3A3, LSM4, SNRNP200, SNRPD2, RNF113A, SNU13, SNRPE, SF3A2, CWC27, PRPF38A, SNRPF, SART1, PRPF8, SNRPG, MFAP1, ZMAT2, LSM3, LSM6, DHX16, SNRPA1, LSM5, RBMX2, SF3B1, PRPF3, LSM8, WBP4, PRPF4, CWC22, EFTUD2, SF3B3, SRRM2, TXNL4A, SF3B5, LSM7, MAGOHB	GO_Cellular_Component_2023	0	0	2.92759	0.363584	48	0.5346	43/48
Ribosomal Small Subunit Biogenesis (GO:0042274)	RPS7, RPS5, RPS8, RPS16, RPS13, RPS3A, RPS19, RPS25, RPS4X, RPS9, RPS14, NOL7, RPS15, RPS27, RPS28, MRPS7, DIMT1, NGDN, RPS17, FBL, NOP58, TBL3, METTL17, SRFBP1, EXOSC10, UTP11, SNU13, KRR1, MRPS12, NOP56, DNTTIP2, RPS27L, NOP14, ERAL1, WDR43, UTP3, NOL11, RRP7A, NOB1, LSM6, LTV1, UTP4, MRPS11, SURF6, C1ORF131, UTP6, RPS19BP1, DDX52, PNO1, WDR75, RIOK2, BMS1, RIOK1, MPHOSPH10, WDR46, WDR36, HEATR…	GO_Biological_Process_2023	0.002	6.89103e-05	2.92288	0.305066	68	0.4771	53/68
Platelet Homeostasis R-HSA-418346	GUCY1A1, GUCY1B1, PDE5A, GUCY1A2, TRPC6, PDE1A, KCNMB1, CALM1, ATP2B4, PTGIR, SLC8A1, ITPR1, PRKG1, PDE1B, ATP2B1, GNB2, PPP2R1A, GNB4, GNG5, P2RX4, PPP2R5E, PPP2CA, PPP2R5A, STIM1, ATP2A2, PTPN11, SRI, GNG10, GNG11, PPP2R5B, PPP2R5D, PPP2R5C, PPP2CB, GNB5, GNG12, ORAI2, ITPR2, GNB1, GNAS, MAPK14, GNG2	Reactome_2022	0.001	2.80133e-05	2.91275	0.385548	41	0.3483	30/41
MAPK Family Signaling Cascades R-HSA-5683057	PTK2, PSME1, PDGFRB, PDGFA, ANGPT1, CALM1, YWHAB, HSPB1, RPS27A, TLN1, JAK1, MYC, SPTBN1, SEM1, ARHGEF7, PSMB6, UBB, PSME2, PSMA7, RGL3, BCL2L1, VCL, FGF13, PSMB1, PSMB3, RAP1B, PSMD4, PSMA5, PSMC5, CAMK2G, PSMB9, PSMC4, DAB2IP, MAP2K1, PSMB8, PSMB2, PSMD8, PSMC3, PSMF1, PSMD6, PSMA3, RASAL2, PSMB10, KITLG, PPP2R1A, IQGAP1, RBX1, PSMC6, CSK, PSMD2, UBC, KALRN, JAK3, PSMD13, LYPLA1, RAP1A, PSMA6, …	Reactome_2022	0.001	2.78382e-05	2.91209	0.1917	172	0.2662	78/172
Pathogenic Escherichia Coli Infection WP2272	ARPC5, YWHAZ, ROCK1, ACTB, ARPC1A, ITGB1, NCL, RHOA, TUBB4B, TUBA1B, EZR, NCK2, ARPC2, YWHAQ, ARHGEF2, ARPC3, ROCK2, TUBA1C, KRT18, TUBA1A, CDC42, ARPC5L, NCK1, ARPC1B, ARPC4, WASL, TUBB3, TUBB2A, TUBB6, TUBB, CTNNB1, ABL1, ACTG1, FYN, CTTN, LY96	WikiPathways_2024_Human	0.002	0.000263897	2.90874	0.416785	36	0.1408	20/36
Signaling By Rho GTPases R-HSA-194315	MCAM, MYH11, MYL9, MYLK, CAV1, STOM, PPP1R14A, ARPC5, PPP1R12A, PTK2, ARHGAP29, JAG1, ARHGDIB, ARHGEF17, MYL6, PDE5A, PFN1, YWHAZ, ARHGAP15, PPP1R12B, ROCK1, FILIP1, MYH9, CALM1, ARHGAP10, RHOB, ARHGAP17, YWHAB, VIM, ARPC1A, HSP90AB1, PLXND1, SPTBN1, ITGB1, DLC1, CDKN1B, ARHGEF7, ARHGAP6, DOCK8, ARHGAP1, RHOA, C1QBP, CCT7, DOCK10, PLEKHG2, PEAK1, TUBA1B, FLNA, HSP90AA1, SH3RF1, FGD4, UACA, PLEKHG…	Reactome_2022	0.001	2.76653e-05	2.90695	0.132332	367	0.2883	152/367
Beta-catenin Independent WNT Signaling R-HSA-3858494	PSME1, PFN1, CALM1, RPS27A, MYC, SEM1, PSMB6, UBB, PSME2, PSMA7, RHOA, PSMB1, PSMB3, ITPR1, PSMD4, PSMA5, FZD4, PSMC5, PSMB9, PSMC4, AP2M1, PRKG1, PSMB8, PSMB2, PSMD8, PSMC3, PSMF1, PSMD6, PSMA3, PSMB10, GNB2, PSMC6, PSMD2, UBC, GNB4, PSMD13, CLTA, PSMA6, GNG5, PSMB7, PSMC1, PSMD7, PSMD11, PSMA4, PSMD3, PSMB5, PSMC2, PSMD9, PSMD12, PSMB4, CLTB, GNG10, PSME3, GNG11, PSMD10, AGO2, PSMD14, SMURF1, T…	Reactome_2022	0.001	2.74946e-05	2.90206	0.258379	97	0.2295	47/97
Ribosome Assembly (GO:0042255)	RPS5, RPL5, RPL6, SBDS, C1QBP, RPS19, RPL23A, RPS14, NOP53, RPS15, EIF6, RPS27, RPL10, RPS28, MRPS7, NGRN, RRS1, MRPL22, MRPL20, DDX3X, MRPS2, NOP2, EIF2S1, RPS27L, BRIX1, NOA1, ERAL1, MTERF4, RRP7A, MRPS11, RPF2, DHX29, TRAF7, MDN1, RPSA, NPM1, RPLP0, RPL11	GO_Biological_Process_2023	0.003	0.000100233	2.89614	0.392278	38	0.4518	32/38
Primary Focal Segmental Glomerulosclerosis FSGS WP2572	PTK2, JAG1, CD151, LAMA5, ACTN4, TRPC6, MYH9, PLCE1, UTRN, VIM, ITGA3, TLN1, ITGB1, CDKN1B, FAT1, ILK, VCL, YWHAQ, AGRN, INF2, NOTCH1, LAMB2, DAG1, CDKN1A, SYNPO, KRT8, TGFB1, CD2AP, LIMS1, NCK1, PCNA, MYO1E, AKT1, ITGAV, PLCG1, SCARB2, LRP6, PARVA, CTNNB1, FYN, LRP5, CTSL, CDKN1C, MME, PLAUR, DNM1	WikiPathways_2024_Human	0.002	0.000237508	2.88472	0.361931	46	0.0968	21/46
Parkin Ubiquitin Proteasomal System Pathway WP2359	HSPA2, TUBB4B, TUBA1B, PSMD4, PSMC5, PSMC4, PSMD8, HSPA8, PSMC3, PSMD6, TUBA1C, TUBA1A, PSMC6, PSMD2, PSMD13, PSMC1, PSMD7, PSMD11, HSPA9, PSMD3, PSMC2, UBE2G1, PSMD9, PSMD12, HSPA14, CUL1, PSMD1, UBE2J2, STUB1, UBE2J1, UBE2L3, UBE2G2, PSMD10, HSPA4, PSMD14, UBE2L6, PSMD5, HSPA1A, SIAH1, UBA1, RNF19A, HSPA5, HSPA1B, TUBB3, TUBB2A, TUBB6, TUBB, CASK	WikiPathways_2024_Human	0.002	0.000215916	2.84045	0.357365	48	0.3741	35/48
Active Monoatomic Ion Transmembrane Transporter Activity (GO:0022853)	COX4I2, COX5B, COX4I1, COX7B, UQCRC1, COX7A1, UQCRB, COX8A, COX6B1, UQCRH, COX5A, COX7C, UQCRHL, COX7A2L, UQCR10, CYB5A	GO_Molecular_Function_2023	0.001	0.000186247	2.79399	0.592357	16	0.1589	12/16
Ficolin-1-Rich Granule Lumen (GO:1904813)	ARPC5, PPIA, HMGB1, GMFG, HSP90AB1, ASAH1, ALDOA, XRCC6, VCL, HSP90AA1, PSMB1, EEF2, PSMA5, CCT8, GPI, EEF1A1, HSPA8, PSMC3, PSMD6, SRP14, OSTF1, CAT, CST3, GSTP1, GYG1, CTSD, PSMD2, PGM2, PSMD13, PPIE, APEH, DYNLT1, PSMB7, ACTR1B, IMPDH2, PSMD7, YPEL5, PSMD11, GUSB, C1ORF35, PSMD3, GSDMD, PSMC2, PFKL, PSMD12, ACTR10, VCP, MVP, LTA4H, DDX3X, ILF2, ACTR2, PDAP1, PSMD14, HUWE1, DBNL, CAPN1, CSNK2B,…	GO_Cellular_Component_2023	0	0	2.78761	0.237335	99	0.2607	49/99
TCF Dependent Signaling In Response To WNT R-HSA-201681	CAV1, PSME1, YWHAZ, RPS27A, MYC, SEM1, PSMB6, UBB, PSME2, PSMA7, SOX13, PSMB1, PSMB3, PSMD4, PSMA5, FZD4, PIP5K1B, PSMC5, PSMB9, PSMC4, PSMB8, PSMB2, PSMD8, PSMC3, PSMF1, PSMD6, PSMA3, PSMB10, PPP2R1A, HDAC1, RBX1, PSMC6, PSMD2, UBC, CDC73, PSMD13, CSNK1E, PSMA6, PSMB7, PSMC1, PSMD7, RUVBL1, PSMD11, PSMA4, PSMD3, PSMB5, PPP2R5E, PSMC2, TLE1, PSMD9, PSMD12, PPP2CA, PPP2R5A, PSMB4, KAT5, SMARCA4, P…	Reactome_2022	0.008	9.10863e-05	2.78363	0.223619	111	0.2662	54/111
Actin Cytoskeleton (GO:0015629)	NEURL1B, NOTCH3, CALD1, MYLK, MYO1B, ARPC5, PPP1R12A, TAGLN2, TPM2, SYNPO2, DSTN, TPM1, LMOD1, ACTN4, RCSD1, SORBS2, FILIP1, ACTB, MYH9, VASP, MPRIP, WDR1, CFL1, ARPC1A, MICAL1, ALDOA, SPTBN1, ARHGAP6, CORO1B, CNN3, PEAK1, CFL2, CNN1, FLNA, SCIN, EZR, MYADM, ARPC2, NOL3, EEF1A1, INF2, FLOT1, PLS3, SMTN, EPHA3, ARPC3, STK38L, ACTR3, RAC1, CDC42EP4, MYO1C, STOML2, CAPZA2, IQGAP1, APEX1, DGKH, LASP1…	GO_Cellular_Component_2023	0	0	2.7677	0.178395	177	0.1535	58/177
Signaling By Rho GTPases, Miro GTPases And RHOBTB3 R-HSA-9716542	MCAM, MYH11, MYL9, MYLK, CAV1, STOM, PPP1R14A, ARPC5, PPP1R12A, PTK2, ARHGAP29, JAG1, ARHGDIB, ARHGEF17, MYL6, PDE5A, PFN1, YWHAZ, ARHGAP15, PPP1R12B, ROCK1, FILIP1, MYH9, CALM1, ARHGAP10, RHOB, ARHGAP17, YWHAB, VIM, ARPC1A, HSP90AB1, PLXND1, SPTBN1, ITGB1, DLC1, CDKN1B, ARHGEF7, ARHGAP6, DOCK8, ARHGAP1, RHOA, C1QBP, CCT7, DOCK10, PLEKHG2, PEAK1, TUBA1B, FLNA, HSP90AA1, SH3RF1, FGD4, UACA, PLEKHG…	Reactome_2022	0.008	9.05309e-05	2.75388	0.124303	379	0.2883	154/379
SARS-CoV-2 Modulates Host Translation Machinery R-HSA-9754678	RPS7, FAU, RPS5, RPS8, RPS27A, RPS16, RPS13, RPS3A, RPS19, RPS3, RPS25, RPS4X, RPS9, RPS14, RPS2, SNRPB, RPS15, RPS27, RPS28, RPS21, SNRPD3, RPS17, SNRPD2, RPS10, SNRPE, RPS27L, SNRPF, SNRPG, GEMIN7, GEMIN6, GEMIN8, RPS20, RPS29, RPS11, RPS12, RPSA, RPS24, RPS23, RPS15A, RPS6	Reactome_2022	0.008	8.99822e-05	2.75132	0.377929	40	0.1241	20/40
Phosphodiesterases In Neuronal Function WP4222	GUCY1A1, GUCY1B1, PDE5A, GUCY1A2, PDE1A, PDE3A, ADCY3, ADCY4, PRKG1, PDE1B, ADCY6, CREB1, PDE6D, PDE8A, PRKACA, PDE4A, PDE7A, PDE4D, ADCY7	WikiPathways_2024_Human	0.004	0.000395846	2.74139	0.525966	19	0.2648	15/19
PTEN Regulation R-HSA-6807070	PSME1, RPS27A, SEM1, PSMB6, UBB, PSME2, PSMA7, PSMB1, PSMB3, HDAC5, PSMD4, PSMA5, PSMC5, PSMB9, PSMC4, PSMB8, PSMB2, PSMD8, PSMC3, PSMF1, PSMD6, PSMA3, WWP2, RBBP7, FRK, CBX6, PSMB10, PTEN, PPARG, RRAGA, HDAC1, PSMC6, VAPA, MAF1, CHD4, PSMD2, UBC, PSMD13, HDAC2, PSMA6, MKRN1, PSMB7, PSMC1, PSMD7, PSMD11, PSMA4, PSMD3, PSMB5, PSMC2, JUN, PSMD9, LAMTOR5, PSMD12, PML, PSMB4, LAMTOR4, TP53, STUB1, GA…	Reactome_2022	0.008	8.94401e-05	2.73945	0.219617	114	0.2662	55/114
mRNA Metabolic Process (GO:0016071)	DDX5, HNRNPA2B1, ZFP36, PCBP2, SRSF5, SF3B4, SSB, SF3B2, SON, RNH1, HNRNPR, SRSF7, LSM2, SF3A1, TBRG4, HSF1, AKAP8L, SRSF2, SF3A3, METTL3, PRKACA, DHX15, SRSF4, TP53, HNRNPAB, NUDT16, SF3A2, PNPT1, USP39, U2AF2, SRSF1, HNRNPA0, PRPF8, SCAF11, LSM3, LSM6, CNOT10, NUDT21, DXO, NCBP2, LSM5, TCERG1, CELF1, PRPF18, PRPF3, KIN, YTHDF2, HIPK3, PCF11, NUDT16L1, SRSF9, CPSF6, HSPA1A, ALKBH5, ATXN2L, CSTF3…	GO_Biological_Process_2023	0.023	0.000745853	2.73177	0.291934	64	0.523	52/64
Mitochondrial Protein Import R-HSA-1268020	ATP5F1B, SLC25A6, CHCHD10, ATP5F1A, CHCHD2, CS, SLC25A4, COX17, HSPD1, ACO2, IDH3G, TOMM22, TOMM20, TIMM17B, ATP5MC1, PMPCB, HSPA9, TIMM10, SAMM50, BCS1L, TOMM40, CHCHD3, MTX1, DNAJC19, SLC25A12, TIMM50, SLC25A13, PMPCA, CMC2, TIMM44, GRPEL1, MTX2, TIMM23, COA4, COX19, CHCHD5, TIMM22, TIMM21, TIMM8B, TIMM9, TIMM17A, COA6, PITRM1, HSCB, GFER, TIMM13, CHCHD7, TOMM70, TOMM5, VDAC1, CCNI, TOMM7	Reactome_2022	0.008	8.89046e-05	2.72455	0.327815	52	0.5591	46/52
DNA Repair (GO:0006281)	RAD23A, BTG2, XRCC6, RPS3, PARK7, XRCC5, NOP53, UBE2A, MPG, SMC1A, MGMT, RNASEH2C, RAD21, APEX1, NSMCE4A, PARP1, MRPL36, UBE2N, NTHL1, ALKBH2, CSNK1E, HPF1, GADD45A, MUS81, POLDIP2, CENPX, RAD51C, PPP5C, NUCKS1, XRCC1, CIB1, UBE2V2, VCP, PNKP, TRIM28, TP53, RFC2, KAT5, SUMO1, BACH1, FAAP20, COMMD1, WDR33, RPA3, ABRAXAS1, PARP2, NBN, HLTF, PRKDC, MLH3, RPA1, BABAM1, UIMC1, UVRAG, ATRX, ERCC6L2, XP…	GO_Biological_Process_2023	0.023	0.000724543	2.72449	0.186733	147	0.7761	141/147
Spliceosomal snRNP Assembly (GO:0000387)	SNRPB, STRAP, SRSF10, SNRPD3, SNRPD1, PRPF6, TSSC4, LSM2, PRPF31, PRPF19, LSM4, SNRPD2, CD2BP2, WDR77, SNRPE, HNRNPC, SNRPF, COIL, SART1, PRPF8, SNRPG, PRMT5, GEMIN7, GEMIN6, GEMIN8, PRPF3, USP4, SART3, CLNS1A, TGS1, PRMT7	GO_Biological_Process_2023	0.025	0.000796297	2.7161	0.402679	31	0.4699	27/31
Translation Factors WP107	EEF1D, EIF3G, PABPC1, EEF2, EIF3D, EIF2S3, EEF1A1, EEF1B2, EIF4A2, EIF5A, EIF3H, EIF6, EIF3E, EIF2B2, EIF3F, EIF1AX, EIF4B, EIF4E, EIF3I, EIF4H, EIF4A1, EIF2B4, EIF2B3, EIF2B1, EIF2B5, EIF3A, EIF2S1, EIF5B, EIF2S2, EIF3J, ETF1, PAIP1, EEF1G, EIF4EBP1, EIF2AK2, EIF4G1, EIF3B, EIF4EBP2, EIF2AK1, EIF5, EIF4G3, EIF1, EIF4EBP3	WikiPathways_2024_Human	0.005	0.000456745	2.71591	0.345248	43	0.3776	31/43
Chromosome (GO:0005694)	HMGB1, NCL, NOL7, SMC1A, RAD21, DDX18, SMC6, IK, PPP1R7, KAT7, CCDC86, BOP1, BAZ1A, BANF1, HNRNPU, PIN4, SMC3, JUN, EXOSC8, RSL1D1, GTF2B, DDX21, SMC2, GET4, EBNA1BP2, SMARCE1, KRR1, WAPL, REPIN1, FAAP20, DNTTIP2, NOC2L, BRIX1, TERF2IP, DNTTIP1, PES1, RBL2, CHD1, ZFX, FTSJ3, CTCF, RRP1, UTP4, SURF6, NIFK, SMARCA5, C1ORF131, RPF2, UTP6, PUM3, CENPB, TOP1, BMS1, HMGB2, MLH1, PBRM1, CLOCK, STAG2, MP…	GO_Cellular_Component_2023	0.001	4.68323e-05	2.70619	0.255477	82	0.6741	76/82
rRNA Binding (GO:0019843)	MAP3K20, RPS5, RPL5, SBDS, RPS13, RPS3, RPS9, RPS14, NOP53, RPL12, CIRBP, MRPS7, NGRN, MRPL16, CAVIN1, MRPS18C, MRPL18, RRS1, DDX21, MRPS27, MRPS18A, MRPL11, RPL17, ERAL1, MTERF4, FASTKD2, MRPS11, GTF3A, RPF2, UTP23, MDM2, PTCD3, RCC1L, NPM1, RPLP0, RPL11, MRPS6	GO_Molecular_Function_2023	0.002	0.00031928	2.70292	0.373286	37	0.4394	30/37
Mitochondrial Complex IV Assembly WP4922	COX6A1, COX5B, COX7A2, COX4I1, COX7B, COX6C, COX8A, COX6B1, COX14, COX17, COX5A, PNKD, COX7C, SURF1, COX20, CMC1, COA3, NDUFA4, PET100, COX11, TACO1, COX19, COA6, SMIM20, COX16	WikiPathways_2024_Human	0.005	0.000424121	2.69637	0.460688	25	0.3408	20/25
Small-Subunit Processome (GO:0032040)	RPS7, RPS5, RPS8, RPS27A, RPS16, RPS13, RPS3A, RPS19, RPS4X, RPS9, RPS14, XRCC5, NOL7, RPS27, RPS28, DIMT1, NGDN, RPS17, FBL, NOP58, TBL3, EXOSC10, UTP11, SNU13, NOC4L, KRR1, MRPS12, NOP56, DNTTIP2, PRKDC, NOP14, WDR43, UTP3, RRP7A, UTP4, C1ORF131, DCAF13, UTP6, UTP23, RPS19BP1, PNO1, WDR75, BMS1, MPHOSPH10, WDR46, WDR36, HEATR1, UTP14C, UTP18, SPPL2B, RPS11, RPS24, RPS23, RPS15A, RPS6	GO_Cellular_Component_2023	0.001	4.50978e-05	2.66532	0.307629	55	0.4764	43/55
GPCRs Class A Rhodopsin Like WP455	EDNRA, GPR4, AVPR1A, SSTR2, HRH2, PTGIR, P2RY14, GPR20, CCR10, NPY1R, ADRA2A, PTGDR, EDNRB, AGTR1, ACKR3, PTGER3, LPAR6, ACKR4, F2R, F2RL2	WikiPathways_2024_Human	0.01	0.000791692	2.6418	0.483245	20	0.168	13/20
mRNA Processing WP411	HNRNPA2B1, YBX1, HNRNPA1, HNRNPK, PRMT1, PCBP2, SNRPB, SRSF5, HNRNPM, SMC1A, SF3B4, SF3B2, SRSF3, XRN2, PPM1G, SRSF10, SNRPD3, PHF5A, HNRNPR, SRSF7, SNRPD1, PRPF6, CPSF4, RNPS1, LSM2, NONO, HNRNPU, SF3A1, SNRPB2, DNAJC8, SRRM1, PRPF40A, HNRNPL, SRSF2, SF3A3, RBM17, SNRPD2, CD2BP2, METTL3, DHX15, SRSF4, RBMX, SNRNP70, SNU13, TRA2B, SNRPA, SNRPE, SNRNP40, HNRNPAB, HNRNPC, SPOP, SF3A2, PTBP1, CLK3, …	WikiPathways_2024_Human	0.01	0.000742211	2.63782	0.220198	113	0.4645	77/113
Ub-specific Processing Proteases R-HSA-5689880	PSME1, RPS27A, MYC, SEM1, PSMB6, UBB, PSME2, PSMA7, PSMB1, VDAC2, PSMB3, PSMD4, PSMA5, PSMC5, PSMB9, PSMC4, PSMB8, PSMB2, PSMD8, PSMC3, OTUB1, PSMF1, PSMD6, MAT2B, PSMA3, HIF1A, PSMB10, TOMM20, NFKBIA, PTEN, PSMC6, ADRM1, PSMD2, UBC, UFD1, BECN1, PSMD13, FKBP8, TAF9B, PSMA6, PSMB7, PSMC1, PSMD7, RUVBL1, PSMD11, PSMA4, PSMD3, PSMB5, PSMC2, SNX3, PSMD9, PSMD12, PSMB4, KEAP1, RHOT1, TP53, USP11, USP…	Reactome_2022	0.015	0.000167913	2.62961	0.211757	113	0.2516	52/113
Neddylation R-HSA-8951664	PSME1, EPAS1, SKP1, RPS27A, SEM1, PSMB6, UBB, PSME2, PSMA7, PSMB1, COMMD7, PSMB3, PSMD4, PSMA5, PSMC5, PSMB9, PSMC4, PSMB8, COPS6, PSMB2, FBXL13, PSMD8, PSMC3, PSMF1, PSMD6, PSMA3, RBBP7, HIF1A, UBE2D2, PSMB10, SOCS3, RBX1, ZBTB16, PSMC6, COPS5, CISH, PSMD2, DCAF7, UBC, UFD1, PSMD13, GPS1, PSMA6, ELOB, PSMB7, PSMC1, FBXL3, PSMD7, PSMD11, PSMA4, COMMD6, PSMD3, PSMB5, DDA1, PSMC2, FBXW5, COPS3, PSM…	Reactome_2022	0.016	0.000175705	2.62579	0.17971	158	0.3937	90/158
Cytoplasmic Translational Initiation (GO:0002183)	EIF3K, EIF3G, EIF3L, EIF3D, EIF2S3, MIF4GD, EIF4A2, EIF3H, EIF6, EIF3E, EIF3F, EIF3M, EIF3I, EIF4A1, EIF2B3, SLBP, EIF2S2, RBM4, EIF3J, MCTS1, EIF2D, NCBP2, DHX29, EIF4G1, EIF3B, EIF5	GO_Biological_Process_2023	0.05	0.00160915	2.62484	0.43431	26	0.4518	23/26
Formation Of Tubulin Folding Intermediates By CCT/TriC R-HSA-389960	CCT3, CCT7, TUBB4B, TUBA1B, CCT5, CCT6A, CCT8, TUBA1C, CCT2, CCT4, TUBA1A, TCP1, TUBB3, TUBB2A, TUBB6, TUBB	Reactome_2022	0.016	0.000174671	2.60258	0.547903	16	0.1408	11/16
Spliceosomal tri-snRNP Complex (GO:0097526)	SNRPB, RBM42, SNRPD3, SNRPD1, PRPF6, LSM2, PRPF31, LSM4, SNRNP200, SNRPD2, SNU13, SNRPA, SNRPE, SNRNP40, PPIH, SNRPF, USP39, SART1, PRPF8, SNRPG, ZMAT2, LSM3, LSM6, LSM5, PRPF18, PRPF3, LSM8, PRPF4, DDX23, SNRNP27, EFTUD2, TXNL4A, SNRPN, LSM7	GO_Cellular_Component_2023	0.002	8.39752e-05	2.6009	0.38197	34	0.5315	31/34
U4/U6 X U5 tri-snRNP Complex (GO:0046540)	SNRPB, RBM42, SNRPD3, SNRPD1, PRPF6, LSM2, PRPF31, LSM4, SNRNP200, SNRPD2, SNU13, SNRPA, SNRPE, SNRNP40, PPIH, SNRPF, USP39, SART1, PRPF8, SNRPG, ZMAT2, LSM3, LSM6, LSM5, PRPF18, PRPF3, LSM8, PRPF4, DDX23, SNRNP27, EFTUD2, TXNL4A, SNRPN, LSM7	GO_Cellular_Component_2023	0.002	8.39752e-05	2.6009	0.38197	34	0.5315	31/34
Cardiac Conduction R-HSA-5576891	ABCC9, ATP1B2, PLN, CALM1, FXYD1, KCNE4, SCN4B, ATP2B4, CACNB2, SLC8A1, FGF13, KCNA5, ITPR1, ATP1A2, CAMK2G, ATP2B1, HIPK2, DMPK, ATP1B3, CACNA1C, NPRL2, STIM1, ATP2A2, SRI, RANGRF, HIPK1, CAMK2D, ORAI2, ITPR2, AHCYL1, ASPH, AKAP9, CLIC2, CES1, ATP1B1, CORIN, WWTR1	Reactome_2022	0.018	0.000191015	2.60073	0.368057	37	0.1202	18/37
Mitochondrial Biogenesis R-HSA-1592230	MEF2C, ATP5MC2, ATP5F1B, CALM1, ATP5MC3, ATP5PB, ATP5F1A, CYCS, CRTC3, MEF2D, ATP5F1C, ATP5F1D, ATP5MG, ATP5PF, ATP5PD, SSBP1, NCOR1, ATP5ME, ATP5MC1, ATP5MF, SMARCD3, IMMT, HSPA9, CREB1, TFAM, TBL1X, GLUD1, ALAS1, SAMM50, ATP5PO, CHCHD3, CRTC2, MTX1, TMEM11, POLRMT, PRKAG1, TFB1M, MTX2, IDH2, DNAJC11, MBD4, HCFC1, GABPA, RXRA, NCOA6, PRKAB2, HDAC3, CHD9, NCOA2, NCOA1, HELZ2, ATP5F1E, PPRC1, TFB2…	Reactome_2022	0.019	0.000207168	2.59155	0.28481	60	0.3675	39/60
U2-type Prespliceosome Assembly (GO:1903241)	SNRPB, SF3B4, SF3B2, SNRPD3, PHF5A, DDX46, SNRPD1, SF3A1, SF3B6, SNRPB2, SF3A3, SNRPD2, HTATSF1, SNRPE, SF3A2, SNRPF, SNRPG, SNRPA1, RBMX2, SF3B1, SF3B3, SF3B5	GO_Biological_Process_2023	0.067	0.00208907	2.57471	0.465133	22	0.4453	20/22
Intracellular Signaling By Second Messengers R-HSA-9006925	PSME1, PDGFRB, PDGFA, PDE1A, CALM1, RPS27A, SEM1, CDKN1B, PSMB6, UBB, PSME2, PSMA7, ADCY4, FGF13, PSMB1, PSMB3, ITPR1, HDAC5, PSMD4, PSMA5, PIP5K1B, PSMC5, CAMK2G, PSMB9, PSMC4, PSMB8, PSMB2, PDE1B, PSMD8, PSMC3, PSMF1, PSMD6, PSMA3, PRKAR1B, WWP2, ADCY6, RBBP7, FRK, CBX6, PSMB10, PTEN, KITLG, PPP2R1A, PPARG, PRKAR1A, RRAGA, HDAC1, PSMC6, VAPA, MAF1, CHD4, PSMD2, UBC, CDKN1A, PSMD13, HDAC2, PSMA6…	Reactome_2022	0.021	0.000231717	2.57218	0.162596	190	0.2783	83/190
RHO GTPase Cycle R-HSA-9012999	MCAM, CAV1, STOM, ARHGAP29, JAG1, ARHGDIB, ARHGEF17, PDE5A, ARHGAP15, ROCK1, FILIP1, ARHGAP10, RHOB, ARHGAP17, VIM, HSP90AB1, PLXND1, SPTBN1, ITGB1, DLC1, ARHGEF7, ARHGAP6, DOCK8, ARHGAP1, RHOA, C1QBP, CCT7, DOCK10, PLEKHG2, PEAK1, TUBA1B, HSP90AA1, SH3RF1, FGD4, UACA, PLEKHG3, ARHGAP26, CCT6A, NCK2, KTN1, EPHA2, SYDE1, FLOT1, CYFIP2, ARHGAP42, ARHGEF2, ARHGEF6, TMEM59, ROCK2, WWP2, CDC42EP4, ARH…	Reactome_2022	0.025	0.000264517	2.56293	0.133497	271	0.2883	113/271
Meiotic Synapsis R-HSA-1221632	SYNE2, LMNA, HSPA2, SMC1A, RAD21, UBE2I, TINF2, SMC3, SYNE1, SUN1, TERF1, SUN2, TERF2IP, PMEPA1, ACD, DIDO1, STAG2	Reactome_2022	0.029	0.000305425	2.54796	0.515001	17	0.3685	15/17
Semaphorin Interactions R-HSA-373755	MYH11, MYL9, ITGA1, MYL6, ROCK1, MYH9, RHOB, TLN1, HSP90AB1, PLXND1, ITGB1, ARHGEF7, NRP1, RHOA, HSP90AA1, ROCK2, ARHGEF12, SEMA6D, RRAS, VPS72, RHOC, DPYSL2, PKN2, FARP2, GSK3B, SEMA5A, ARHGAP35, PKN1, PIP5K1C, ERBB2, RNMT, MYL12B, PLXNA2, PLXNA3, LIMK2, PLXNA1, FYN, LIMK1, MYH10, PLXNC1, DPYSL3	Reactome_2022	0.03	0.000320562	2.54311	0.340713	41	0.1733	21/41
Transport Across Blood-Brain Barrier (GO:0150104)	ABCC9, KCNJ8, ATP1B2, AVPR1A, CD36, SLCO3A1, ATP2B4, SLC7A2, SLC6A9, FABP5, SLCO1C1, ATP1A2, SLC29A1, SLC38A2, SLC12A2, SLC7A5, SLC2A3, SLC9A3R1, SLC16A7, SLC16A2, ABCC5, SLC27A1, SLC16A1, LRP3, SLC1A5, SLC2A10, SLC5A3, SLC44A1, SLC6A6, SLC38A5, SLC7A8, LRP1	GO_Biological_Process_2023	0.081	0.00260092	2.53501	0.380186	32	0.1839	18/32
RHO GTPases Activate ROCKs R-HSA-5627117	MYH11, MYL9, PPP1R12A, MYL6, PPP1R12B, ROCK1, MYH9, RHOB, RHOA, ROCK2, VPS72, RHOC, PPP1CB, PKN1, MYL12B, LIMK2, LIMK1, MYH10	Reactome_2022	0.032	0.000335527	2.52908	0.494514	18	0.1733	12/18
RNA Splicing (GO:0008380)	PRMT1, NOL3, SNRPB, SF3B4, PPP2R1A, MAGOH, SF3B2, HNRNPH3, SRSF10, MBNL1, SNRPD3, SRSF7, SNRPD1, PRPF6, RBM8A, RNPS1, LUC7L3, SNRNP35, SRRM1, SMU1, SRSF2, SF3A3, LSM4, SNRPD2, RNF113A, PPP2CA, DHX15, SRSF4, TRA2B, PPIG, SNRNP40, SCNM1, HNRNPC, LSM1, SNRPF, USP39, RSRC1, ZRSR2, PRPF8, SNRPG, SNRNP48, ZMAT5, SCAF11, LSM6, DHX16, SNRPA1, SMNDC1, NCBP2, TCERG1, PRPF4B, SF3B1, PRPF18, PRPF3, BCAS2, NR…	GO_Biological_Process_2023	0.096	0.00305962	2.51477	0.22746	85	0.5869	69/85
Transcriptional Regulation By RUNX1 R-HSA-8878171	MYL9, PSME1, RPS27A, SEM1, PSMB6, UBB, PSME2, PSMA7, PSMB1, PSMB3, PSMD4, PRMT1, PSMA5, PSMC5, PSMB9, PSMC4, PSMB8, PSMB2, PSMD8, PSMC3, PSMF1, PSMD6, PSMA3, HIPK2, CBX6, PSMB10, KMT2E, SOCS3, HDAC1, PSMC6, TJP1, PSMD2, SMARCD3, CCND1, ARID1A, UBC, PSMD13, PSMA6, PCGF5, PSMB7, PSMC1, PSMD7, PSMD11, PSMA4, PSMD3, PSMB5, CDK6, PSMC2, PSMD9, PSMD12, PML, PSMB4, SMARCE1, SRC, SMARCB1, ACTL6A, SMARCA4…	Reactome_2022	0.033	0.000358665	2.51054	0.196529	118	0.2811	56/118
Platelet Aggregation (GO:0070527)	MYL9, CLIC1, PPIA, CSRP1, MYH9, HSPB1, TLN1, ILK, VCL, MYL12A, FLNA, ACTN1, METAP1, FIBP, STXBP3, GNAS, STXBP1, ACTG1, RAP2B, PDGFRA	GO_Biological_Process_2023	0.101	0.00320013	2.50604	0.481227	20	0.07	11/20
VEGFA VEGFR2 Signaling WP3888	CSRP2, CRIP2, MEF2C, MYH11, CAV1, PTMA, INPP4B, IGFBP7, PTK2, JAG1, PGF, CLIC1, GAPDH, CSRP1, PFN1, ADAMTS1, HMGB1, ROCK1, MYH9, RCAN2, APOLD1, RPL5, HSPB1, CFL1, BSG, RACK1, ETS1, ALDOA, RPL18A, ITGB1, NCL, RPL10A, TKT, CYCS, RHOA, BCL2L1, VCL, CCT7, SLC8A1, TMSB4X, PABPC1, PPP1CA, RPL7, NRARP, NAPA, HSP90AA1, EZR, RAP1B, HDAC5, PSMD4, FHOD1, EIF3D, ADAMTS9, EPHA2, PRKG1, MAP2K1, C15ORF39, ROCK2…	WikiPathways_2024_Human	0.03	0.00223536	2.50549	0.126192	310	0.2887	127/310
U2-type Catalytic Step 2 Spliceosome (GO:0071007)	SNRPB, SYF2, SNRPD3, SNRPD1, PPIE, SNRPB2, XAB2, SNW1, PRPF19, RBM22, SNRPD2, PLRG1, SNRPE, SNRNP40, CDC5L, SNRPF, PRPF8, SNRPG, BUD31, CDC40, SNRPA1, BCAS2, CWC22, CRNKL1, EFTUD2, DHX8, SRRM2, CWC15	GO_Cellular_Component_2023	0.007	0.000284116	2.50514	0.395572	28	0.5702	27/28
RNA Processing (GO:0006396)	RBPMS, HNRNPA2B1, HNRNPK, PRMT1, NOL3, SNRPB, SRSF5, HNRNPF, SF3B4, PPP2R1A, MAGOH, SF3B2, SON, EXOSC5, XRN2, HNRNPH3, MBNL1, SNRPD3, HNRNPR, SRSF7, SNRPD1, PRPF6, RBM8A, RNPS1, LUC7L3, SNRNP35, HNRNPU, SF3A1, DDX54, TBRG4, SRRM1, SMU1, HNRNPL, AKAP8L, SRSF2, SF3A3, LSM4, EXOSC8, SNRPD2, METTL3, EXOSC10, PPP2CA, PRKACA, DHX15, SRSF4, EXOSC4, PPIG, SNRNP40, DNTTIP2, SCNM1, HNRNPUL1, HNRNPC, LSM1, …	GO_Biological_Process_2023	0.102	0.00315019	2.50361	0.182838	148	0.7532	138/148
Ficolin-1-Rich Granule (GO:0101002)	ARPC5, PPIA, HMGB1, NFASC, GMFG, HSP90AB1, ASAH1, ALDOA, XRCC6, RHOA, VCL, HSP90AA1, PSMB1, EEF2, PSMA5, CCT8, GPI, EEF1A1, HSPA8, PSMC3, PSMD6, RAC1, SRP14, OSTF1, CAT, CST3, GSTP1, GYG1, CTSD, DYNLL1, SERPINB6, SLC2A3, PSMD2, PGM2, PSMD13, PPIE, APEH, DYNLT1, PSMB7, ACTR1B, IMPDH2, PSMD7, YPEL5, PSMD11, GUSB, C1ORF35, PSMD3, GSDMD, PSMC2, PFKL, DYNC1LI1, PSMD12, ACTR10, VCP, MVP, CD58, LTA4H, D…	GO_Cellular_Component_2023	0.01	0.000432066	2.48752	0.19131	127	0.2607	57/127
mRNA Binding (GO:0003729)	RPS7, RBPMS, RPS5, RBPMS2, RPL5, DDX5, CNBP, HNRNPA2B1, RPS13, NCL, RPS3A, C1QBP, ZFP36, PABPC1, RPS3, RPL7, CCT5, HNRNPK, PARK7, RPS14, EIF3D, PCBP2, RPS26, NOL3, RPL35, RPS2, RBM42, EIF6, HNRNPM, CIRBP, SERBP1, ZNF385A, SSB, MRPS7, ZFP36L1, YBX3, RPL26, SHMT2, LUC7L2, HNRNPR, SRSF7, PPIE, SPEN, RBM8A, RNPS1, LUC7L3, SNRNP35, HNRNPU, NELFE, SF3B6, PCBP1, LSM14A, FYTTD1, EIF4A1, HNRNPL, KHDRBS1, …	GO_Molecular_Function_2023	0.023	0.00321276	2.47387	0.16054	189	0.7112	164/189
Vesicle (GO:0031982)	MFGE8, MYO1B, STOM, TAGLN2, EPS8, CALM2, GPRC5C, CLIC1, PPIA, GAPDH, MYL6, CD59, YWHAZ, ACTB, CALM1, CFL1, RPS27A, UBB, ECE1, RHOA, VCL, TUBB4B, MSN, DCTN2, EZR, ATP1A1, NOL3, APOE, CD9, ATP1A2, ARHGEF2, CBR1, MYO1C, SLC12A2, TUBA1C, CST3, GSTP1, GNB2, PICALM, VAPA, SYT11, VAMP8, PCMT1, SLC9A3R1, KIF5B, WDR54, MVB12A, GBGT1, ARRDC4, FLOT2, WDFY2, DYNC1I2, APLP2, VAMP2, CIB1, STX10, VPS26A, ITSN2,…	GO_Cellular_Component_2023	0.014	0.000570769	2.47142	0.181398	133	0.2428	56/133
Citric Acid Cycle (TCA Cycle) R-HSA-71403	MDH2, CS, ACO2, IDH3G, SDHA, SDHB, IDH3B, SUCLG2, SDHD, SUCLG1, IDH3A, SUCLA2, OGDH, IDH2, FAHD1, NNT, DLST	Reactome_2022	0.051	0.000547434	2.46916	0.502463	17	0.2634	13/17
Kinase Binding (GO:0019900)	CAV1, CAV2, PPP1R12A, PTK2, PDGFRB, RPS7, ACTA2, CALM2, CSPG4, YWHAZ, ACTB, UTRN, BTG1, CALM1, HSPB1, TNS2, HSP90AB1, NR3C1, CD4, CDKN1B, ARHGEF7, ILK, RAD23A, MYOM1, ZFP36, BCL2L1, RPS19, RPS3, MSN, FLNA, DCTN2, PRDX3, KCNA5, PARK7, PTPRK, EEF2, EEF1A1, DAB2IP, INKA2, NBEAL1, TAX1BP1, CAMK2N1, RAC1, ADCY6, HIF1A, SLC12A2, PDCD10, TRIP6, CDC37, LAPTM4B, ADRA2A, IQGAP1, FERMT2, GPRC5B, MAPRE1, UXT…	GO_Molecular_Function_2023	0.023	0.00285579	2.46696	0.140517	239	0.3577	118/239
Cooperation Of Prefoldin And TriC/CCT In Actin And Tubulin Folding R-HSA-389958	PFDN5, CCT3, CCT7, TUBB4B, TUBA1B, CCT5, CCT6A, CCT8, TUBA1C, CCT2, CCT4, TUBA1A, PFDN2, TCP1, PFDN6, VBP1, PFDN1, PFDN4, TUBB3, TUBB2A, TUBB6, TUBB	Reactome_2022	0.073	0.000767098	2.44291	0.441579	22	0.2415	15/22
Disorders Of Transmembrane Transporters R-HSA-5619115	ABCC9, PSME1, AVPR1A, RPS27A, BSG, SEM1, PSMB6, UBB, PSME2, PSMA7, PSMB1, PSMB3, PSMD4, PSMA5, PSMC5, PSMB9, PSMC4, PSMB8, PSMB2, PSMD8, PSMC3, PSMF1, PSMD6, PSMA3, RNF5, PSMB10, PSMC6, PSMD2, UBC, PSMD13, PSMA6, PSMB7, PSMC1, PSMD7, PSMD11, PSMA4, PSMD3, PSMB5, PSMC2, LMBRD1, PSMD9, PSMD12, VCP, PSMB4, SEH1L, TPR, NUP93, PSME3, NUP133, NUP85, PSMD10, SLC22A18, AAAS, PSMD14, NUP107, SLC3A2, SLC20…	Reactome_2022	0.08	0.000885902	2.41935	0.211816	94	0.3759	55/94
DNA Metabolic Process (GO:0006259)	HMGB1, CNBP, RAN, BTG2, XRCC6, RPS3, PARK7, POLD2, XRCC5, NOP53, PTMS, UBE2A, SMC1A, MGMT, MCM3, RAD21, APEX1, NSMCE4A, NAP1L1, DUT, RUVBL2, PARP1, MRPL36, PTGES3, UBE2N, NTHL1, CSNK1E, HPF1, GADD45A, MUS81, RUVBL1, RAD51C, MCM5, SAMHD1, UBE2V2, MCRS1, VCP, PNKP, SP100, TRIM28, MCM7, SMARCB1, ACTL6A, RFC2, SUMO1, BACH1, GRWD1, INO80E, ISG20, RPA3, YY1, PARP2, TERF1, NBN, HLTF, PRKDC, DCTPP1, TERF…	GO_Biological_Process_2023	0.197	0.00612821	2.40945	0.173629	142	0.5832	107/142
RHO GTPases Activate PAKs R-HSA-5627123	MYH11, MYL9, MYLK, PPP1R12A, MYL6, PPP1R12B, MYH9, CALM1, ARHGEF7, FLNA, PPP1CB, CDC42, PKN2, NF2, PKN1, MYL12B, CTTN, LIMK1, MYH10	Reactome_2022	0.088	0.000995242	2.40165	0.457419	19	0.07	10/19
Regulation Of Heart Contraction (GO:0008016)	TBX2, CALM2, TPM1, PLN, CALM1, CACNA1H, FXYD1, ATP2B4, HRC, SLC8A1, ATP1A2, ATP2B1, AGT, DMPK, CACNA1C, P2RX4, PRKACA, ATP2A2, SRI, CALM3, CAMK2D, MEF2A, ANK2, SMAD7, PDE4D, CORIN, CELF2	GO_Biological_Process_2023	0.213	0.00654022	2.39892	0.403504	27	0.3016	19/27
Regulation Of Telomerase RNA Localization To Cajal Body (GO:1904872)	CCT3, CCT7, CCT5, CCT6A, CCT8, CCT4, NHP2, RUVBL2, TNIP1, RUVBL1, TCP1, EXOSC10, DKC1, NOP10, DCP2, PARN	GO_Biological_Process_2023	0.215	0.00644388	2.39658	0.48965	16	0.2614	12/16
Endothelin Pathways WP2197	MYLK, EDNRA, CALM1, PTGIR, ECE1, CNN1, GNAI1, CALCRL, NPY1R, MAP2K1, EDNRB, RAF1, ATP2A2, MAPK1, GNB5, GNAS, RAMP1	WikiPathways_2024_Human	0.054	0.00402443	2.39468	0.49162	17	0.0977	10/17
Focal Adhesion WP306	COL4A2, COL4A1, MYL9, MYLK, CAV1, CAV2, ITGA7, ITGA1, PPP1R12A, PTK2, PDGFRB, PGF, PDGFA, LAMA5, ACTN4, PPP1R12B, ROCK1, ACTB, VASP, ITGA3, TLN1, LAMA3, ITGB1, ILK, RHOA, VCL, MYL12A, PPP1CA, FLNA, COL5A3, RAP1B, MAP2K1, LAMC1, ROCK2, RAC1, ITGA4, LAMB2, LAMA4, PTEN, CCND1, RAP1A, ZYX, PPP1R12C, ACTN1, JUN, PPP1CB, RAF1, CRK, SRC, CDC42, BCL2, BCAR1, GRB2, AKT3, GSK3B, PAK1, PDPK1, MAPK3, THBS4, …	WikiPathways_2024_Human	0.054	0.00381262	2.39285	0.188044	122	0.1347	39/122
U2 snRNP (GO:0005686)	SNRPB, SF3B4, SF3B2, SNRPD3, PHF5A, DDX46, SNRPD1, SF3A1, SF3B6, SNRPB2, SF3A3, SNRPD2, HTATSF1, SNRPE, SF3A2, SNRPF, SNRPG, SNRPA1, RBMX2, SF3B1, SF3B3, SF3B5, SNRPN	GO_Cellular_Component_2023	0.03	0.00118074	2.38714	0.425549	23	0.4453	20/23
rRNA Modification In Nucleus And Cytosol R-HSA-6790901	RPS7, RPS9, RPS14, RPS2, TRMT112, NHP2, DIMT1, FBL, NOP58, TBL3, UTP11, SNU13, NOC4L, KRR1, NOP56, IMP4, NOP2, NOP14, WDR43, UTP3, NOL11, BUD23, RRP7A, UTP4, DDX49, DCAF13, UTP6, GAR1, DDX52, PNO1, WDR75, BMS1, THUMPD1, DKC1, MPHOSPH10, WDR46, WDR36, SPPL2A, HEATR1, UTP14C, TSR3, NOP10, UTP18, RPS6	Reactome_2022	0.121	0.00137112	2.37232	0.312164	44	0.6442	42/44
Epigenetic Regulation Of Gene Expression R-HSA-212165	RBBP7, SAP18, BAZ2A, HDAC1, DEK, POLR2K, JARID2, CHD4, POLR2F, MYBBP1A, POLR2E, HDAC2, TAF1B, DDX56, SAP30BP, AEBP2, DNMT1, ARID4B, GATAD2A, SUDS3, RBBP4, RRP8, CCNH, TBP, MNAT1, PHF1, MTF2, EHMT2, GTF2H3, POLR1D, ERCC3, GSK3B, BAZ1B, SMARCA5, TTF1, KAT2A, SF3B1, POLR1E, UBTF, SIN3A, EP300, TDG, EED, SUZ12, MYO1E, GATAD2B, CBX3, POLR2H, MTA3, POLR2L, MTA1, SIN3B, GTF2H1, GTF2H5, TAF1D, CHD3	Reactome_2022	0.123	0.00138788	2.37071	0.268772	56	0.5189	44/56
Meiosis R-HSA-1500620	SYNE2, LMNA, HSPA2, SMC1A, RAD21, UBE2I, RAD51C, TINF2, SMC3, SYNE1, SUN1, RPA3, TERF1, SUN2, TERF2IP, MLH3, PMEPA1, ACD, DIDO1, MLH1, RAD50, STAG2, MRE11, CDK4, ATM	Reactome_2022	0.129	0.00143655	2.36662	0.396153	25	0.5252	23/25
Mitochondrion Organization (GO:0007005)	CAV2, HIGD1B, CHCHD10, COX7A2, BCL2L1, COX7A1, PRDX3, PHB2, CHCHD2, VPS13D, PARK7, ATP5F1D, SLC25A4, HSPD1, TOMM22, TOMM20, AIP, TIMM17B, TRAK1, IFIT2, HSD17B10, STOML2, APEX1, TMEM242, PARP1, ATPAF1, BCAP31, FIS1, FMC1, HIGD2A, NIPSNAP2, TIMM10, NDUFS1, SAMM50, HAX1, DNM1L, BAX, BCS1L, TOMM40, CHCHD3, OXA1L, RHOT1, MTX1, DNAJC19, DNAJA3, TMEM11, TRAK2, TIMM50, TIMM44, RAB29, NOA1, PNPT1, VPS13C,…	GO_Biological_Process_2023	0.275	0.00824527	2.35938	0.204058	100	0.3686	57/100
Ribosomal Large Subunit Biogenesis (GO:0042273)	RPL5, RPL6, RPL14, RPL7, RPL23A, NOP53, RPL35A, EIF6, RPL10, RPL26, MALSU1, RSL24D1, NSA2, RRS1, WDR74, MRPL20, NOP16, EBNA1BP2, NIP7, NOC2L, LAS1L, NOP2, BRIX1, RRP15, PES1, SDAD1, SURF6, GTPBP4, GTF3A, RPF2, CINP, MRTO4, TRAF7, PAK1IP1, TMA16, MDN1, ZNF622, RPL26L1, NEDD4, NPM1, RPLP0, RPL11	GO_Biological_Process_2023	0.275	0.00806984	2.35926	0.305288	42	0.4821	33/42
HSP90 Chaperone Cycle For Steroid Hormone Receptors (SHR) In Presence Of Ligand R-HSA-3371497	HSP90AB1, NR3C1, FKBP4, FKBP5, HSPA2, HSP90AA1, DCTN2, HSPA8, CAPZA2, DCTN3, DYNLL1, PTGES3, DCTN1, DNAJA2, STIP1, DYNC1I2, DYNC1LI1, ACTR10, ACTR1A, DYNC1H1, DCTN6, DYNLL2, DNAJA1, HSPA1A, DCTN4, CAPZA1, DNAJB1, DCTN5, CAPZB, DYNC1LI2, HSPA1B	Reactome_2022	0.136	0.00151664	2.35794	0.360972	31	0.3179	21/31
PIP3 Activates AKT Signaling R-HSA-1257604	PSME1, PDGFRB, PDGFA, RPS27A, SEM1, CDKN1B, PSMB6, UBB, PSME2, PSMA7, FGF13, PSMB1, PSMB3, HDAC5, PSMD4, PSMA5, PIP5K1B, PSMC5, PSMB9, PSMC4, PSMB8, PSMB2, PSMD8, PSMC3, PSMF1, PSMD6, PSMA3, WWP2, RBBP7, FRK, CBX6, PSMB10, PTEN, KITLG, PPP2R1A, PPARG, RRAGA, HDAC1, PSMC6, VAPA, MAF1, CHD4, PSMD2, UBC, CDKN1A, PSMD13, HDAC2, PSMA6, MKRN1, PIP4K2C, PSMB7, PSMC1, PSMD7, PSMD11, PSMA4, CREB1, PSMD3, …	Reactome_2022	0.142	0.00158792	2.35091	0.155436	172	0.2783	74/172
Sudden Infant Death Syndrome SIDS Susceptibility Pathways WP706	MEF2C, KCNJ8, NTRK2, GAPDH, YWHAZ, SSTR2, YWHAB, SCN4B, ALDOA, NR3C1, SPTBN1, MAP2, ECE1, YBX1, NGF, YWHAQ, C4A, C4B, SLC25A4, PRKAR1B, HSPD1, HADHA, HIF1A, FMO3, PRKAR1A, HDAC1, YWHAH, SNTA1, CREB1, HADHB, BHLHE40, VAMP2, JUN, PRKACA, HES1, CPT1A, PRKAR2A, REST, SP3, CTCF, YWHAE, CASP3, MAZ, TSPYL1, PRKACB, CREM, MECP2, MBD1, EP300, NFKB2, ACADM, PKNOX1, NFKB1, CC2D1A, YWHAG, SP1, CREBBP, EGR1, …	WikiPathways_2024_Human	0.079	0.00528454	2.34907	0.241308	69	0.558	55/69
Inorganic Cation Import Across Plasma Membrane (GO:0098659)	ABCC9, KCNJ8, ATP1B2, CACNA1H, ATP2B4, TRPV2, SLC8A1, ATP1A1, ATP1A2, SLC12A2, ATP1B3, CACNA1C, CACNA2D1, SLC12A4, SLC39A14, SLC12A7, SLC39A6, CLU, ATP1B1, SLC12A8	GO_Biological_Process_2023	0.287	0.00849894	2.34882	0.430802	20	0.2203	13/20
Signaling By WNT R-HSA-195721	CAV1, PSME1, PFN1, YWHAZ, SKP1, CALM1, RPS27A, MYC, SEM1, PSMB6, UBB, PSME2, PSMA7, RHOA, SOX13, PSMB1, PSMB3, ITPR1, PSMD4, PSMA5, FZD4, PIP5K1B, PSMC5, PSMB9, PSMC4, AP2M1, PRKG1, PSMB8, PSMB2, PSMD8, PSMC3, PSMF1, PSMD6, PSMA3, PSMB10, GNB2, VPS29, PPP2R1A, HDAC1, RBX1, PSMC6, CTBP2, PSMD2, UBC, GNB4, CDC73, PSMD13, CSNK1E, CLTA, PSMA6, GNG5, PSMB7, PSMC1, PSMD7, RUVBL1, PSMD11, PSMA4, PSMD3, …	Reactome_2022	0.146	0.00165055	2.34587	0.158143	162	0.302	74/162
RNA Polymerase II Transcribes snRNA Genes R-HSA-6807505	POLR2K, POLR2F, POLR2E, GTF2F1, SNAPC2, GTF2A2, TAF6, INTS11, GTF2B, INTS12, ZC3H8, POLR2G, RPRD1A, SNAPC1, POLR2I, INTS10, ICE1, TBP, SUPT4H1, SNAPC5, ICE2, POLR2J, PHAX, NABP1, SNAPC3, NCBP2, CDK9, TAF9, GTF2F2, SRRT, POLR2C, RPRD2, NABP2, POLR2D, PCF11, INTS14, CCNT1, POLR2B, GTF2A1, GTF2E2, INTS8, CCNT2, SUPT5H, POLR2A, RPRD1B, INTS1, ELL2, TAF11, RPAP2, POLR2H, POLR2L, INTS3, INTS6, SSU72, C…	Reactome_2022	0.148	0.00167324	2.34217	0.2659	55	0.6451	50/55
Protein Heterodimerization Activity (GO:0046982)	MEF2C, UBA2, TPM2, EPAS1, AOC3, TPM1, PDGFA, ATP1B2, HIP1, ITGA3, ITGB1, RAN, BCL2L1, PHB2, ATP1A1, ATF3, FZD4, ATP1A2, AHR, PSMF1, HIF1A, TRMT112, PEF1, SMC1A, ADRA2A, PPP2R1A, RRAGA, VAPA, YWHAH, SAE1, DGKD, PDCD6, GADD45A, GTF2A2, HSF1, BHLHE40, NR4A1, AGTR1, SMC3, MLX, TAF7, METTL3, BAX, PPP2CA, NR4A2, FXR1, TP53, QTRT1, SNX1, NOLC1, SRI, RALGAPA1, ADD1, BCL2, NAE1, UBA3, FBXO7, SUPT4H1, CYBA…	GO_Molecular_Function_2023	0.064	0.00737538	2.3383	0.194207	109	0.4049	65/109
RHO GTPases Activate PKNs R-HSA-5625740	MYH11, MYL9, PPP1R14A, PPP1R12A, MYL6, YWHAZ, PPP1R12B, MYH9, RHOB, YWHAB, RHOA, YWHAQ, YWHAH, RHOC, PPP1CB, PKN2, YWHAE, PDPK1, YWHAG, NCOA2, PKN1, REXO2, KDM1A, MYL12B, MYH10	Reactome_2022	0.153	0.00174258	2.33178	0.392714	25	0.0886	12/25
Protein Kinase Binding (GO:0019901)	CAV1, CAV2, CCDC102B, PPP1R12A, PTK2, PDGFRB, RPS7, ACTA2, CALM2, CSPG4, CAVIN3, AVPR1A, YWHAZ, ACTB, UTRN, CALM1, HSPB1, GRK5, RACK1, NR3C1, ITGB1, CD4, CAVIN2, CDKN1B, ARHGEF7, ILK, ADCY4, ZFP36, BCL2L1, RPS19, RPS3, MSN, HSP90AA1, DCTN2, PRDX3, KCNA5, EZR, PTPRK, HDAC5, EEF2, DAZAP2, EEF1A1, DAB2IP, INKA2, NBEAL1, CAMK2N1, HINT1, PRKAR1B, RAC1, ADCY6, HIF1A, SLC12A2, PDCD10, ADRA2A, GSTP1, PIN…	GO_Molecular_Function_2023	0.068	0.00711124	2.32749	0.128235	260	0.3839	132/260
Prefoldin Mediated Transfer Of Substrate To CCT/TriC R-HSA-389957	PFDN5, CCT3, CCT7, TUBB4B, CCT5, CCT6A, CCT8, TUBA1C, CCT2, CCT4, TUBA1A, PFDN2, TCP1, PFDN6, VBP1, PFDN1, PFDN4, TUBB3, TUBB2A, TUBB6, TUBB	Reactome_2022	0.161	0.00181119	2.32686	0.426327	21	0.2415	14/21
Homotypic Cell-Cell Adhesion (GO:0034109)	MYL9, CLIC1, PPIA, CSRP1, MYH9, HSPB1, TLN1, ILK, VCL, MYL12A, FLNA, ACTN1, METAP1, FIBP, STXBP3, GNAS, STXBP1, ACTG1, RAP2B, PLPP3, XG, CD99, PDGFRA	GO_Biological_Process_2023	0.33	0.00992309	2.32435	0.40946	23	0.07	11/23
Potassium Ion Transmembrane Transport (GO:0071805)	ABCC9, KCNJ8, ATP1B2, KCNE4, KCNS3, KCNA5, ATP1A1, GHITM, ATP1A2, SLC12A2, ATP1B3, SLC12A4, TMEM175, PKD2, SLC12A7, ATP1B1, SLC12A8	GO_Biological_Process_2023	0.332	0.00979078	2.32354	0.473305	17	0.116	10/17
Actin Binding (GO:0003779)	CALD1, PTK2, TPM2, MAP1B, EPS8, PDLIM1, SYNPO2, TPM1, ACTN4, SYNE2, PFN1, MYH9, UTRN, ARPC1A, DMD, MICAL1, ALDOA, SPTBN1, ITGB1, LDB3, VCL, TMSB4X, MSN, SCIN, EZR, PLEKHG3, EPS8L1, SMTN, SORBS1, PDLIM3, BCL7B, FERMT2, EMD, DAG1, FHL3, VPS16, HNRNPU, SYNPO, RUSC1, TWF1, SYNE1, PAWR, ADD1, MAP1S, GBP1, PDLIM5, TWF2, SSH2, TLNRD1, MSRB1, FLII, PHACTR4, RDX, MAP1A, NCALD, DBNL, FXYD5, CCDC88A, GIPC1,…	GO_Molecular_Function_2023	0.068	0.00651864	2.32275	0.203475	95	0.1675	35/95
Interferon Gamma Signaling R-HSA-877300	B2M, HLA-B, HLA-C, HLA-A, MT2A, HLA-F, HLA-E, CD44, JAK1, GBP2, CAMK2G, GBP4, IRF2, SOCS3, IRF1, PTPN1, HLA-G, SP100, PML, TRIM21, TRIM5, SUMO1, PTPN11, TRIM38, IRF3, GBP1, HLA-DPA1, JAK2, IFNGR1, PTPN2, PIAS1, IRF7, OAS2, TRIM2, OAS1, CAMK2D, VCAM1, SOCS1, STAT1, OAS3, TRIM26, TRIM8, TRIM25, ICAM1, TRIM22, SMAD7, IFNGR2	Reactome_2022	0.167	0.00191775	2.31623	0.283043	47	0.5698	40/47
Sema4D Induced Cell Migration And Growth-Cone Collapse R-HSA-416572	MYH11, MYL9, MYL6, ROCK1, MYH9, RHOB, RHOA, ROCK2, ARHGEF12, RHOC, ERBB2, MYL12B, LIMK2, LIMK1, MYH10	Reactome_2022	0.173	0.00200012	2.31058	0.494317	15	0.1733	10/15
Reproduction R-HSA-1474165	SYNE2, LMNA, HSPA2, CD9, SMC1A, RAD21, HVCN1, UBE2I, RAD51C, TINF2, SMC3, SYNE1, SUN1, RPA3, TERF1, SUN2, TERF2IP, MLH3, PMEPA1, ACD, DIDO1, MLH1, RAD50, STAG2, MRE11, CDK4, ATM, B4GALT1	Reactome_2022	0.175	0.00200512	2.30979	0.369067	28	0.5252	25/28
DNA Damage Response (GO:0006974)	CRIP1, MYC, BTG2, BCL2L1, RPS3, PARK7, XRCC5, NOP53, EPHA2, OTUB1, UBE2A, SMC1A, MGMT, ZNF385A, ALKBH7, APEX1, SMC6, NSMCE4A, RBX1, PARP1, BCL6, MRPL36, BCL3, CCND1, NSMCE1, CDKN1A, USP10, CSNK1E, STK11, HPF1, GADD45A, PPP1R15A, HMCES, MUS81, RAD51C, SAMHD1, CIB1, SHPRH, METTL3, VCP, PNKP, MOAP1, PML, BAX, TRIM28, IER3, MACROD1, UBA7, MCM7, NIPBL, USP16, CDKN2AIP, TP53, RFC2, KAT5, SUMO1, BACH1, …	GO_Biological_Process_2023	0.368	0.0109176	2.30592	0.135209	217	0.7581	193/217
U1 snRNP (GO:0005685)	SNRPB, LUC7L2, SNRPD3, SNRPD1, LUC7L3, SNRPB2, PRPF40A, SNRPD2, SNRNP70, SNRPA, SNRPE, SNRPF, SNRPG, SNRPN, LUC7L	GO_Cellular_Component_2023	0.065	0.00272178	2.28698	0.484154	15	0.3835	13/15
Cellular Response To Organic Cyclic Compound (GO:0071407)	MEF2C, TFPI, ACTB, PDE3A, SSTR2, ADCY3, NR3C1, MSN, GNAI1, EZR, RAP1B, ATP1A1, ATP1A2, AHR, HSPA8, ROCK2, ADCY6, ZNF703, TIPARP, ZFP36L1, CTNNA1, NCOA4, RUVBL2, IGFBP5, INPP5K, RAP1A, RAPGEF2, P2RX4, CCL2, CREB1, GOLPH3, KAT5, FAM210B, UBE2L3, TGFB1, CASP3, TAF1, DHX8, CASP7, MED1, HSPA1A, RIOK3, NCOA3, LARP1, GNB1, PKD2, EGR1, URI1, DIAPH1, HSPA1B, HSP90B1, SPIDR, AKR1B1, GNG2, INSIG1, CLU, CTNN…	GO_Biological_Process_2023	0.436	0.0136548	2.27048	0.240947	66	0.2157	30/66
Diseases Of Signal Transduction By Growth Factor Receptors And Second Messengers R-HSA-5663202	NEURL1B, PSME1, PDGFRB, JAG1, HEYL, PDGFA, SKP1, HEY2, MYH9, CALM1, MPRIP, YWHAB, HIP1, RPS27A, TLN1, LMNA, MYC, SPTBN1, SEM1, CDKN1B, PSMB6, UBB, PSME2, PSMA7, LRRFIP1, BCL2L1, VCL, MSN, FGF13, HSP90AA1, PSMB1, PSMB3, RAP1B, HDAC5, PSMD4, PSMA5, FZD4, PSMC5, CAMK2G, PSMB9, PSMC4, NOTCH1, MAP2K1, PSMB8, PSMB2, PSMD8, PSMC3, PSMF1, PSMD6, PSMA3, CDC37, PSMB10, TRAK1, PTEN, KITLG, PPP2R1A, IQGAP1, …	Reactome_2022	0.224	0.00261156	2.26867	0.11911	279	0.2688	107/279
Deubiquitination R-HSA-5688426	PSME1, RPS27A, MYC, SEM1, PSMB6, UBB, PSME2, PSMA7, RAD23A, RHOA, PSMB1, VDAC2, PSMB3, PSMD4, PSMA5, PSMC5, PSMB9, PSMC4, PSMB8, PSMB2, PSMD8, PSMC3, OTUB1, PSMF1, PSMD6, MAT2B, PSMA3, HIF1A, PSMB10, TOMM20, NFKBIA, PTEN, PSMC6, ADRM1, PSMD2, UBC, UFD1, TNIP1, BECN1, PSMD13, FKBP8, TAF9B, PSMA6, RNF135, PSMB7, PSMC1, PSMD7, RUVBL1, PSMD11, PSMA4, PSMD3, PSMB5, PSMC2, TNFAIP3, SNX3, PSMD9, MCRS1, …	Reactome_2022	0.226	0.00262096	2.26792	0.15671	160	0.3591	82/160
Ubiquitin-Dependent Protein Catabolic Process (GO:0006511)	TGFB1I1, SH3BGRL, SKP1, UBXN1, PSMB6, PSMA7, RAD23A, PELI1, PSMB1, PSMB3, VPS28, PSMD4, PSMA5, PCBP2, PSMC5, PSMC4, PSMB2, UBE2E1, PSMD8, PSMC3, PSMF1, PSMD6, UBE2A, PSMA3, WWP2, RNF5, MYLIP, TNFAIP1, UBE2D2, CHMP5, RBX1, PSMC6, RNF167, NDFIP1, PSMD2, ZFAND2B, UFD1, PSMD13, CBL, VPS4B, PSMA6, BAG6, ATE1, MVB12A, PSMB7, PSMC1, PSMD7, UBE2I, PSMD11, RNF114, PSMA4, PSMD3, UBL7, TSG101, PSMB5, PSMC2,…	GO_Biological_Process_2023	0.443	0.0136468	2.26726	0.125618	250	0.7105	208/250
Vascular Transport (GO:0010232)	ABCC9, KCNJ8, ATP1B2, AVPR1A, SLCO3A1, ATP2B4, SLC7A2, SLC6A9, SLCO1C1, ATP1A2, SLC29A1, SLC38A2, SLC12A2, SLC7A5, SLC2A3, SLC9A3R1, SLC16A7, SLC16A2, ABCC5, SLC27A1, SLC16A1, LRP3, SLC1A5, SLC2A10, SLC5A3, SLC44A1, SLC6A6, SLC38A5, SLC7A8, LRP1	GO_Biological_Process_2023	0.448	0.0135983	2.26487	0.350802	30	0.1839	16/30
Ion Homeostasis R-HSA-5578775	ABCC9, ATP1B2, PLN, CALM1, FXYD1, ATP2B4, SLC8A1, ITPR1, ATP1A2, CAMK2G, ATP2B1, DMPK, ATP1B3, STIM1, ATP2A2, SRI, CAMK2D, ORAI2, ITPR2, AHCYL1, ASPH, CLIC2, ATP1B1	Reactome_2022	0.253	0.00305231	2.24593	0.402733	23	0.1202	12/23
RHOBTB GTPase Cycle R-HSA-9706574	PDE5A, ROCK1, VIM, HSP90AB1, CCT7, HSP90AA1, CCT6A, ROCK2, CCT2, CDC37, TMOD3, GPS1, SRRM1, ACTN1, CPSF7, PHIP, TWF1, RBMX, TRA2B, TXNL1, HNRNPC, COPS4, RBBP6, RNF20, MYO6, MSI2, DDX39B, COPS2, CUL3, DBN1, RHOBTB1, ACTG1, STK38	Reactome_2022	0.255	0.00308939	2.24462	0.326595	33	0.3415	22/33
Pyruvate Metabolism And Citric Acid (TCA) Cycle R-HSA-71406	LDHB, BSG, MDH2, PDK4, PDHB, CS, ACO2, IDH3G, SDHA, SDHB, IDH3B, SUCLG2, HAGH, PDHA1, SDHD, SUCLG1, PDK2, DLAT, IDH3A, SUCLA2, OGDH, MPC2, MPC1, IDH2, PDHX, GLO1, FAHD1, PDPK1, RXRA, PDPR, NNT, D2HGDH, DLST, VDAC1, LDHA, SLC16A1, SLC16A3	Reactome_2022	0.258	0.00309625	2.2442	0.316024	37	0.4153	27/37
Protein Localization R-HSA-9609507	ATP5F1B, SLC25A6, CHCHD10, RPS27A, GSTK1, UBB, ATP5F1A, CHCHD2, CS, SLC25A4, COX17, HSPD1, ACO2, DHRS4, IDH3G, UBE2D2, TOMM22, TOMM20, TIMM17B, EMD, VAPA, ATP5MC1, UBC, FIS1, ACOT2, PMPCB, BAG6, HSPA9, GNPAT, VAMP2, TIMM10, SAMM50, GET4, BCS1L, TOMM40, CHCHD3, ATAD1, MTX1, HSD17B4, DNAJC19, SLC25A12, PEX16, UBE2J2, TIMM50, SLC25A13, PMPCA, CMC2, TIMM44, UBE2D3, ABCD3, GRPEL1, MTX2, CAMLG, ECH1, U…	Reactome_2022	0.262	0.00311046	2.24234	0.188877	106	0.5591	79/106
Sarcolemma (GO:0042383)	CAV1, CAV2, DMD, FXYD1, ITGB1, VCL, SLC8A1, ATP1A1, SYNM, POPDC2, PGM5, DAG1, SNTA1, DTNBP1, CIB1, SGCB, SMPD4, ANK2, PLEC, ATP1B1, SSPN, FLNC, SGCD, AHNAK2	GO_Cellular_Component_2023	0.09	0.00386166	2.23451	0.386291	24	0.2399	15/24
Positive Regulation Of Transcription By RNA Polymerase I (GO:0045943)	RASL11A, NCL, DEK, MYBBP1A, DDX21, PWP1, PIH1D1, SMARCB1, SMARCA4, LYAR, SIRT7, WDR43, NOL11, BAZ1B, MTOR, SMARCA5, SF3B1, ATF4, WDR75, UBTF, HEATR1, ERBB2, CARM1	GO_Biological_Process_2023	0.523	0.0169394	2.23323	0.390484	23	0.4803	20/23
Sema4D In Semaphorin Signaling R-HSA-400685	MYH11, MYL9, MYL6, ROCK1, MYH9, RHOB, RHOA, ROCK2, ARHGEF12, RRAS, RHOC, ARHGAP35, ERBB2, RNMT, MYL12B, LIMK2, LIMK1, MYH10	Reactome_2022	0.275	0.00328704	2.23309	0.438825	18	0.1733	11/18
Ubiquitin Protein Ligase Binding (GO:0031625)	SLC25A5, YWHAZ, RPL5, UBXN1, RPS27A, HSP90AB1, JAK1, UQCRC1, CDKN1B, UBB, SUMO2, VCL, TUBA1B, HSP90AA1, TPI1, XRCC5, DAZAP2, PCBP2, FZD4, PA2G4, GPI, NDUFS2, HSPA8, OTUB1, ISG15, UBE2A, PSMA3, HSPD1, HIF1A, TXNIP, CCT2, UBE2D2, LAPTM4B, NFKBIA, BAG1, TRIB2, SMC6, PRKAR1A, RRAGA, RBX1, SYT11, RELA, CD40, UBE2N, CDKN1A, RB1, BECN1, MAP1LC3A, CASC3, BAG6, ELOB, TMBIM6, HSPA9, TSG101, TNFRSF14, TCP1,…	GO_Molecular_Function_2023	0.133	0.0123783	2.2302	0.141396	185	0.4783	114/185
Transcription Initiation-Coupled Chromatin Remodeling (GO:0045815)	TRMT112, VPS72, KAT7, SGF29, SMARCB1, TP53, SMARCA4, NOC2L, WBP2, USP21, SMARCD1, PHF1, SIRT7, DPY30, KMT2A, GLYR1, BRD7, EP300, WDR5, ASH2L, ATF2, ARID1B	GO_Biological_Process_2023	0.532	0.0171882	2.22565	0.391996	22	0.5637	21/22
snRNA Binding (GO:0017069)	EIF5A, SNRPD3, SNRNP35, LSM2, HNRNPU, SNRPB2, PRPF31, RBM22, LSM4, DDX21, LARP7, SNRNP70, SNU13, SNRPA, ISG20, HNRNPC, COIL, PRPF8, LSM10, HEXIM1, SNRPA1, NCBP2, CDK9, LSM8, PRPF4, CCNT1, EFTUD2, SF3B3, SART3, CCNT2, LSM7, DDX39B, RNPC3, RBM7	GO_Molecular_Function_2023	0.148	0.0129309	2.21739	0.318091	34	0.5363	29/34
RNA Splicing, Via Transesterification Reactions (GO:0000375)	SF3B4, SRSF10, PRPF6, SRRM1, SF3A3, SRSF4, TRA2B, SNRNP40, LSM1, PRPF8, SCAF11, SMNDC1, SF3B1, PRPF3, PRPF4, SLU7, DDX23, MPHOSPH10, SF3B3, TXNL4A, KHSRP	GO_Biological_Process_2023	0.559	0.0184535	2.21265	0.400611	21	0.6005	21/21
DNA Repair R-HSA-73894	UBXN1, RPS27A, SEM1, UBB, RAD23A, XRCC6, SUMO2, RRAD, POLD2, XRCC5, POLD4, COPS6, ISG15, MPG, MGMT, APEX1, RBX1, POLR2K, COPS5, POLE4, PARP1, UBC, POLR2F, UFD1, UBE2N, NTHL1, POLR2E, PPIE, GPS1, ALKBH2, TCEA1, UBE2I, MUS81, RUVBL1, PPP4C, CENPX, RAD51C, XAB2, REV3L, PPP5C, TINF2, PRPF19, XRCC1, COPS3, UBE2V2, MCRS1, VCP, PNKP, POLR2G, UBA7, ACTL6A, TP53, RFC2, KAT5, SUMO1, INO80E, FAAP20, RPA3, A…	Reactome_2022	0.306	0.00377057	2.21043	0.150822	163	0.5825	119/163
Sensory Processing Of Sound By Inner Hair Cells Of Cochlea R-HSA-9662360	EPS8, MYH9, KCNMB1, EPB41L1, ATP2B4, SPTBN1, CACNB2, MSN, EZR, CABP1, ATP2B1, CAPZA2, CTBP2, VAMP2, TWF1, TWF2, RDX, MYO1E, CAPZA1, CAPZB, TRIOBP, CASK, SPTAN1, EPS8L2	Reactome_2022	0.316	0.00390558	2.20419	0.374292	24	0.1686	13/24
Adherens Junction (GO:0005912)	CDH6, ESAM, JAG1, PDLIM1, TLN1, LDB3, FRMD4A, LIN7A, CNN3, VCL, PPP1CA, MSN, EZR, PARK7, PGM5, FLOT1, NOTCH1, CDC42EP4, SORBS1, KRT18, AJUBA, PDLIM3, MAGI1, TMOD3, NECTIN1, CTNNA1, FERMT2, TJP1, CDC42EP1, ZYX, FLOT2, RAB10, EIF4G2, WTIP, CYTH3, ADD1, PDLIM5, ILF3, PARD3, RDX, LIN7C, APC, NECTIN2, KLHL24, SNAP23, CTNND1, MYO1E, NF2, KIFC3, SDCBP, TNKS1BP1, CCDC85B, PDLIM7, FRS2, AHI1, BMPR2, DLG1,…	GO_Cellular_Component_2023	0.122	0.00514115	2.19989	0.215797	74	0.2188	32/74
Polysomal Ribosome (GO:0042788)	RPL18, RPL8, RPL6, RPL7A, RPL18A, RPL10A, RPL19, RPL32, RPL30, RPS26, EIF3H, RPS28, RPS21, RPL36AL, RPL38, DHX9, LARP1, RPS29, RPL39, LARP4B, RPL31, NUFIP2, RPL41, RPL36, RPL24, RPS23, RPL11	GO_Cellular_Component_2023	0.123	0.00503511	2.19877	0.358691	27	0.1241	13/27
Negative Regulation Of Protein Kinase B Signaling (GO:0051898)	RACK1, NOP53, EPHA2, PTEN, PPP2R1A, SH2B3, DAG1, SLC9A3R1, INPP5K, PDCD6, HLA-G, CIB1, PPP2CA, MUL1, TSC2, DDIT3, PLEKHA1, HYAL2, PHLDA3	GO_Biological_Process_2023	0.592	0.0201883	2.19671	0.42296	19	0.2623	13/19
Regulation Of Cellular Component Biogenesis (GO:0044087)	ROCK1, CD36, MSN, HSP90AA1, EZR, RAP1B, APOE, DAB2IP, NOTCH1, HSPA8, ROCK2, TJP1, RAP1A, RAPGEF2, PTPN11, VPS11, RDX, BAG5, ANKRA2, HCFC1, NF2, PINK1, LATS1, NCLN	GO_Biological_Process_2023	0.601	0.0204068	2.19119	0.379959	24	0.2046	14/24
Spliceosomal Complex Assembly (GO:0000245)	PUF60, NOL3, SNRPB, SRSF5, SF3B4, SF3B2, SRSF10, LUC7L2, SNRPD3, PHF5A, DDX46, SNRPD1, PRPF6, LUC7L3, SF3A1, SF3B6, SNRPB2, SF3A3, PRPF19, SNRNP200, SNRPD2, HTATSF1, SNRPE, SF3A2, SNRPF, USP39, RSRP1, SRSF1, ZRSR2, YTHDC1, SNRPG, SCAF11, SNRPA1, RBMX2, CELF1, SF3B1, SRPK1, DDX23, SRSF9, CRNKL1, SF3B3, DDX1, TXNL4A, KHDC4, SF3B5, DDX39B, LUC7L, SRPK2, SETX, RBM5, SRSF6, CELF2	GO_Biological_Process_2023	0.604	0.0202504	2.19013	0.256687	52	0.5912	44/52
Antigen Processing: Ubiquitination And Proteasome Degradation R-HSA-983168	PSME1, SKP1, RPS27A, SEM1, PSMB6, UBB, PSME2, PSMA7, SH3RF1, PSMB1, PSMB3, PSMD4, PSMA5, PSMC5, PSMB9, PSMC4, PSMB8, PSMB2, UBE2E1, FBXL13, PSMD8, PSMC3, PSMF1, PSMD6, UBE2A, PSMA3, MYLIP, UBE2D2, PSMB10, SOCS3, RBX1, ZBTB16, PSMC6, PSMD2, UBC, UBE2N, PSMD13, PSMA6, MKRN1, ELOB, PSMB7, PSMC1, FBXL3, PSMD7, PSMD11, RNF114, PSMA4, PSMD3, PSMB5, PSMC2, FBXW5, ARIH2, UBE2G1, PSMD9, UBE2V2, ANAPC7, PS…	Reactome_2022	0.34	0.004294	2.18872	0.138602	200	0.7401	175/200
mRNA Splicing - Minor Pathway R-HSA-72165	YBX1, SNRPB, SF3B4, SF3B2, POLR2K, SNRPD3, POLR2F, SRSF7, POLR2E, PRPF6, SNRNP35, GTF2F1, SF3B6, SRSF2, SNRNP200, SNRPD2, POLR2G, SNRPE, SNRNP40, POLR2I, SNRPF, SRSF1, ZRSR2, POLR2J, PRPF8, SNRPG, SNRNP48, ZMAT5, NCBP2, GTF2F2, POLR2C, SF3B1, POLR2D, DDX23, POLR2B, EFTUD2, SF3B3, ZCRB1, TXNL4A, POLR2A, SF3B5, DDX42, POLR2H, PDCD7, RNPC3, POLR2L, SNRNP25, SRSF6	Reactome_2022	0.347	0.00441066	2.18429	0.2715	48	0.6886	46/48
Nucleosome Organization (GO:0034728)	CABIN1, SSRP1, NAP1L1, SMARCD3, ARID1A, BAZ1A, CHRAC1, NASP, RSF1, BRD2, HAT1, SMARCE1, SMARCB1, GRWD1, SMARCA4, SUPT16H, RBBP4, ATRX, SMARCC2, ASF1A, SMARCD1, CHD1, DNAJC9, KAT6B, SET, POLE3, SMARCA5, DAXX, NAP1L4, SUPT6H, ARID2, HMGB2, SART3, NAA60, SMARCC1, SETD2, MCM3AP, CHD2, SMARCD2, UBN1, SPTY2D1, NPM1	GO_Biological_Process_2023	0.616	0.0206053	2.1841	0.275385	42	0.5833	36/42
Metabolic Epileptic Disorders WP5355	SLC25A5, MOCS1, LDHB, GAPDH, ALDOA, SLC7A2, MDH2, GAMT, TPI1, GPI, MDH1, HADH, ACAT1, HK1, SLC2A3, SHMT2, PDHA1, GPHN, DLAT, SPCS1, GLUD1, PFKL, PFKM, PFKP, DLD, ASL, MPC2, MPC1, GOT2, ECHS1, PHGDH, MOCS2, SLC25A1, ALDH7A1, PGK1, ENO1, PGAM1, ACO1, SFXN1, ENO2, LDHA, PKM, ETHE1, ASS1, SLC1A5, CDO1	WikiPathways_2024_Human	0.257	0.0192268	2.18066	0.272831	46	0.3375	28/46
Glycolysis And Gluconeogenesis WP534	LDHB, GAPDH, ALDOA, MDH2, TPI1, GPI, MDH1, HK1, SLC2A3, PDHA1, DLAT, PFKL, PFKM, PFKP, DLD, MPC2, MPC1, GOT2, PGK1, ENO1, PGAM1, ENO2, LDHA, PKM	WikiPathways_2024_Human	0.262	0.0187307	2.17721	0.371989	24	0.3375	17/24
Mitotic Prometaphase R-HSA-68877	TUBB4B, HSP90AA1, DCTN2, RPS27, NUDC, SMC1A, PPP2R1A, TUBA1A, RAD21, DCTN3, DYNLL1, MAPRE1, SSNA1, TUBG1, DCTN1, CSNK1E, SKA2, BUB3, PPP2R5E, DYNC1I2, SMC3, DYNC1LI1, PPP2CA, PPP2R5A, ACTR1A, CENPT, SEH1L, WAPL, DYNC1H1, CEP63, EML4, TUBGCP2, PPP2R5B, NUP133, PCM1, PMEPA1, NUP85, TUBG2, CENPP, NUP107, CLASP2, YWHAE, NDE1, DYNLL2, HAUS1, HAUS4, MZT1, PCNT, SMC4, OFD1, ODF2, KIF2A, PPP2R5D, NUP98, …	Reactome_2022	0.362	0.00461989	2.17568	0.187886	94	0.6974	83/94
Response To Metal Ion (GO:0010038)	CRIP1, CAV1, CALM2, CALM1, ANXA11, PPP1CA, ATP5F1D, HAAO, HIF1A, PEF1, MT1X, HVCN1, PDCD6, GPHN, PPP5C, PPP2CA, PLSCR1, SLC25A12, BCL2, SLC25A13, CALM3, PPP2CB, D2HGDH, AHCYL1, NEDD4, LOXL2, SEC31A, PPP3CA, NDRG1, THBS1, PAM	GO_Biological_Process_2023	0.642	0.0221047	2.17259	0.334032	31	0.3125	20/31
HIV Life Cycle R-HSA-162587	PPIA, RPS27A, CD4, UBB, RAN, XRCC6, VPS28, XRCC5, PSIP1, SSRP1, CHMP5, POLR2K, UBC, POLR2F, POLR2E, TAF9B, BANF1, VPS4B, RANBP1, GTF2F1, ELOB, TCEA1, MVB12A, NELFE, GTF2A2, TSG101, NELFCD, TAF15, TAF6, CHMP2A, TAF7, GTF2B, POLR2G, ELOC, SEH1L, TAF3, TPR, VPS4A, VPS37A, SUPT16H, NUP93, POLR2I, NELFA, VPS37B, CCNH, NUP133, TBP, NUP85, MNAT1, SUPT4H1, POLR2J, AAAS, GTF2H3, NUP107, KPNA1, ERCC3, NCBP…	Reactome_2022	0.373	0.00478405	2.16928	0.182648	108	0.6163	86/108
EPH-Ephrin Signaling R-HSA-2682334	MYH11, MYL9, ARPC5, PTK2, MYL6, ROCK1, MYH9, ARPC1A, ARHGEF7, RHOA, MYL12A, SDC2, NCK2, ARPC2, EPHA2, AP2M1, EPHA3, ARPC3, ACTR3, ROCK2, VPS72, KALRN, CLTA, APH1B, SRC, CDC42, CLTB, PKN2, ACTR2, PSENEN, NCSTN, EFNB1, SYNGAP1, ARPC1B, PKN1, ADAM10, AP2A1, SDCBP, WASL, AP2A2, ITSN1, PSEN1, AP2S1, CLTC, AP2B1, YES1, MYL12B, LIMK2, ACTG1, FYN, APH1A, EPHB3, LIMK1, MYH10, MMP2, DNM1	Reactome_2022	0.393	0.00503943	2.16113	0.250152	56	0.1088	20/56
Cytoplasmic Stress Granule (GO:0010494)	RBPMS, ROCK1, YBX1, ZFP36, PABPC1, HNRNPK, DAZAP2, HIPK2, ZNFX1, CIRBP, SSB, ZFAND1, MBNL1, EIF4E, RNF135, LSM14A, G3BP1, VCP, FXR1, DDX3X, EIF2S1, RBM4, ELAVL1, PABPC4, G3BP2, CELF1, GIGYF2, MCRIP1, YTHDF2, PUM1, DHX36, DDX19A, OGFOD1, YTHDF3, DDX1, FMR1, STAU1, PUM2, RC3H1, LARP4, TIAL1, EIF4G1, EIF3B, DDX6, LARP1, CAPRIN1, ATXN2L, KPNB1, TIA1, TRIM25, LARP4B, NUFIP2	GO_Cellular_Component_2023	0.165	0.00669702	2.14799	0.256205	52	0.7071	50/52
Nuclear Chromosome (GO:0000228)	SMC1A, MCM3, IK, RUVBL2, TUBG1, BAZ1A, RRS1, HNRNPU, RUVBL1, MCM5, ACTR6, BRMS1L, JUN, MCRS1, SMC2, ZNHIT1, SMARCE1, MCM7, BRD8, KAT5, INO80E, YY1, SUDS3, LRPPRC, SMCHD1, TERF2IP, CHD1, NIFK, UCHL5, NCAPH2, INO80, TOP1, SMC4, BRMS1, BRD4, ANP32E, PBRM1, RAD50, CHMP1A, PHF12, SF3B3, EP400, DMAP1, INO80D, TRRAP, HDAC8, CFDP1, SETX, TFPT, SPIDR, KIFAP3, P3H4	GO_Cellular_Component_2023	0.166	0.00665019	2.14319	0.257723	52	0.571	43/52
Protein Modification By Small Protein Conjugation (GO:0032446)	UBA2, SKP1, RPS27A, RACK1, UBB, RNF152, SUMO2, ANAPC16, SH3RF1, COPS6, UBE2E1, ISG15, WWP2, TRIM47, MYLIP, TNFAIP1, UBE2D2, SMC6, NSMCE4A, ZMIZ1, RBX1, COPS5, NSMCE1, UBE2N, SAE1, GPS1, CBL, MKRN1, RNF135, FBXL3, UBE2I, ARRDC4, ATG3, FBXW5, ARIH2, COPS3, SHPRH, MAGEF1, UBE2V2, ANAPC7, UFL1, RNF113A, VCP, DDRGK1, PML, ELOC, PCNP, TRIM21, TRIM28, RNF41, UBA7, KEAP1, FBXL5, RNF44, CCAR1, RNF25, CRBN…	GO_Biological_Process_2023	0.714	0.0273716	2.14249	0.131766	203	0.7338	175/203
Response To Type II Interferon (GO:0034341)	BST2, IFITM3, IFITM2, IFITM1, GAPDH, CALM1, GBP2, GBP4, CD40, CCL2, CALCOCO2, SP100, CD58, TRIM21, NUB1, CD74, GBP1, HLA-DPA1, DAPK3, STAT1, SYNCRIP, CXCL16, RPL13A, CD47, LGALS9, SIRPA	GO_Biological_Process_2023	0.716	0.0270818	2.14143	0.357264	26	0.3747	19/26
Proton Transmembrane Transporter Activity (GO:0015078)	COX4I2, COX5B, COX4I1, COX7B, UQCRC1, COX7A1, UQCRB, COX8A, COX6B1, UQCRH, COX5A, COX7C, UQCRHL, SLC25A12, SLC25A13, TMEM175, NNT, ATP6V1F, COX7A2L, UQCR10, ATP6V1B2, CYB5A	GO_Molecular_Function_2023	0.234	0.0207107	2.14012	0.387686	22	0.1589	12/22
Membrane Raft (GO:0045121)	CAV1, CAV2, STOM, LDHB, ANGPT1, CD36, DMD, ATP2B4, ITGB1, CD4, CAVIN2, KCNA5, EZR, RAP1B, ATP1A1, MYADM, PAG1, NOL3, FLOT1, RFTN1, MYO1C, SORBS1, LCP2, STOML2, CTSD, PRKAR1A, DYNLL1, CAVIN1, PPT1, CBL, GPM6B, PPP2CA, PRKACA, PLSCR1, THY1, STIM1, SRC, STX12, IL6ST, TNFRSF1A, FAS, JAK2, PRKAR2A, LAMTOR1, FURIN, PLPP1, ORC3, PIKFYVE, PGK1, SDCBP, SERPINH1, EMP2, PSEN1, APP, HYAL2, ERLIN2, CBLB, ERLI…	GO_Cellular_Component_2023	0.17	0.00663614	2.13659	0.206157	78	0.3088	40/78
Positive Regulation Of Chromosome Organization (GO:2001252)	RAD21, TINF2, PPP1R10, PML, SMC2, KAT5, TERF1, NBN, TERF2IP, ATRX, SIRT6, NCAPH2, SMC4, DHX36, RAD50, MRE11, GNL3	GO_Biological_Process_2023	0.733	0.0279712	2.13429	0.416956	17	0.5252	16/17
Small Cell Lung Cancer WP4658	COL4A2, COL4A1, PTK2, LAMA5, SKP1, ITGA3, MYC, LAMA3, ITGB1, CDKN1B, CYCS, BCL2L1, LAMC1, LAMB2, LAMA4, NFKBIA, PTEN, RELA, CCND1, RARB, CDKN1A, RB1, MAX, GADD45A, CDK6, TRAF5, BAX, TP53, GADD45B, BCL2, RXRB, AKT3, CASP3, IKBKG, TRAF4, IKBKB, POLK, RXRA, NFKB1, ZBTB17, CDK4, PIK3CA, AKT1, AKT2, ITGAV, BID, DDB2, CKS1B, BIRC2, PIK3R1, LAMB1, CDKN1C, CDKN2B, FN1, LAMA2	WikiPathways_2024_Human	0.32	0.0239056	2.12727	0.243108	55	0.3223	31/55
RAC1 GTPase Cycle R-HSA-9013149	MCAM, CAV1, ARHGAP29, JAG1, ARHGDIB, ARHGAP15, ARHGAP10, ARHGAP17, ITGB1, DLC1, ARHGEF7, DOCK8, ARHGAP1, DOCK10, PLEKHG2, PLEKHG3, ARHGAP26, KTN1, EPHA2, CYFIP2, ARHGAP42, ARHGEF6, CDC42EP4, ARHGAP44, DOCK6, IQGAP1, BRK1, ARHGEF25, FERMT2, EMD, VAMP3, DOCK11, LBR, KALRN, CDC42EP1, WASF2, CYFIP1, VANGL1, ESYT1, CDC42, FARP1, FAM13A, ARHGDIA, RAB7A, PKN2, FARP2, ABR, CYBA, LEMD3, SWAP70, LAMTOR1, A…	Reactome_2022	0.455	0.00640057	2.12416	0.18446	96	0.1825	35/96
Maturation Of SSU-rRNA From Tricistronic rRNA Transcript (SSU-rRNA, 5.8S rRNA, LSU-rRNA) (GO:0000462)	RPS8, RPS16, RPS19, RPS14, RPS21, NGDN, RRS1, TBL3, NOP14, WDR43, UTP3, KRI1, UTP4, MRPS11, DCAF13, UTP6, TSR1, BMS1, WDR46, HEATR1, TSR2	GO_Biological_Process_2023	0.761	0.03007	2.1214	0.386005	21	0.6151	21/21
G Alpha (12/13) Signaling Events R-HSA-416482	ARHGEF17, ROCK1, RHOB, ARHGEF7, RHOA, PLEKHG2, FGD4, ARHGEF2, ARHGEF6, ROCK2, ARHGEF12, GNB2, ARHGEF10L, RHOC, KALRN, GNB4, GNG5, PRPF38B, ARHGEF9, GNG10, ARHGEF1, GNG11, ABR, SOS2, GNA12, GNB5, GNG12, GNA13, GNB1, ITSN1, AKAP13, ARHGEF40, SOS1, ARHGEF10, GNG2, TRIO, RASGRF2	Reactome_2022	0.466	0.0065822	2.12017	0.293021	37	0.2219	19/37
Positive Regulation Of Translation (GO:0045727)	RPL5, VIM, CNBP, YBX1, C1QBP, PABPC1, PRR16, PRMT1, RPS4X, EEF2, EIF3D, EIF5A, EIF6, CIRBP, EIF3E, SSB, YBX3, NGRN, RPL26, BCL3, CDC123, HNRNPU, PCIF1, KHDRBS1, METTL3, UPF3B, POLR2G, MRPS27, RPS6KB2, COA3, USP16, CSDE1, METTL5, FXR1, EIF2B5, DDX3X, TRUB2, RMND1, EIF4A3, RPS27L, PRKDC, ELAVL1, UHMK1, DHX9, FASTKD2, TRMT10C, MTOR, HNRNPD, PAIP1, NSUN5, RPUSD3, YTHDF2, METTL14, DHX36, PYM1, YTHDF3,…	GO_Biological_Process_2023	0.773	0.0305921	2.11667	0.206075	78	0.4243	49/78
Positive Regulation Of DNA Biosynthetic Process (GO:2000573)	PDGFRB, PARM1, HSP90AB1, MYC, CCT3, CCT7, HNRNPA1, CCT5, HSP90AA1, SMOC2, CCT6A, XRCC5, CCT8, CCT2, CCT4, PTGES3, CHTF8, TNIP1, TCP1, PNKP, RFC2, MAP2K7, MAPKAPK5, USP1, MAPK3, DKC1, PCNA, MAPK1, HGF, NEK7, TNKS2, TNKS, ATM, PARN, CTNNB1, MAP3K4, KLF4, GREM1, RGCC	GO_Biological_Process_2023	0.776	0.0304989	2.1147	0.281451	39	0.1815	18/39
Response To Interferon-Beta (GO:0035456)	BST2, IFITM3, IFITM2, IFITM1, CALM1, IRF1, IFI16, PLSCR1, NDUFA13, HTRA2, IFNAR2, UBE2G2, PNPT1, IFNAR1, UBE2K, OAS1, STAT1, XAF1	GO_Biological_Process_2023	0.782	0.0306481	2.11179	0.414491	18	0.3643	14/18
Regulation Of Cellular Localization (GO:0060341)	HSP90AB1, RACK1, MAP2, HSP90AA1, CAMK1, PICALM, PARP1, PARD6G, REEP5, CSNK1E, FKBP1A, STX10, RSL1D1, UFL1, TRIM21, TRIM5, TPR, RAB14, DNAJB6, SUMO1, VPS4A, TRIM38, USP8, CAMK2D, RAB9A, PPM1F, TRIM25, MAPK8, DVL3, TRIM22, KDM1A, RABGAP1L, PLEKHM2, GSN, MMD	GO_Biological_Process_2023	0.784	0.0303048	2.11136	0.302777	35	0.3272	22/35
Negative Regulation Of Blood Vessel Endothelial Cell Migration (GO:0043537)	MEF2C, ANGPT2, HMGB1, ATP2B4, RHOA, HDAC5, APOE, NOTCH1, PDCD10, MEOX2, PPARG, GADD45A, STARD13, TGFB1, MECP2, CSNK2B, ITGB1BP1, JUP, KLF4, THBS1, RGCC	GO_Biological_Process_2023	0.789	0.0300954	2.10948	0.388799	21	0.2313	13/21
Regulation Of Protein Kinase B Signaling (GO:0051896)	PTK2, NTRK2, PDGFA, ANGPT1, HIP1, HSP90AB1, RACK1, ITGB1, C1QBP, HSP90AA1, RASD2, PARK7, NOP53, EPHA2, PTEN, PPP2R1A, SH2B3, FERMT2, RRAS, DAG1, SLC9A3R1, INPP5K, PDCD6, P2RX4, HLA-G, CIB1, HAX1, PPP2CA, RNF41, SRC, SPRY2, ENG, TGFB1, MAZ, SEMA5A, AXL, MUL1, CPNE1, ITGB1BP1, PIK3CA, TSC2, PINK1, DDIT3, RICTOR, MTDH, GAS6, TXN, PLEKHA1, HYAL2, IGF1R, OSBPL8, EGFR, PHLDA3, RTN4, TGFBR1, TCF7L2, THB…	GO_Biological_Process_2023	0.796	0.0306268	2.10382	0.230682	62	0.2873	32/62
Transcriptional Regulation By TP53 R-HSA-3700989	COX6A1, COX5B, YWHAZ, COX4I1, YWHAB, RPS27A, COX7B, CDKN1B, COX6C, UBB, BTG2, CYCS, PRMT1, COX8A, RRAD, COX6B1, YWHAQ, COX14, RBBP7, HIPK2, COX5A, SSRP1, PRDX1, PTEN, ZNF385A, PPP2R1A, RRAGA, HDAC1, POLR2K, COX7C, SURF1, BCL6, YWHAH, CHD4, UBC, POLR2F, CDKN1A, POLR2E, TAF9B, HDAC2, STK11, GTF2F1, FOS, ELOB, GADD45A, TCEA1, PIP4K2C, NELFE, RABGGTB, NELFCD, TAF15, JUN, TAF6, LAMTOR5, CNOT7, COX20, …	Reactome_2022	0.503	0.00740242	2.10166	0.120435	227	0.5748	157/227
Sensory Processing Of Sound R-HSA-9659379	EPS8, MYH9, KCNMB1, EPB41L1, ATP2B4, SPTBN1, CACNB2, MSN, EZR, CABP1, ATP2B1, CAPZA2, CTBP2, VAMP2, TWF1, TWF2, RDX, MYO1E, CAPZA1, CAPZB, TRIOBP, CASK, SPTAN1, GSN, EPS8L2	Reactome_2022	0.506	0.00743754	2.10036	0.352603	25	0.1686	13/25
Protein Targeting To Mitochondrion (GO:0006626)	HSP90AA1, HSPD1, TOMM22, TOMM20, AIP, TIMM17B, IMMP2L, BCAP31, MTCH2, FIS1, PMPCB, TIMM10, SAMM50, TOMM40, NDUFA13, MTX1, DNAJC19, TIMM50, PMPCA, TIMM44, GRPEL1, FBXO7, HSPA4, MTX2, TIMM23, DNAJC15, TIMM22, TIMM21, TIMM8B, TIMM9, MFN2, TIMM17A, PITRM1, TRMT10B, TIMM13, TSPO, IMMP1L, TOMM70, TOMM5, MFF, ROMO1, TOMM7, MTCH1	GO_Biological_Process_2023	0.804	0.0308567	2.10004	0.271854	43	0.5204	34/43
Common Pathways Underlying Drug Addiction WP2636	ACTB, CALM1, ACTG2, PPP1CA, GNAI1, RAP1B, MAP2K1, RAP1A, CREB1, ARAF, PPP1CB, PRKACA, RAF1, PRKACB, MAPK3, MAPK1, PPP1CC, MAP2K2, GNAS, ACTG1	WikiPathways_2024_Human	0.365	0.0277587	2.09643	0.384466	20	0.2666	13/20
Protein Folding R-HSA-391251	PFDN5, CCT3, CCT7, TUBB4B, TUBA1B, CCT5, CCT6A, CCT8, TBCB, TUBA1C, CCT2, TBCA, GNB2, CCT4, TUBA1A, XRN2, TBCC, DCAF7, PFDN2, GNB4, GNG5, FBXL3, FBXW5, TCP1, PFDN6, FBXL5, TP53, NOP56, GNG10, VBP1, USP11, GNG11, STAT3, AP3M1, CSNK2B, GNA11, HDAC3, GNB5, ARL2, PDCL, GNG12, LONP2, KIFC3, PFDN1, GNB1, PFDN4, FBXW2, TBCD, KIF13A, TUBB3, TUBB2A, TUBB6, TUBB, GNG2, GNAQ, FKBP9, SPHK1	Reactome_2022	0.514	0.00766053	2.094	0.236188	57	0.3095	31/57
Regulation Of PLK1 Activity At G2/M Transition R-HSA-2565942	PPP1R12A, PPP1R12B, SKP1, RPS27A, UBB, TUBB4B, HSP90AA1, DCTN2, OPTN, AJUBA, PPP2R1A, TUBA1A, DCTN3, DYNLL1, MAPRE1, SSNA1, UBC, TUBG1, DCTN1, CSNK1E, DYNC1I2, RAB8A, PPP1CB, ACTR1A, CUL1, DYNC1H1, CEP63, PCM1, FBXW11, YWHAE, NDE1, HAUS1, HAUS4, PCNT, OFD1, ODF2, SDCCAG8, CSNK1D, YWHAG, CETN2, CDK5RAP2, CLASP1, CEP290, PAFAH1B1, CEP164, CKAP5, CEP57, TUBB, UBA52, AKAP9	Reactome_2022	0.518	0.00777042	2.09128	0.247731	50	0.4939	37/50
Potential Therapeutics For SARS R-HSA-9679191	ATP1B2, ROCK1, FXYD1, HSP90AB1, JAK1, NR3C1, ITGB1, FKBP4, HSP90AA1, COMT, ATP1A2, AP2M1, ROCK2, RBBP7, ITGA4, SAP18, SH3KBP1, HDAC1, RBX1, CHD4, PTGES3, JAK3, ATP1B3, HDAC2, IMPDH2, FKBP1A, BRMS1L, KEAP1, CRBN, HMG20B, ARID4B, GATAD2A, SUDS3, RBBP4, IFNAR2, GRB2, JAK2, IFNAR1, IFNGR1, REST, ARID4A, SIGMAR1, RIPK1, FNTA, FURIN, BRD4, TBK1, NCK1, GATAD2B, NFE2L2, TYK2, MTA3, AP2A1, MTA1, AP2A2, CU…	Reactome_2022	0.53	0.008121	2.08255	0.211856	68	0.4224	43/68
RHOA GTPase Cycle R-HSA-8980692	MCAM, CAV1, STOM, ARHGAP29, ARHGDIB, ARHGEF17, ROCK1, ARHGAP10, DLC1, ARHGEF7, ARHGAP6, ARHGAP1, RHOA, C1QBP, PLEKHG3, ARHGAP26, KTN1, FLOT1, ARHGAP42, ARHGEF2, ROCK2, ARHGAP44, ARHGEF12, IQGAP1, ARHGEF25, VAMP3, CAVIN1, ARHGEF10L, LBR, KALRN, BCAP31, HMOX2, FLOT2, PRPF38B, STARD13, VANGL1, FMNL3, DDRGK1, EMC3, FARP1, ATP6AP1, ARHGEF1, FAM13A, ARHGDIA, ABCD3, PKN2, ABR, AAAS, CCDC115, TMPO, VAPB,…	Reactome_2022	0.535	0.00820712	2.07986	0.186439	87	0.241	37/87
DNA Binding (GO:0003677)	NR2F2, FOXS1, TBX2, EPAS1, ACTN4, ARID5A, HMGB1, HEY2, JUNB, RPL6, ETS1, MYC, CNBP, RAD23A, LRRFIP1, YBX1, XRCC6, CSRNP3, HNRNPA1, RPS3, RPL7, SOX13, CHCHD2, PARK7, XRCC5, CAMTA1, PCBP2, FOXC2, AHR, ETS2, RPS15, HSPD1, HIF1A, RPS27, MPG, PQBP1, SSBP2, SMC1A, IRF2, NFIB, SSB, MEOX2, NR1H2, MCM3, ARID5B, SSBP1, ZNF22, APEX1, ZNF24, SMC6, PPARG, THRAP3, ZBTB16, RUVBL2, PARP1, RELA, BCL6, MRPL36, CHD…	GO_Molecular_Function_2023	0.34	0.0308006	2.07236	0.0920098	390	0.7717	335/390
RHOBTB2 GTPase Cycle R-HSA-9013418	HSP90AB1, CCT7, HSP90AA1, CCT6A, CCT2, CDC37, TMOD3, SRRM1, ACTN1, PHIP, TWF1, RBMX, TRA2B, TXNL1, HNRNPC, MYO6, MSI2, DDX39B, CUL3, DBN1, ACTG1, STK38	Reactome_2022	0.559	0.00866193	2.07124	0.367343	22	0.3155	15/22
Maturation Of SSU-rRNA (GO:0030490)	RPS8, RPS16, RPS19, RPS14, RPS28, NGDN, SRFBP1, SNU13, NOP14, WDR43, UTP3, NOL11, NOB1, LSM6, UTP4, MRPS11, DCAF13, UTP6, DDX52, TSR1, RIOK2, RIOK1, MPHOSPH10, WDR46, HEATR1, TSR2, TSR3, RIOK3, SPPL2B	GO_Biological_Process_2023	0.856	0.0363251	2.07056	0.321758	29	0.645	28/29
Maturation Of LSU-rRNA (GO:0000470)	RPL7, RPL35, EIF6, DDX18, NSA2, LAS1L, NOP2, RPL7L1, RRP15, PES1, FTSJ3, NIFK, RPF2, ZNHIT3, ZNHIT6, NEDD4	GO_Biological_Process_2023	0.865	0.036811	2.06565	0.421842	16	0.4541	14/16
CaM Pathway R-HSA-111997	PDE1A, CALM1, ADCY4, CAMK2G, PDE1B, PRKAR1B, ADCY6, PRKAR1A, CREB1, GRK2, PRKAR2A, CAMKK2, PRKACB, CAMK2D, ADCY7	Reactome_2022	0.567	0.00896953	2.06279	0.439441	15	0.4281	13/15
Organelle Biogenesis And Maintenance R-HSA-1852241	MEF2C, ATP5MC2, ATP5F1B, CALM1, ATP5MC3, ATP5PB, ATP5F1A, CYCS, CCT3, TUBB4B, CRTC3, MEF2D, CCT5, HSP90AA1, DCTN2, ATP5F1C, CCT8, ATP5F1D, ATP5MG, ATP5PF, CCT2, CCT4, ATP5PD, PPP2R1A, TUBA1A, SSBP1, DCTN3, NCOR1, DYNLL1, MAPRE1, SSNA1, ATP5ME, ATP5MC1, PTGES2, IFT43, ATP5MF, SMARCD3, TUBG1, DCTN1, IMMT, CSNK1E, DYNLRB1, HSPA9, CREB1, PDE6D, TFAM, DYNC1I2, RAB8A, TCP1, TBL1X, MKKS, GLUD1, IFT57, A…	Reactome_2022	0.585	0.0093828	2.05533	0.140488	156	0.6445	122/156
Actin-Based Cell Projection (GO:0098858)	MYO1B, ACTA2, AOC3, PDGFA, UTRN, ANGPT1, DMD, CD44, ITGB1, ACTG2, MSN, FGF13, EZR, ICAM2, MYO1C, KITLG, DAG1, SLC9A3R1, TWF1, CDC42, TGFB1, TWF2, RDX, JAM3, VCAM1, TBC1D10A, MYO1E, PPP1R9B, NF2, HYAL2, RUFY3, TUBB3, CLIC4, STARD10, MYO10, CD302, MYO1D, FSCN1, PDPN	GO_Cellular_Component_2023	0.253	0.0109588	2.05458	0.279055	39	0.1839	18/39
Integrin Mediated Cell Adhesion WP185	CAV1, CAV2, ITGA7, ITGA1, PTK2, TNS1, ROCK1, VASP, ITGA3, TLN1, ITGB1, ARHGEF7, ILK, VCL, RAP1B, MAP2K1, ROCK2, RAC1, ITGA4, SORBS1, CSK, RAP1A, ZYX, ARAF, MAP2K3, RAF1, CRK, SRC, CDC42, BCAR1, GRB2, AKT3, PAK1, PDPK1, CAPN1, CAPNS1, ITGAE, CAPN7, MAPK1, GIT2, AKT1, MAP2K2, PAK2, AKT2, ITGAV, DOCK1, SOS1, MAPK7, SHC1, SELENOP, CAPN2, MAPK6, FYN, PXN, ITGA5, RAC3, ITGB5, ITGA11	WikiPathways_2024_Human	0.441	0.0353886	2.04876	0.226867	58	0.1197	20/58
Proteasome-Mediated Ubiquitin-Dependent Protein Catabolic Process (GO:0043161)	SH3BGRL, SKP1, UBXN1, PSMB6, PSMA7, RAD23A, ANAPC16, PELI1, PSMB1, PSMB3, PSMD4, PSMA5, PCBP2, PSMC5, PSMC4, PSMB2, FBXL13, PSMD8, PSMC3, PSMD6, UBE2A, PSMA3, WWP2, RNF5, TNFAIP1, FBXO3, RBX1, PSMC6, PSMD2, ZFAND2B, UFD1, PSMD13, PSMA6, BAG6, PSMB7, PSMC1, FBXL3, PSMD7, PSMD11, RNF10, PSMA4, PSMD3, PSMB5, PSMC2, FBXW5, TBL1X, UBE2G1, ANAPC7, PSMD12, VCP, PML, PCNP, NSFL1C, PSMB4, FBXL5, NEMF, CRB…	GO_Biological_Process_2023	0.884	0.0403742	2.0476	0.122368	220	0.7312	187/220
Late Phase Of HIV Life Cycle R-HSA-162599	PPIA, RPS27A, UBB, RAN, VPS28, SSRP1, CHMP5, POLR2K, UBC, POLR2F, POLR2E, TAF9B, VPS4B, RANBP1, GTF2F1, ELOB, TCEA1, MVB12A, NELFE, GTF2A2, TSG101, NELFCD, TAF15, TAF6, CHMP2A, TAF7, GTF2B, POLR2G, ELOC, SEH1L, TAF3, TPR, VPS4A, VPS37A, SUPT16H, NUP93, POLR2I, NELFA, VPS37B, CCNH, NUP133, TBP, NUP85, MNAT1, SUPT4H1, POLR2J, AAAS, GTF2H3, NUP107, ERCC3, NCBP2, CDK9, CHMP7, TAF9, GTF2F2, POLR2C, PO…	Reactome_2022	0.604	0.0098463	2.04711	0.178202	101	0.6163	80/101
Base Excision Repair WP4752	HMGB1, POLD2, POLD4, MPG, APEX1, POLE4, PARP1, NTHL1, XRCC1, PNKP, PARP2, POLE3, OGG1, MBD4, TDG, POLL, PCNA, SMUG1, NEIL2	WikiPathways_2024_Human	0.457	0.0360372	2.03772	0.383778	19	0.6172	19/19
Regulation Of Actin Cytoskeleton WP51	MYLK, ITGA1, ARPC5, PPP1R12A, PTK2, PDGFRB, PDGFA, PFN1, ROCK1, ACTB, CFL1, ARHGEF7, RHOA, VCL, TMSB4X, CFL2, MSN, FGF13, EZR, PIP5K1B, MAP2K1, CYFIP2, ARHGEF6, ROCK2, RAC1, IQGAP1, BRK1, RRAS, CSK, WASF2, PIP4K2C, ACTN1, RAF1, CRK, CDC42, BCAR1, ARHGEF1, PIK3C2A, SSH2, RDX, PAK1, ABI2, MAPK3, SOS2, APC, GNA12, SSH3, KRAS, MAPK1, PIK3C3, PIK3CA, GNG12, NCKAP1, ARHGAP35, GNA13, RRAS2, PIP5K1A, MAP…	WikiPathways_2024_Human	0.462	0.0355382	2.03412	0.183411	86	0.1094	25/86
Genes Controlling Nephrogenesis WP4823	PDGFRB, CD36, ITGA3, ITGB1, ILK, NCK2, FOXC2, KIRREL1, LAMB2, CD2AP, NCK1, CTNNB1, VEGFA, GLI3, SLIT2, NOTCH2, CXCL12	WikiPathways_2024_Human	0.464	0.0347779	2.03213	0.409836	17	0.1205	9/17
SARS-CoV-2-host Interactions R-HSA-9705683	B2M, CAV1, HLA-B, HLA-C, HLA-A, RPS7, FAU, YWHAZ, HLA-F, RPS5, HLA-E, YWHAB, RPS8, RPS27A, HSP90AB1, RPS16, JAK1, CNBP, RPS13, RPS3A, RPS19, RPS3, RPS25, TUFM, HSP90AA1, RPS4X, RPS9, RPS14, YWHAQ, RPS2, SNRPB, ISG15, RPS15, RPS27, RPS28, RPS21, TJP1, YWHAH, SNRPD3, RPS17, UBE2N, BECN1, VPS16, RNF135, HLA-G, G3BP1, SNRPD2, RPS10, SEH1L, TPR, SNRPE, PTPN11, RPS27L, NUP93, IFNAR2, UVRAG, SNRPF, IRF3…	Reactome_2022	0.638	0.0108699	2.03078	0.155527	130	0.1241	36/130
Cytosolic Sensors Of Pathogen-Associated DNA R-HSA-1834949	RPS27A, UBB, LRRFIP1, XRCC6, XRCC5, NFKBIA, STAT6, POLR2K, RELA, UBC, POLR2F, IFI16, POLR2E, TRIM21, POLR3K, PRKDC, NKIRAS2, IRF3, DHX9, POLR1D, MYD88, RIPK1, POLR3GL, IKBKG, IRF7, DDX41, DHX36, EP300, IKBKB, TBK1, MRE11, POLR3C, NFKB2, NFKB1, TRIM56, POLR2H, POLR2L, CREBBP, POLR3D, POLR3H, UBA52, CTNNB1	Reactome_2022	0.644	0.0109748	2.0288	0.25999	42	0.551	34/42
Transport Of Mature Transcript To Cytoplasm R-HSA-72202	SRSF5, DDX39A, MAGOH, SRSF3, SRSF7, EIF4E, CPSF4, CASC3, RBM8A, RNPS1, THOC6, SRRM1, FYTTD1, SRSF2, THOC2, CHTOP, UPF3B, SRSF4, SEH1L, TPR, SLBP, THOC3, WDR33, EIF4A3, THOC5, NUP93, NXF1, NUP133, U2AF2, NUP85, SRSF1, AAAS, NUP107, CDC40, NCBP2, SYMPK, U2AF1L4, NUP98, SLU7, CPSF2, NUP160, NXT1, SRSF9, NUP54, POM121C, NUP62, POM121, NUP58, THOC7, NUP214, POLDIP3, DHX38, DDX39B, RANBP2, NUP153, CPSF…	Reactome_2022	0.652	0.0111386	2.02548	0.217436	63	0.7368	60/63
Negative Epigenetic Regulation Of rRNA Expression R-HSA-5250941	SAP18, BAZ2A, HDAC1, POLR2K, POLR2F, POLR2E, HDAC2, TAF1B, SAP30BP, DNMT1, ARID4B, SUDS3, RRP8, CCNH, TBP, MNAT1, GTF2H3, POLR1D, ERCC3, SMARCA5, TTF1, POLR1E, UBTF, SIN3A, POLR2H, POLR2L, SIN3B, GTF2H1, GTF2H5, TAF1D	Reactome_2022	0.653	0.0112016	2.02396	0.30452	30	0.4967	24/30
Postsynaptic Density (GO:0014069)	NTRK2, RPL8, RPL14, RPS13, RPS19, SLC8A1, RPS3, RPS25, RPL7, RPL30, FABP5, PLPPR4, RPS14, RPL12, ARHGAP44, RPS27, GRID1, SEMA4C, SYT11, KALRN, CACNA1C, RPL38, GPHN, ARHGEF9, DTNBP1, FXR1, RTN3, ADD1, CPEB4, MTMR2, PDLIM5, SIGMAR1, CRIPT, NSF, CNIH4, USP8, FMR1, PPP1R9B, TSC2, PTPRS, NSMF, ADGRL1, RPS18, DLG1, SIPA1L1, FYN, ARHGAP32, RPLP0, HOMER3, RTN4, PRNP, SYNDIG1, ADD3, SPOCK1	GO_Cellular_Component_2023	0.288	0.0126113	2.02224	0.230768	54	0.2338	25/54
Hippo Merlin Signaling Dysregulation WP4541	CDH6, ITGA7, ITGA1, PPP1R14A, PPP1R12A, PTK2, PDGFRB, NTRK2, ITGA3, CD44, MYC, ITGB1, PPP1CA, EPHA2, TEAD2, PRKAR1B, ITGA4, AJUBA, PRKAR1A, CTNNA1, RBX1, CCND1, TEAD4, PPP1CB, TEAD3, PRKACA, PRKAR2A, PAK1, PRKACB, ITGAE, KRAS, PPP1CC, NF2, CUL4A, STK3, YAP1, DDB1, PAK2, LATS1, ITGAV, NRAS, SAV1, LATS2, IGF1R, CTNNB1, EGFR, TEAD1, VGLL4, ITGA5, WWTR1, CDH11, ITGB5, ITGA11, FGFR1, PDGFRA	WikiPathways_2024_Human	0.489	0.0370594	2.01761	0.229757	55	0.1537	21/55
Association Of TriC/CCT With Target Proteins During Biosynthesis R-HSA-390471	CCT3, CCT7, CCT5, CCT6A, CCT8, CCT2, CCT4, XRN2, DCAF7, FBXL3, FBXW5, TCP1, FBXL5, TP53, NOP56, USP11, STAT3, AP3M1, HDAC3, LONP2, KIFC3, FBXW2, KIF13A, FKBP9, SPHK1	Reactome_2022	0.666	0.0116533	2.01754	0.331643	25	0.3095	16/25
Arrhythmogenic Right Ventricular Cardiomyopathy WP2118	ITGA7, ITGA1, ACTN4, ACTB, SGCA, DMD, ITGA3, LMNA, ITGB1, CACNB2, SLC8A1, ITGA4, CTNNA1, EMD, DAG1, CACNA1C, CACNA2D1, ACTN1, ATP2A2, SGCB, TCF7L1, CACNB3, LEF1, ITGAV, CTNNB1, ACTG1, TCF7L2, JUP, ITGA5, SGCD, ITGB5, ITGA11, GJA1, DSG2, LAMA2	WikiPathways_2024_Human	0.489	0.0360616	2.016	0.285205	35	0.2304	18/35
Intrinsic Apoptotic Signaling Pathway By P53 Class Mediator (GO:0072332)	DDX5, HINT1, HIPK2, BCL3, MYBBP1A, IFI16, STK11, BAG6, PDK2, TMEM109, SNW1, PML, TP53, TP53BP2, RPS27L, RRP8, HIPK1, EP300, PYCARD, DYRK2, CDIP1, DDIT4, BOK, PHLDA3	GO_Biological_Process_2023	0.924	0.0487563	2.01591	0.339887	24	0.3279	16/24
Sarcoplasmic Reticulum (GO:0016529)	PLN, SYNE2, CASQ2, TMEM38B, HRC, ITPR1, DMPK, RTN2, FKBP1A, HAX1, STIM1, ATP2A2, SRI, CHERP, THBS4, GSTM2, ITPR2, SLC30A7, THBS1	GO_Cellular_Component_2023	0.299	0.0130542	2.01577	0.383534	19	0.3016	13/19
Telomere Organization (GO:0032200)	XRCC6, XRCC5, APEX1, RUVBL2, PARP1, PTGES3, RUVBL1, TINF2, MCRS1, SP100, ACTL6A, INO80E, RPA3, YY1, TERF1, NBN, PRKDC, TERF2IP, RPA1, ATRX, SIRT6, EZH1, UCHL5, INO80, RAD50, MRE11, INO80D, SIRT2, STON1, RPA2, TFPT, ATM, ZNF827	GO_Biological_Process_2023	0.925	0.0484563	2.0147	0.296497	33	0.4321	24/33
Negative Regulation Of Cellular Process (GO:0048523)	BST2, COL18A1, IFITM1, ITGA1, IGFBP7, CLMN, FRZB, CRYAB, TGFB1I1, RERG, TGFBI, WFDC1, ADAMTS1, ACTB, MYH9, BTG1, ANGPT1, ANXA6, RHOB, TNS2, RACK1, PLXND1, ETS1, LMNA, MYC, CDKN1B, HOPX, TESC, BTG2, SUSD2, NGF, SCIN, IFIT3, PARK7, PTPRK, NCK2, KANK2, ANP32B, DAB2IP, NOTCH1, MAP2K1, SPEG, FHL1, RBBP7, CBFA2T3, MYO1C, TXNIP, P3H2, NDUFS3, PTEN, PPP2R1A, NR1H2, BCL7B, PIN1, SH2B3, KLF11, CHMP5, DYNLL…	GO_Biological_Process_2023	0.931	0.048778	2.01105	0.10605	277	0.3022	112/277
Negative Regulation Of Transferase Activity (GO:0051348)	CDKN1B, ZFP36, PRDX3, PARK7, EIF4A2, INPP5K, BANF1, BUB3, HNRNPU, TINF2, XRCC1, PNKP, NPRL2, SRC, TP53, TERF1, GSK3B, BAG5, DTX3L, PHPT1, SMAD7, CDKN1C, LIMK1, IRS2	GO_Biological_Process_2023	0.931	0.0483061	2.01038	0.345997	24	0.3218	16/24
Plasma Membrane Raft (GO:0044853)	CAV1, CAV2, EHD2, TFPI, CAVIN3, CD36, FXYD1, ATP2B4, CAVIN2, PACSIN2, KCNA5, EZR, FLOT1, LCP2, PRKAR1A, DYNLL1, CAVIN1, FLOT2, PRKACA, STIM1, SRC, JAK2, PRKAR2A, RANGRF, MAPK3, CD320, PLPP1, HDAC6, MAPK1, EMP2, BMPR1A, LRP6, BMPR2, IRS1, TGFBR2, MYOF, SMO, F2R, PTGIS	GO_Cellular_Component_2023	0.308	0.013145	2.0094	0.273912	39	0.1634	17/39
Myofibril Assembly (GO:0030239)	CSRP2, MYL9, PDGFRB, TPM1, LMOD1, CSRP1, WDR1, PGM5, TMOD3, FLII, CFLAR, OBSL1, KRT19, FLNC, FHOD3, PDGFRA	GO_Biological_Process_2023	0.932	0.0481726	2.00885	0.424496	16	0.1389	9/16
Transcription By RNA Polymerase III (GO:0006383)	ZFP36L1, POLR2K, POLR2F, SNAPC2, GTF3C6, ZC3H8, POLR3K, SNAPC1, ICE1, TBP, SNAPC5, ICE2, GTF3C2, SNAPC3, POLR3GL, GTF3A, GTF3C5, POLR2L, POLR3H, GTF3C1, IVNS1ABP	GO_Biological_Process_2023	0.932	0.0476254	2.00871	0.37253	21	0.438	17/21
G Alpha (S) Signaling Events R-HSA-418555	C1QTNF1, PDE1A, PDE3A, HRH2, GRK5, ITGB1, PTGIR, ADCY4, GNAI1, GPR20, CALCRL, PDE1B, GPR176, PRKAR1B, ADCY6, PTGDR, GNB2, PRKAR1A, GNB4, GNG5, PDE8A, SRC, GNG10, GNG11, PDE4A, GRK2, PRKAR2A, PRKACB, PTRH2, GNB5, GNG12, GNAI3, GNB1, GNAS, SHC1, GNAI2, GNG2, RAMP2, RAMP1, PDE7A, PDE4D, ITGA5, ADM, PTHLH, ADCY7	Reactome_2022	0.679	0.0123704	2.00762	0.254136	45	0.1474	18/45
Pausing And Recovery Of Tat-mediated HIV Elongation R-HSA-167238	SSRP1, POLR2K, POLR2F, POLR2E, GTF2F1, ELOB, TCEA1, NELFE, NELFCD, POLR2G, ELOC, SUPT16H, POLR2I, NELFA, SUPT4H1, POLR2J, CDK9, GTF2F2, POLR2C, POLR2D, CCNT1, POLR2B, NELFB, SUPT5H, POLR2A, ELOA, POLR2H, POLR2L	Reactome_2022	0.684	0.0124925	2.00569	0.320346	28	0.6451	27/28
Regulation Of Blood Vessel Endothelial Cell Migration (GO:0043535)	MEF2C, ANGPT2, ATP5F1B, HMGB1, ANGPT1, HSPB1, ATP2B4, ETS1, ATP5F1A, TMSB4X, EPHA2, APOE, HIF1A, PPARG, CD40, GADD45A, P2RX4, MAP2K3, TGFB1, AKT3, MECP2, PDPK1, CSNK2B, NF1, AKT1, PLCG1, PRCP, MAPK14, ADAM17, VEGFA, PRKD1, JUP, THBS1, FGFR1, RGCC	GO_Biological_Process_2023	0.937	0.0481808	2.00461	0.280978	35	0.206	17/35
RHOB GTPase Cycle R-HSA-9013026	MCAM, CAV1, STOM, ARHGEF17, ROCK1, RHOB, DLC1, ARHGAP1, ARHGAP26, FLOT1, ARHGEF2, ROCK2, ARHGEF12, ARHGEF25, VAMP3, CAVIN1, ARHGEF10L, FLOT2, PRPF38B, STARD13, VANGL1, ARHGEF1, PKN2, ABR, SNAP23, MYO9A, ARHGAP5, ARHGAP35, PKN1, DHDDS, MYO9B, DAAM1, SLK, ERBIN, AKAP13, DIAPH1, ARHGEF10, PIK3R1, ARHGAP32, JUP, ARHGAP21, PCDH7	Reactome_2022	0.696	0.0128414	2.00158	0.266977	42	0.2345	21/42
Transport Of Small Molecules R-HSA-382551	ABCC9, SLC25A5, STOM, PSME1, ATP1B2, PLN, TRPC6, SKP1, SLC25A6, CALM1, ANO1, RPS27A, FXYD1, SLCO3A1, BSG, ATP2B4, TRPV2, SEM1, SLC7A2, PSMB6, UBB, SLC6A9, PSME2, PSMA7, ADCY4, SLC44A2, SLC8A1, PSMB1, VDAC2, PHB2, PSMB3, AKAP1, PSMD4, SLCO1C1, PSMA5, EIF2S3, PSMC5, APOE, CYGB, ATP1A2, CAMK2G, PSMB9, PSMC4, AP2M1, SLC29A1, PSMB8, ATP8B1, PSMB2, PSMD8, PSMC3, SMDT1, ATP2B1, PSMF1, PSMD6, SLC25A4, PS…	Reactome_2022	0.698	0.0128761	2.00044	0.105236	287	0.2158	91/287
RNA Polymerase II Pre-transcription Events R-HSA-674695	SSRP1, POLR2K, POLR2F, CDC73, POLR2E, TAF9B, GTF2F1, ELOB, TCEA1, NELFE, GTF2A2, NELFCD, TAF15, TAF6, TAF7, GTF2B, POLR2G, ELOC, TAF3, RTF1, SUPT16H, POLR2I, NELFA, CCNH, TBP, MNAT1, SUPT4H1, POLR2J, GTF2H3, ERCC3, NCBP2, CDK9, PAF1, TAF9, GTF2F2, POLR2C, POLR2D, TAF1, SUPT6H, CCNT1, POLR2B, GTF2A1, IWS1, MLLT3, NELFB, GTF2E2, CCNT2, DMAP1, TAF2, SUPT5H, LEO1, POLR2A, ELOA, TAF11, POLR2H, CTR9, P…	Reactome_2022	0.706	0.01313	1.99581	0.217682	64	0.6279	54/64
Nucleotide Excision Repair R-HSA-5696398	RPS27A, UBB, RAD23A, SUMO2, POLD2, POLD4, COPS6, RBX1, POLR2K, COPS5, POLE4, PARP1, UBC, POLR2F, UBE2N, POLR2E, PPIE, GPS1, TCEA1, UBE2I, RUVBL1, XAB2, PRPF19, XRCC1, COPS3, UBE2V2, MCRS1, POLR2G, ACTL6A, RFC2, SUMO1, INO80E, RPA3, YY1, PARP2, POLR2I, COPS4, CCNH, XPA, MNAT1, POLR2J, GTF2H3, ERCC3, POLE3, INO80, CHD1L, POLR2C, POLR2D, PIAS1, COPS7A, EP300, AQR, ZNF830, POLR2B, POLK, PCNA, CETN2, …	Reactome_2022	0.707	0.0131888	1.99431	0.192069	81	0.6495	68/81
Ciliary Landscape WP4352	STOM, MYL6, MAPRE2, CALM1, VIM, DDX5, COX6C, PSMC4, COPS6, PSMD8, RAC1, DYNLT3, NUDC, UBE2D2, MCM3, IQGAP1, HDAC1, DYNLL1, NDUFA5, PSMC6, COPS5, SSNA1, CTBP2, IFT43, DCAF7, RB1, PSMD13, HDAC2, DYNLT1, DYNLRB1, SNRPB2, PSMD7, YPEL5, RAB2A, MCM5, DYNC1I2, RAB8A, LSM4, IFT57, COPS3, DYNC1LI1, GDI1, CD2BP2, PSMD12, BBIP1, AIMP1, MCM7, EXOSC4, ERF, GLA, DNPEP, RAB14, IFT74, ARMC8, FUZ, DYNC1H1, VPS4A,…	WikiPathways_2024_Human	0.545	0.0408743	1.9934	0.148859	141	0.6412	111/141
Ubiquitin-Like Protein Ligase Binding (GO:0044389)	SLC25A5, YWHAZ, RPL5, UBXN1, RPS27A, HSP90AB1, JAK1, UQCRC1, CDKN1B, UBB, SUMO2, VCL, TUBA1B, HSP90AA1, TPI1, XRCC5, DAZAP2, PCBP2, FZD4, PA2G4, GPI, NDUFS2, HSPA8, OTUB1, ISG15, UBE2A, PSMA3, HSPD1, HIF1A, TXNIP, CCT2, UBE2D2, LAPTM4B, NFKBIA, BAG1, TRIB2, SMC6, PRKAR1A, RRAGA, RBX1, SYT11, RELA, CD40, UBE2N, CDKN1A, RB1, BECN1, MAP1LC3A, CASC3, BAG6, ELOB, TMBIM6, HSPA9, TSG101, TNFRSF14, TCP1,…	GO_Molecular_Function_2023	0.5	0.0498923	1.98486	0.124399	195	0.4788	117/195
Hsp90 Protein Binding (GO:0051879)	NR3C1, RPS3, HIF1A, SLC12A2, UNC45A, AHSA1, PTGES3, STIP1, HSF1, PPP5C, CHORDC1, PPID, STUB1, GBP1, TELO2, USP19, CSNK2A1, HDAC6, TSC2, HDAC8, TSC1	GO_Molecular_Function_2023	0.505	0.0481138	1.9811	0.358556	21	0.3567	15/21
Secretory Granule Lumen (GO:0034774)	B2M, A2M, ARPC5, PDGFA, ACTN4, PPIA, HMGB1, ROCK1, CTSC, GMFG, HSP90AB1, ALDOA, CYB5R3, XRCC6, VCL, TUBB4B, TMSB4X, MAGED2, HSP90AA1, PSMB1, FABP5, EEF2, PSMA5, XRCC5, CCT8, PA2G4, GPI, EEF1A1, HSPA8, PSMC3, PSMD6, SRP14, FRK, OLA1, OSTF1, CCT2, SRGN, CAT, GSTP1, GYG1, CTSD, TRAPPC1, PTGES2, PSMD2, SERPING1, TIMP1, PGM2, PSMD13, PPIE, DYNLT1, PSMB7, ACTR1B, IMPDH2, PSMD7, PSMD11, GUSB, C1ORF35, P…	GO_Cellular_Component_2023	0.343	0.0149093	1.97961	0.127812	187	0.255	71/187
Sensory Processing Of Sound By Outer Hair Cells Of Cochlea R-HSA-9662361	EPS8, MYH9, KCNMB1, EPB41L1, ATP2B4, SPTBN1, MSN, EZR, TWF1, TWF2, RDX, MYO1E, TRIOBP, CASK, SPTAN1, GSN, EPS8L2	Reactome_2022	0.735	0.0146935	1.97543	0.394809	17	0.0767	8/17
G Protein-Coupled Receptor Activity (GO:0004930)	ADGRF5, PDGFRB, GPR4, MRGPRF, ADGRE5, S1PR3, P2RY14, GPR20, CALCRL, GPR176, ADGRL2, LANCL1, DHX8, TPRA1, GABBR1, TM2D1, SLC39A9, ADGRL1, AKR1B1, F2R, LPAR1, PDGFRL, F2RL2	GO_Molecular_Function_2023	0.526	0.0485222	1.96786	0.343183	23	0.1361	11/23
Chromatin DNA Binding (GO:0031490)	ACTN4, FOXC2, APEX1, HDAC1, RUVBL2, RELA, CHD4, HDAC2, HNRNPU, HSF1, SMARCE1, TOX4, SMARCB1, ACTL6A, SMARCA4, REPIN1, KDM6B, HNRNPC, RBBP4, ATRX, SMARCC2, WBP2, SIRT6, DHX9, STAT3, ZFX, PER1, CTCF, POLE3, RARA, EP300, SBNO1, CLOCK, SUZ12, KDM6A, SMARCC1, GATAD2B, KDM3B, SBNO2, MBD3, CREBBP, SMARCD2, JMJD1C, MBD2, FOXO3	GO_Molecular_Function_2023	0.528	0.0465431	1.96615	0.247325	45	0.4208	30/45
Core Promoter Sequence-Specific DNA Binding (GO:0001046)	MYC, NR3C1, PARK7, BAZ2A, HDAC1, RUVBL2, RELA, FOS, TAF1B, GTF2B, DRAP1, SMARCB1, TP53, SMARCA4, TBP, AGO2, SNAPC3, TBPL1, TAF1, RRN3, UBTF, GTF2A1, STAT1, ZBTB17, KLF10, FOXP1, NPM1	GO_Molecular_Function_2023	0.546	0.0465085	1.95682	0.315999	27	0.574	24/27
HDAC6 Interactions In The Central Nervous System WP5426	MAP1B, MYH9, HSPB1, VIM, NR3C1, XRCC6, PPP1CA, HSP90AA1, PARK7, SOD1, APOE, MDH1, NDUFV1, HSPA8, ISG15, RAC1, OPTN, HIF1A, TUBA1C, PRDX1, MAPRE1, KALRN, DCTN1, MAP1LC3A, HSF1, DYNC1I2, G3BP1, PRDX2, VCP, BAX, BBIP1, ACTR1A, RHOT1, MAP3K5, KAT5, BCL2, STUB1, ATXN3, HSPA4, GRK2, MYD88, GSK3B, DNAJA1, MAPK3, EP300, MIIP, APC, VHL, CSNK2B, HDAC6, MIF, EP400, MAPK1, RAD23B, SP1, SIRT2, HTT, AKT1, TARD…	WikiPathways_2024_Human	0.631	0.0490489	1.95344	0.195578	73	0.3132	37/73
Filopodium (GO:0030175)	MYO1B, ACTA2, SYNE2, UTRN, DMD, ITGA3, ITGB1, ACTG2, MAP2, MSN, FGF13, EZR, KITLG, DAG1, TWF1, CDC42, FXR1, TWF2, RDX, ARF6, VCAM1, FMR1, PPP1R9B, NF2, ITGAV, RUFY3, TUBB3, MYO10, CD302, PALM, ANTXR1, FSCN1, PDPN	GO_Cellular_Component_2023	0.377	0.0168881	1.95329	0.288227	33	0.0767	12/33
Chaperonin-mediated Protein Folding R-HSA-390466	PFDN5, CCT3, CCT7, TUBB4B, TUBA1B, CCT5, CCT6A, CCT8, TUBA1C, CCT2, GNB2, CCT4, TUBA1A, XRN2, DCAF7, PFDN2, GNB4, GNG5, FBXL3, FBXW5, TCP1, PFDN6, FBXL5, TP53, NOP56, GNG10, VBP1, USP11, GNG11, STAT3, AP3M1, CSNK2B, GNA11, HDAC3, GNB5, PDCL, GNG12, LONP2, KIFC3, PFDN1, GNB1, PFDN4, FBXW2, KIF13A, TUBB3, TUBB2A, TUBB6, TUBB, GNG2, GNAQ, FKBP9, SPHK1	Reactome_2022	0.783	0.0168415	1.95276	0.230595	52	0.3095	28/52
Protein Kinase C Binding (GO:0005080)	CAVIN3, AVPR1A, HSPB1, GRK5, RACK1, CAVIN2, ADCY4, HDAC5, HINT1, ADCY6, DACT3, ADAM9, PDLIM5, TWF2, CCDC88A, YWHAG, PRKCSH, PKN1, ITGAV, SQSTM1, DACT1, IRS1	GO_Molecular_Function_2023	0.565	0.0463247	1.94901	0.346046	22	0.1095	10/22
Alzheimer 39 S Disease WP5124	SLC25A5, CALM2, GAPDH, SLC25A6, CALM1, SEM1, PSMB6, PSMA7, CYCS, TUBB4B, TUBA1B, PSMB1, VDAC2, PSMB3, ITPR1, PSMD4, PSMA5, PSMC5, APOE, PSMC4, MAP2K1, PSMB2, PSMD8, PSMC3, PSMD6, SLC25A4, PSMA3, TUBA1C, PPP3CC, HSD17B10, TUBA1A, CSF1, PSMC6, VDAC3, RELA, ADRM1, PSMD2, BECN1, PSMD13, CSNK1E, KIF5B, CACNA1C, PSMA6, PSMB7, PSMC1, PSMD7, PSMA4, PSMD3, PSMB5, APH1B, RB1CC1, PSMC2, KLC2, ARAF, PSMD9, P…	WikiPathways_2024_Human	0.645	0.0479765	1.94749	0.139705	149	0.3261	69/149
Alzheimer 39 S Disease And miRNA Effects WP2059	SLC25A5, CALM2, GAPDH, SLC25A6, CALM1, SEM1, PSMB6, PSMA7, CYCS, TUBB4B, TUBA1B, PSMB1, VDAC2, PSMB3, ITPR1, PSMD4, PSMA5, PSMC5, APOE, PSMC4, MAP2K1, PSMB2, PSMD8, PSMC3, PSMD6, SLC25A4, PSMA3, TUBA1C, PPP3CC, HSD17B10, TUBA1A, CSF1, PSMC6, VDAC3, RELA, ADRM1, PSMD2, BECN1, PSMD13, CSNK1E, KIF5B, CACNA1C, PSMA6, PSMB7, PSMC1, PSMD7, PSMA4, PSMD3, PSMB5, APH1B, RB1CC1, PSMC2, KLC2, ARAF, PSMD9, P…	WikiPathways_2024_Human	0.645	0.0479765	1.94749	0.139705	149	0.3261	69/149
Aggrephagy R-HSA-9646399	RPS27A, UBB, HSP90AA1, PARK7, DYNLL1, UBC, UBE2N, HSF1, DYNC1I2, DYNC1LI1, VCP, DYNC1H1, ARL13B, DYNLL2, PCNT, HDAC6, DYNC1LI2, UBA52	Reactome_2022	0.794	0.0174041	1.94579	0.37448	18	0.4597	15/18
NoRC Negatively Regulates rRNA Expression R-HSA-427413	SAP18, BAZ2A, HDAC1, POLR2K, POLR2F, POLR2E, HDAC2, TAF1B, SAP30BP, DNMT1, ARID4B, SUDS3, CCNH, TBP, MNAT1, GTF2H3, POLR1D, ERCC3, SMARCA5, TTF1, POLR1E, UBTF, SIN3A, POLR2H, POLR2L, SIN3B, GTF2H1, GTF2H5, TAF1D	Reactome_2022	0.795	0.0175385	1.94322	0.297556	29	0.4967	23/29
G13 Signaling WP524	ARHGDIB, PFN1, ROCK1, CALM1, CFL1, RHOA, CFL2, SH3RF1, ROCK2, RAC1, IQGAP1, CYFIP1, PPP1CB, CDC42, ARHGEF1, PIK3CA, RPS6KB1, GNA13, PKN1, WASL, DIAPH1, MAP3K4, LIMK1	WikiPathways_2024_Human	0.652	0.0479303	1.9429	0.336941	23	0.1423	11/23
Nucleosome Binding (GO:0031491)	CABIN1, SSRP1, HDAC1, MLLT6, PARP1, CHD4, ARID1A, HDAC2, ACTR6, ZNHIT1, SMARCE1, SMARCB1, ACTL6A, SMARCA4, NOC2L, HNRNPC, SUPT16H, PARP2, RBBP4, DNTTIP1, SMARCC2, SIRT6, CHD1L, GLYR1, NAP1L4, SUPT6H, EED, RNF4, MLLT10, SMARCC1, GATAD2B, HP1BP3, MBD3, RNF168, SMARCD2, ARID1B, MBD2	GO_Molecular_Function_2023	0.588	0.0474201	1.93646	0.270188	37	0.596	32/37
Platelet Activation, Signaling And Aggregation R-HSA-76002	MGLL, PTK2, TAGLN2, PDGFA, ACTN4, PPIA, PFN1, YWHAZ, TRPC6, RASGRP2, CALM1, RHOB, WDR1, CD36, TLN1, RHOA, VCL, CAP1, TMSB4X, MAGED2, FLNA, GNAI1, RAP1B, ITPR1, SOD1, DGKG, CD9, OLA1, ENDOD1, LCP2, SRGN, ADRA2A, GNB2, AAMP, DGKH, VPS72, CSK, SERPING1, TIMP1, GNB4, DGKD, RAP1A, PTPN1, GNG5, TMX3, PROS1, ACTN1, APLP2, LGALS3BP, RHOG, CRK, SRC, CDC42, PTPN11, GNG10, BCAR1, NHLRC2, GRB2, GNG11, SCCPDH…	Reactome_2022	0.813	0.0183198	1.93609	0.148572	128	0.2368	49/128
Cellular Response To Heat Stress R-HSA-3371556	CRYAB, HSP90AB1, FKBP4, UBB, HSPA2, HSP90AA1, HSPB8, EEF1A1, CAMK2G, HSPA8, BAG1, BAG3, PTGES3, TNFRSF21, HIKESHI, MRPL18, HSPA9, HSF1, VCP, HSPA14, SEH1L, TPR, DNAJB6, ST13, DNAJC7, RPA3, NUP93, NUP133, NUP85, HSPA4, AAAS, NUP107, GSK3B, YWHAE, MTOR, BAG5, RPS19BP1, MAPK3, NUP98, EP300, CCAR2, NUP160, NUP54, CAMK2D, POM121C, MLST8, HSPA13, HDAC6, NUP62, MAPK1, DNAJC2, POM121, NUP58, HSPA1A, NUP2…	Reactome_2022	0.82	0.0187687	1.93052	0.193538	72	0.725	66/72
Single-Stranded DNA Binding (GO:0003697)	HMGB1, RAD23A, HNRNPA1, PARK7, PCBP2, HSPD1, SSBP2, MCM3, SSBP1, SMC6, HNRNPU, HMCES, WBP11, PCBP1, MCM5, NUCKS1, SAMHD1, PURB, POLR2G, MCM7, RTF1, RPA3, RPA1, RNF138, DHX9, NABP1, NABP2, PMS2, WDR48, TDP2, TOP1, DHX36, HMGB2, MLH1, SMC5, POLR3C, REXO4, FBH1, FUBP1, ERCC5, RAD23B, FUBP3, XPC, POLR2H, FAM111A, STON1, RBMS1, LONP1, RPA2, SUB1, RECQL, ERCC1, MSH3, PURA, CRY2	GO_Molecular_Function_2023	0.609	0.0485173	1.9252	0.218272	55	0.747	53/55
E3 Ubiquitin Ligases Ubiquitinate Target Proteins R-HSA-8866654	HLA-B, HLA-A, RPS27A, UBB, RNF152, UBE2E1, UBE2A, UBE2D2, RRAGA, UBC, UBE2N, CDC73, SHPRH, UBE2V2, VCP, RTF1, UBE2J2, HLTF, PRKDC, UBE2L3, UBE2D3, UBE2D1, UBE2B, PAF1, TMEM129, RNF40, BCL10, RNF20, PEX10, PCNA, DERL1, LEO1, PEX2, RNF181, CTR9, SELENOS, WAC, UBA52, RNF144A	Reactome_2022	0.833	0.0194696	1.92366	0.256851	39	0.6932	37/39
Gene And Protein Expression By JAK-STAT Signaling After Interleukin-12 Stimulation R-HSA-8950505	PPIA, HNRNPA2B1, PSME2, MSN, RAP1B, SOD1, HNRNPDL, AURKAIP1, HNRNPF, VPS72, TALDO1, HSPA9, TCP1, TOX4, CDC42, PKN2, SNRPA1, CAPZA1, PDCD4, PITPNA, GSTO1, RPLP0, RALA, CNN2, ANXA2	Reactome_2022	0.833	0.0194316	1.92326	0.319277	25	0.2818	15/25
U5 snRNP (GO:0005682)	SNRPB, SNRPD3, SNRPD1, PRPF6, TSSC4, SNRNP200, SNRPD2, CD2BP2, SNRPE, SNRNP40, SNRPF, PRPF8, SNRPG, PRPF18, DDX23, TXNL4A, SNRPN	GO_Cellular_Component_2023	0.449	0.0205444	1.92007	0.382091	17	0.3835	13/17
RHO GTPase Effectors R-HSA-195258	MYH11, MYL9, MYLK, PPP1R14A, ARPC5, PPP1R12A, PTK2, MYL6, PFN1, YWHAZ, PPP1R12B, ROCK1, MYH9, CALM1, RHOB, YWHAB, ARPC1A, ITGB1, CDKN1B, ARHGEF7, RHOA, FLNA, KTN1, ARPC2, YWHAQ, CYFIP2, ARPC3, ACTR3, ROCK2, RPS27, NUDC, PPP2R1A, IQGAP1, BRK1, CTNNA1, DYNLL1, MAPRE1, YWHAH, VPS72, RHOC, KIF5B, WASF2, SKA2, BUB3, PPP2R5E, DYNC1I2, CYFIP1, FMNL3, DYNC1LI1, PPP1CB, PPP2CA, PPP2R5A, DIAPH2, RHOG, CENP…	Reactome_2022	0.838	0.0197775	1.91916	0.144194	137	0.2818	58/137
Chromosome Maintenance R-HSA-73886	POLD2, POLD4, RBBP7, PPP6C, POLR2K, NHP2, RUVBL2, POLR2F, CHTF8, POLR2E, RSF1, RUVBL1, CENPX, TINF2, POLR2G, CENPT, RFC2, RPA3, TERF1, RBBP4, TERF2IP, POLR2I, ATRX, ACD, POLR2J, CENPP, SMARCA5, POLR2C, GAR1, POLR2D, DAXX, DKC1, POLR2B, PCNA, STN1, POLR2A, PPP6R3, ITGB3BP, NOP10, POLR2H, POLR2L, LRIG1, MIS18BP1, NPM1, ANKRD28	Reactome_2022	0.838	0.0198248	1.91803	0.245223	45	0.6451	40/45
Ubiquitin-Like Protein Transferase Activity (GO:0019787)	RNF152, UBE2E1, UBE2A, WWP2, TRIM47, RNF5, MYLIP, TNFAIP1, UBE2D2, FBXO3, RBX1, RNF167, NSMCE1, UBE2N, CBL, RNF135, FBXL3, UBE2I, ATG3, ARIH2, PRPF19, TNFAIP3, UBE2G1, SHPRH, UFL1, PML, TRIM21, TRIM28, RNF41, UBA7, FBXL5, TRIM5, RNF25, STUB1, ANAPC11, RMND5B, PJA2, TRIM37, UBA3, UBE2L3, RCHY1, UBE2D3, UBE2G2, NSMCE2, FBXO7, RNF14, BIRC6, KLHL42, UBE3A, SHARPIN, RBCK1, FBXO21, RNF214, UBE2D1, RNF7…	GO_Molecular_Function_2023	0.628	0.0489904	1.91463	0.135334	152	0.795	141/152
Asymmetric Synapse (GO:0032279)	NTRK2, RPL8, RPL14, RPS13, RPS19, SLC8A1, RPS3, RPS25, RPL7, RPL30, FABP5, RPS14, RPL12, ARHGAP44, RPS27, SEMA4C, SYT11, KALRN, CACNA1C, RPL38, GPHN, ARHGEF9, DTNBP1, FXR1, RTN3, ADD1, CPEB4, MTMR2, PDLIM5, SIGMAR1, CRIPT, NSF, CNIH4, USP8, FMR1, PPP1R9B, TSC2, NSMF, ADGRL1, RPS18, SIPA1L1, FYN, ARHGAP32, RPLP0, HOMER3, RTN4, PRNP, SYNDIG1, ADD3, SPOCK1	GO_Cellular_Component_2023	0.465	0.021258	1.91004	0.227955	50	0.3336	28/50
Transport Of Mature mRNA Derived From An Intron-Containing Transcript R-HSA-159236	SRSF5, DDX39A, MAGOH, SRSF3, SRSF7, CASC3, RBM8A, RNPS1, THOC6, SRRM1, FYTTD1, SRSF2, THOC2, CHTOP, UPF3B, SRSF4, SEH1L, TPR, THOC3, EIF4A3, THOC5, NUP93, NXF1, NUP133, U2AF2, NUP85, SRSF1, AAAS, NUP107, CDC40, NCBP2, U2AF1L4, NUP98, SLU7, NUP160, NXT1, SRSF9, NUP54, POM121C, NUP62, POM121, NUP58, THOC7, NUP214, POLDIP3, DHX38, DDX39B, RANBP2, NUP153, SRSF11, NUP50, MAGOHB, SEC13, ZC3H11A, SRSF6	Reactome_2022	0.85	0.0208043	1.90858	0.215922	55	0.7129	51/55
Transcription Of HIV Genome R-HSA-167172	SSRP1, POLR2K, POLR2F, POLR2E, TAF9B, GTF2F1, ELOB, TCEA1, NELFE, GTF2A2, NELFCD, TAF15, TAF6, TAF7, GTF2B, POLR2G, ELOC, TAF3, SUPT16H, POLR2I, NELFA, CCNH, TBP, MNAT1, SUPT4H1, POLR2J, GTF2H3, ERCC3, NCBP2, CDK9, TAF9, GTF2F2, POLR2C, POLR2D, TAF1, CCNT1, POLR2B, GTF2A1, NELFB, GTF2E2, CCNT2, TAF2, SUPT5H, POLR2A, ELOA, TAF11, POLR2H, POLR2L, TAF12, GTF2H1, GTF2H5, TAF10, RNMT, CCNK	Reactome_2022	0.853	0.0207859	1.90816	0.226865	54	0.6451	47/54
Adaptive Immune System R-HSA-1280218	B2M, IFITM1, HLA-B, HLA-C, HLA-A, PSME1, PPIA, YWHAZ, SKP1, HMGB1, HLA-F, RASGRP2, CALM1, VASP, CTSC, HLA-E, YWHAB, CD36, RPS27A, ITGB1, SEM1, CD4, ARHGEF7, PSMB6, UBB, PSME2, PSMA7, DCTN2, SH3RF1, PSMB1, PSMB3, RAP1B, ITPR1, PAG1, PSMD4, PSMA5, PSMC5, PSMB9, PSMC4, AP2M1, PRKG1, PSMB8, PSMB2, UBE2E1, FBXL13, OSBPL1A, PSMD8, PSMC3, PSMF1, PSMD6, UBE2A, PSMA3, ICAM2, ITGA4, LCP2, MYLIP, SH3KBP1, U…	Reactome_2022	0.854	0.0208589	1.90664	0.0847162	393	0.8077	349/393
RHOH GTPase Cycle R-HSA-9013407	CAV1, STOM, ARHGDIB, ROCK1, TUBA1B, UACA, TMEM59, ROCK2, VAMP3, CSK, VANGL1, NIPSNAP2, VCP, NSFL1C, RALGAPA1, ARHGDIA, RAB7A, PKN2, LAMTOR1, FAM91A1, WDR11, PKN1, MTR, SLC4A7, DBN1, SLC1A5, JUP	Reactome_2022	0.857	0.0212464	1.90279	0.30773	27	0.36	18/27
Telomere Maintenance R-HSA-157579	POLD2, POLD4, PPP6C, POLR2K, NHP2, RUVBL2, POLR2F, CHTF8, POLR2E, RUVBL1, TINF2, POLR2G, RFC2, RPA3, TERF1, TERF2IP, POLR2I, ATRX, ACD, POLR2J, POLR2C, GAR1, POLR2D, DAXX, DKC1, POLR2B, PCNA, STN1, POLR2A, PPP6R3, NOP10, POLR2H, POLR2L, LRIG1, ANKRD28	Reactome_2022	0.87	0.0224517	1.8916	0.270412	35	0.6451	32/35
Interferon Alpha/Beta Signaling R-HSA-909733	BST2, IFITM3, IFITM2, IFITM1, HLA-B, HLA-C, HLA-A, HLA-F, HLA-E, JAK1, GBP2, IFIT3, PSMB8, ISG15, IRF2, IFIT2, SOCS3, IRF1, PTPN1, IFIT5, SAMHD1, HLA-G, PTPN11, MX2, ISG20, IFNAR2, IFI35, IRF3, IFNAR1, KPNA1, MX1, IRF7, OAS2, IFIT1, OAS1, SOCS1, STAT1, OAS3, TYK2, IFI6, ABCE1, KPNB1, RNASEL, ADAR, EGR1, IP6K2, XAF1, IFI27, STAT2, RSAD2	Reactome_2022	0.878	0.0228717	1.8874	0.223706	50	0.3978	31/50
Signaling By High-Kinase Activity BRAF Mutants R-HSA-6802948	YWHAB, TLN1, VCL, RAP1B, MAP2K1, IQGAP1, CSK, RAP1A, PEBP1, ARAF, SRC, MAPK3, MAPK1, MARK3, MAP2K2, NRAS, FN1	Reactome_2022	0.887	0.0235577	1.88224	0.372474	17	0.2754	11/17
HIV Elongation Arrest And Recovery R-HSA-167287	SSRP1, POLR2K, POLR2F, POLR2E, GTF2F1, ELOB, TCEA1, NELFE, NELFCD, POLR2G, ELOC, SUPT16H, POLR2I, NELFA, SUPT4H1, POLR2J, CDK9, GTF2F2, POLR2C, POLR2D, CCNT1, POLR2B, NELFB, CCNT2, SUPT5H, POLR2A, ELOA, POLR2H, POLR2L, CCNK	Reactome_2022	0.888	0.0237314	1.88034	0.289356	30	0.6451	28/30
Formation Of HIV-1 Elongation Complex Containing HIV-1 Tat R-HSA-167200	SSRP1, POLR2K, POLR2F, POLR2E, GTF2F1, ELOB, TCEA1, NELFE, NELFCD, POLR2G, ELOC, SUPT16H, POLR2I, NELFA, CCNH, MNAT1, SUPT4H1, POLR2J, GTF2H3, ERCC3, NCBP2, CDK9, GTF2F2, POLR2C, POLR2D, CCNT1, POLR2B, NELFB, SUPT5H, POLR2A, ELOA, POLR2H, POLR2L, GTF2H1, GTF2H5	Reactome_2022	0.89	0.023981	1.87866	0.273236	35	0.6137	31/35
Base Excision Repair R-HSA-73884	POLD2, POLD4, MPG, APEX1, POLE4, PARP1, NTHL1, TINF2, XRCC1, PNKP, RFC2, RPA3, PARP2, TERF1, TERF2IP, ACD, POLE3, OGG1, MBD4, TDG, PCNA, SMUG1, NEIL2, LRIG1, LRIG3	Reactome_2022	0.902	0.0253701	1.86805	0.313506	25	0.5675	22/25
RNA Polymerase II Transcription Termination R-HSA-73856	SNRPB, SRSF5, DDX39A, MAGOH, SRSF3, SNRPD3, SRSF7, CPSF4, CASC3, RBM8A, RNPS1, THOC6, SRRM1, FYTTD1, SRSF2, THOC2, CHTOP, UPF3B, CPSF7, SRSF4, SNRPE, SLBP, THOC3, WDR33, EIF4A3, THOC5, SNRPF, U2AF2, SRSF1, SNRPG, LSM10, CDC40, NUDT21, NCBP2, SYMPK, U2AF1L4, PCF11, SLU7, CPSF2, SRSF9, CPSF6, THOC7, POLDIP3, DHX38, PABPN1, DDX39B, CSTF3, CPSF1, SRSF11, PAPOLA, FIP1L1, MAGOHB, CSTF2T, ZC3H11A, SRSF6…	Reactome_2022	0.902	0.0253402	1.86757	0.210665	56	0.523	41/56
Ca-dependent Events R-HSA-111996	PDE1A, CALM1, ADCY4, CAMK2G, PDE1B, PRKAR1B, ADCY6, PRKAR1A, CREB1, GRK2, PRKAR2A, CAMKK2, PRKACB, CAMK2D, MAPK1, ADCY7	Reactome_2022	0.902	0.0254043	1.86648	0.385218	16	0.4281	13/16
Class A/1 (Rhodopsin-like Receptors) R-HSA-373076	EDNRA, GPR4, AVPR1A, SSTR2, HRH2, S1PR3, PTGIR, ECE1, P2RY14, PLPPR4, NPY1R, ADRA2A, PTGDR, EDNRB, CCL2, AGTR1, RIPK2, ACKR3, PLPPR2, HEBP1, APP, CXCL16, PTGER3, LPAR6, ANXA1, ACKR4, F2R, C3, GPNMB, LPAR1, CXCL12, F2RL2	Reactome_2022	0.909	0.0265493	1.85845	0.274734	32	0.1327	13/32
RHOC GTPase Cycle R-HSA-9013106	MCAM, CAV1, STOM, ARHGEF17, ROCK1, DLC1, ARHGAP1, RHOA, C1QBP, ARHGAP26, FLOT1, ROCK2, ARHGEF12, IQGAP1, ARHGEF25, VAMP3, CAVIN1, ARHGEF10L, LBR, RHOC, FLOT2, STARD13, VANGL1, FMNL3, ARHGEF1, ARHGDIA, ABCD3, PKN2, ABR, TMPO, VAPB, ARHGAP18, ARHGAP5, MACO1, STX5, ARHGAP35, PKN1, DHDDS, MYO9B, DAAM1, SLK, ERBIN, AKAP13, DIAPH1, ARHGEF40, ARHGEF10, PIK3R1, ARHGAP32, LMAN1, FMNL2, JUP, ARHGAP21	Reactome_2022	0.917	0.0270566	1.8543	0.222072	52	0.241	24/52
Cell-Cell Communication R-HSA-1500931	CDH6, PTK2, CD151, FBLIM1, ACTN4, RSU1, VASP, SPTBN1, ITGB1, ILK, FLNA, NCK2, ARHGEF6, KIRREL1, LAMA4, IQGAP1, NECTIN1, CTNNA1, FERMT2, PARD6G, ACTN1, SRC, PTPN11, GRB2, LIMS2, PARD3, SKAP2, CD2AP, LIMS1, NECTIN2, NCK1, PIK3CA, WASL, PARVB, DST, CD47, PRKCI, PARVA, CTNNB1, PLEC, CASK, PIK3R1, ANG, FYN, PXDN, CADM1, SPTAN1, JUP, FLNC, SIRPA, AFDN, CDH11	Reactome_2022	0.92	0.0276874	1.84965	0.214349	52	0.1717	20/52
Transcriptional Regulation By MECP2 R-HSA-8986944	MEF2C, CALM1, FKBP5, GAMT, CAMK2G, NOTCH1, HIPK2, PTEN, PPARG, HDAC1, NCOR1, SLC2A3, LBR, HDAC2, PTPN1, CREB1, TBL1X, GPS2, AGO2, MECP2, SIN3A, CAMK2D, MOV10, TNRC6B, HDAC3, DGCR8, TNRC6A, TNRC6C, SGK1, IRAK1, AGO3, TBL1XR1, RNMT, NCOR2	Reactome_2022	0.92	0.0277704	1.84852	0.264565	34	0.2366	17/34
Metabolism Of Non-Coding RNA R-HSA-194441	SNRPB, SNRPD3, SNRPD2, SEH1L, WDR77, TPR, SNRPE, NUP93, SNRPF, NUP133, NUP85, AAAS, NUP107, SNRPG, PHAX, PRMT5, NCBP2, GEMIN7, GEMIN6, GEMIN8, NUP98, NUP160, NUP54, POM121C, CLNS1A, SNUPN, NUP62, POM121, NUP58, NUP214, RANBP2, NUP153, NUP50, SEC13	Reactome_2022	0.922	0.0284051	1.84418	0.267296	34	0.6163	30/34
Immunoregulatory Interactions Between A Lymphoid And A non-Lymphoid Cell R-HSA-198933	B2M, IFITM1, HLA-B, HLA-C, HLA-A, HLA-F, HLA-E, ITGB1, ICAM2, ITGA4, CD40, HLA-G, CD81, NECTIN2, VCAM1, ICAM3, ICAM1, MICA, CD200, NPDC1, CD99, COLEC12, C3	Reactome_2022	0.922	0.0284158	1.8435	0.324808	23	0.111	10/23
tRNA Processing R-HSA-72306	RAN, TRMT112, HSD17B10, RTRAF, CPSF4, GTPBP3, TSEN15, TSEN34, RPP30, SEH1L, ELAC2, TPR, QTRT1, TSEN54, ZBTB8OS, TRMT61B, CTU2, NUP93, NUP133, NUP85, NSUN2, RPP21, AAAS, NUP107, POP5, RPP38, RTCB, TRMT10C, TYW3, OSGEP, TRMT61A, POP7, NUP98, NUP160, NUP54, POM121C, TP53RK, DDX1, THG1L, NUP62, URM1, TRNT1, POM121, NUP58, TRMU, TRMT11, NUP214, RANBP2, NUP153, CPSF1, THADA, NUP50, SEC13, XPOT, FTSJ1, …	Reactome_2022	0.922	0.0287919	1.84037	0.209885	57	0.6163	47/57
Potassium Channels R-HSA-1296071	ABCC9, KCNJ8, KCNMB1, KCNAB1, KCNS3, KCNA5, GNB2, GNB4, GNG5, GNG10, GNG11, GNB5, GNG12, GNB1, GNG2	Reactome_2022	0.923	0.0287043	1.8402	0.399257	15	0.2015	9/15
Cell Junction Organization R-HSA-446728	CDH6, CD151, FBLIM1, RSU1, VASP, ITGB1, ILK, FLNA, ARHGEF6, LAMA4, NECTIN1, CTNNA1, FERMT2, PARD6G, ACTN1, LIMS2, PARD3, LIMS1, NECTIN2, PARVB, DST, PRKCI, PARVA, CTNNB1, PLEC, ANG, PXDN, CADM1, JUP, FLNC, AFDN, CDH11	Reactome_2022	0.923	0.0288101	1.83907	0.266888	32	0.1717	14/32
ADORA2B Mediated Anti-Inflammatory Cytokine Production R-HSA-9660821	C1QTNF1, HRH2, PTGIR, ADCY4, GNAI1, GPR20, CALCRL, GPR176, PRKAR1B, ADCY6, PTGDR, GNB2, PRKAR1A, GNB4, GNG5, CREB1, GNG10, GNG11, PRKAR2A, PRKACB, PTRH2, GNB5, GNG12, GNAI3, GNB1, GNAS, GNAI2, GNG2, RAMP2, RAMP1, ADM, PTHLH, ADCY7	Reactome_2022	0.926	0.0293102	1.83556	0.270325	33	0.2157	16/33
Sensory Perception R-HSA-9709957	EPS8, EBF1, OR51E1, MYH9, KCNMB1, CALM1, EPB41L1, SCN4B, ATP2B4, SPTBN1, CACNB2, MSN, EZR, SDC2, CABP1, AGRN, APOE, ATP2B1, CAPZA2, CTBP2, C1D, VAMP2, METAP1, TWF1, METAP2, TWF2, RNF7, RDX, RDH11, CYP4V2, FNTA, NMT1, MYO1E, GNB5, CAPZA1, GNB1, RETSAT, CAPZB, LRP12, LDB2, LRP10, LPL, TRIOBP, CASK, DHRS3, RBP1, GPC4, SPTAN1, GPC1, GSN, EPS8L2, GPC6, SDC3, STRA6, GPC3, HSD17B6, SDC1, HSPG2	Reactome_2022	0.939	0.0304196	1.82743	0.205861	58	0.1061	18/58
Paradoxical Activation Of RAF Signaling By Kinase Inactive BRAF R-HSA-6802955	CALM1, YWHAB, TLN1, VCL, RAP1B, CAMK2G, MAP2K1, IQGAP1, CSK, RAP1A, PEBP1, ARAF, SRC, JAK2, MAP3K11, MAPK3, CAMK2D, MAPK1, MARK3, MAP2K2, NRAS, FN1	Reactome_2022	0.943	0.0307586	1.82508	0.316407	22	0.2754	13/22
Gene Silencing By RNA R-HSA-211000	RAN, HSP90AA1, POLR2K, POLR2F, POLR2E, PRKRA, POLR2G, SEH1L, ELAC2, TPR, NUP93, POLR2I, NUP133, NUP85, AGO2, POLR2J, AAAS, IPO8, NUP107, TSN, POLR2C, DICER1, POLR2D, NUP98, NUP160, POLR2B, NUP54, POM121C, TNRC6B, NUP62, POM121, POLR2A, NUP58, NUP214, DGCR8, TARBP2, TNRC6A, POLR2H, DROSHA, TNRC6C, RANBP2, NUP153, POLR2L, NUP50, AGO3, SEC13, ANG	Reactome_2022	0.944	0.0308439	1.82373	0.227752	47	0.6886	43/47
Cell-extracellular Matrix Interactions R-HSA-446353	FBLIM1, RSU1, VASP, ITGB1, ILK, FLNA, ARHGEF6, FERMT2, ACTN1, LIMS2, LIMS1, PARVB, PARVA, PXDN, FLNC	Reactome_2022	0.948	0.0314346	1.82005	0.379559	15	0.1545	8/15
SARS-CoV Infections R-HSA-9679506	B2M, CAV1, HLA-B, HLA-C, HLA-A, RPS7, ATP1B2, FAU, YWHAZ, ROCK1, HLA-F, RPS5, HLA-E, YWHAB, RPS8, DDX5, RPS27A, FXYD1, HSP90AB1, RPS16, JAK1, NR3C1, CNBP, ITGB1, FKBP4, NRP1, UBB, RPS13, RPS3A, RPS19, RPS3, RPS25, TUFM, HSP90AA1, COMT, SDC2, PRMT1, RPS4X, RPS9, RPS14, YWHAQ, AGRN, ATP1A2, AP2M1, RPS2, SNRPB, ISG15, ROCK2, RBBP7, ITGA4, RPS15, RPS27, RPS28, SAP18, RPS21, SH3KBP1, HDAC1, RBX1, MGAT…	Reactome_2022	0.951	0.0321206	1.81574	0.0988199	257	0.1964	75/257
Caveola (GO:0005901)	CAV1, CAV2, EHD2, TFPI, CAVIN3, CD36, FXYD1, ATP2B4, CAVIN2, PACSIN2, KCNA5, FLOT1, SORBS1, DYNLL1, CAVIN1, CBL, FLOT2, SRC, JAK2, RANGRF, MAPK3, CD320, PLPP1, HDAC6, MAPK1, CORO1C, EMP2, BMPR1A, LRP6, BMPR2, IRS1, TGFBR2, MYOF, SMO, F2R, PTGIS	GO_Cellular_Component_2023	0.65	0.0363801	1.81537	0.255218	36	0.2182	17/36
NOTCH1 Intracellular Domain Regulates Transcription R-HSA-2122947	HEYL, SKP1, HEY2, RPS27A, MYC, UBB, HDAC5, NOTCH1, HIF1A, HDAC1, NCOR1, RBX1, UBC, HDAC2, SNW1, TLE1, TBL1X, CUL1, MAML2, KAT2A, EP300, HDAC6, HDAC3, HDAC8, RBPJ, CCNC, HDAC10, HDAC7, MAML1, CREBBP, UBA52, TBL1XR1, TLE4, NCOR2	Reactome_2022	0.955	0.0327684	1.81073	0.264565	34	0.2366	17/34
Mitochondrial Ribosome (GO:0005761)	MRPL34, MRPL43, MRPL28, MRPL18, MRPS22, MRPL9, MRPL20, MRPL39, MRPL35, MRPL13, MRPS12, MRPL40, MRPL37, MRPL49, MTG2, MRPS14, MRPL48, MRPL57, MTG1, MRPL14, MRPL51	GO_Cellular_Component_2023	0.664	0.0370163	1.80861	0.317987	21	0.5877	19/21
Class I MHC Mediated Antigen Processing And Presentation R-HSA-983169	B2M, HLA-B, HLA-C, HLA-A, PSME1, SKP1, HMGB1, HLA-F, HLA-E, CD36, RPS27A, SEM1, PSMB6, UBB, PSME2, PSMA7, SH3RF1, PSMB1, PSMB3, PSMD4, PSMA5, PSMC5, PSMB9, PSMC4, PSMB8, PSMB2, UBE2E1, FBXL13, PSMD8, PSMC3, PSMF1, PSMD6, UBE2A, PSMA3, MYLIP, UBE2D2, PSMB10, SOCS3, RBX1, ZBTB16, PSMC6, VAMP3, TAPBP, VAMP8, PSMD2, UBC, UBE2N, BECN1, PSMD13, PSMA6, MKRN1, ELOB, PSMB7, PSMC1, FBXL3, PSMD7, PSMD11, RN…	Reactome_2022	0.956	0.0335489	1.80582	0.101756	246	0.7471	208/246
Transcriptional Regulation By Small RNAs R-HSA-5578749	RAN, POLR2K, POLR2F, POLR2E, POLR2G, SEH1L, TPR, NUP93, POLR2I, NUP133, NUP85, AGO2, POLR2J, AAAS, IPO8, NUP107, POLR2C, POLR2D, NUP98, NUP160, POLR2B, NUP54, POM121C, NUP62, POM121, POLR2A, NUP58, NUP214, TNRC6A, POLR2H, RANBP2, NUP153, POLR2L, NUP50, SEC13	Reactome_2022	0.958	0.0338743	1.80362	0.259708	35	0.7129	34/35
Mitochondrial Envelope (GO:0005740)	ATP5F1B, ADAP2, CHCHD10, NDUFB7, CYB5R3, CYCS, VDAC2, CHCHD2, SOD1, NDUFAB1, NDUFB6, ACADVL, NDUFA1, SLC25A4, COX17, NDUFA6, BLOC1S1, GPAT2, PLA2G4C, NDUFS3, NDUFAF4, STOML2, SDHB, NGRN, NDUFA8, FKBP8, SDHD, TMBIM6, SDHAF3, GNPAT, HADHB, TRIAP1, TIMM10, NDUFA2, NDUFS1, HAX1, OGDH, NDUFA13, OXA1L, TMEM14A, DIABLO, THOP1, HTRA2, PNPT1, ATXN3, PRELID3B, AGK, AK2, ACAD9, TIMM23, MICU2, ETFDH, COA4, C…	GO_Cellular_Component_2023	0.678	0.0375558	1.80284	0.161661	93	0.4102	53/93
Condensed Chromosome (GO:0000793)	HMGB1, SMC1A, SMC6, NSMCE4A, TUBG1, NSMCE1, BANF1, RRS1, SMC2, LRPPRC, NSMCE2, CTCF, NIFK, SMARCA5, NCAPH2, SMC4, BRD4, HMGB2, RAD50, CHMP1A, SMC5, CHAMP1, NSMCE3, CBX3, CENPC, SLF2, KIFAP3, P3H4	GO_Cellular_Component_2023	0.68	0.0371614	1.80126	0.286132	28	0.6078	25/28
Platelet Aggregation (Plug Formation) R-HSA-76009	PTK2, RASGRP2, TLN1, RAP1B, ADRA2A, CSK, RAP1A, PTPN1, CRK, SRC, BCAR1, GRB2, PDPK1, AKT1, SOS1, SHC1, FN1	Reactome_2022	0.961	0.0344703	1.80042	0.37277	17	0.334	12/17
Formation Of HIV Elongation Complex In Absence Of HIV Tat R-HSA-167152	SSRP1, POLR2K, POLR2F, POLR2E, GTF2F1, ELOB, TCEA1, NELFE, NELFCD, POLR2G, ELOC, SUPT16H, POLR2I, NELFA, CCNH, MNAT1, SUPT4H1, POLR2J, GTF2H3, ERCC3, NCBP2, CDK9, GTF2F2, POLR2C, POLR2D, CCNT1, POLR2B, NELFB, CCNT2, SUPT5H, POLR2A, ELOA, POLR2H, POLR2L, GTF2H1, GTF2H5, CCNK	Reactome_2022	0.961	0.0345561	1.7996	0.252357	37	0.6137	32/37
Formation Of RNA Pol II Elongation Complex R-HSA-112382	SSRP1, POLR2K, POLR2F, CDC73, POLR2E, GTF2F1, ELOB, TCEA1, NELFE, NELFCD, POLR2G, ELOC, RTF1, SUPT16H, POLR2I, NELFA, CCNH, MNAT1, SUPT4H1, POLR2J, GTF2H3, ERCC3, NCBP2, CDK9, PAF1, GTF2F2, POLR2C, POLR2D, SUPT6H, CCNT1, POLR2B, IWS1, MLLT3, NELFB, CCNT2, DMAP1, SUPT5H, LEO1, POLR2A, ELOA, POLR2H, CTR9, POLR2L, GTF2H1, AFF4, GTF2H5, MLLT1, CCNK	Reactome_2022	0.961	0.0345113	1.7992	0.220993	48	0.6137	40/48
DDX58/IFIH1-mediated Induction Of Interferon-Alpha/Beta R-HSA-168928	HMGB1, RPS27A, HSP90AB1, UBB, HSP90AA1, PCBP2, TAX1BP1, ISG15, UBE2D2, NFKBIA, RELA, UBC, RNF135, TNFAIP3, UBA7, NKIRAS2, IRF3, UBE2D3, UBE2D1, RIPK1, TRIM4, SIKE1, IKBKG, ATG5, UBE2L6, IRF7, UBE2K, NLRC5, EP300, IKBKB, TBK1, NFKB2, NFKB1, FADD, TOMM70, ATG12, MAVS, ITCH, OTUD5, CYLD, TRIM25, CREBBP, TANK, RNF216, APP, UBA52	Reactome_2022	0.964	0.0353576	1.79466	0.227238	46	0.7307	44/46
EPHB-mediated Forward Signaling R-HSA-3928662	ARPC5, PTK2, ROCK1, ARPC1A, RHOA, SDC2, ARPC2, ARPC3, ACTR3, ROCK2, VPS72, KALRN, SRC, CDC42, ACTR2, SYNGAP1, ARPC1B, PKN1, WASL, ITSN1, YES1, LIMK2, ACTG1, FYN, LIMK1	Reactome_2022	0.965	0.0354823	1.79327	0.304233	25	0.1768	12/25
Signaling By RAF1 Mutants R-HSA-9656223	CALM1, YWHAB, TLN1, VCL, RAP1B, CAMK2G, MAP2K1, IQGAP1, CSK, RAP1A, ARAF, SRC, JAK2, MAPK3, CAMK2D, MAPK1, MARK3, MAP2K2, NRAS, FN1	Reactome_2022	0.97	0.0368925	1.78563	0.325438	20	0.2754	12/20
Interferon Signaling R-HSA-913531	BST2, B2M, IFITM3, IFITM2, IFITM1, HLA-B, HLA-C, HLA-A, MT2A, HLA-F, HLA-E, RPS27A, CD44, JAK1, UBB, GBP2, FLNA, IFIT3, CAMK2G, PSMB8, EIF4A2, UBE2E1, ISG15, GBP4, IRF2, IFIT2, SOCS3, IRF1, UBC, UBE2N, EIF4E, PTPN1, IFIT5, EIF4A1, SAMHD1, HLA-G, SP100, EIF4G2, PML, TRIM21, UBA7, TRIM5, SEH1L, TPR, SUMO1, PTPN11, MX2, ISG20, EIF4A3, TRIM38, NUP93, IFNAR2, IFI35, IRF3, NUP133, GBP1, HLA-DPA1, JAK2,…	Reactome_2022	0.974	0.0373954	1.78276	0.137427	124	0.381	64/124
Metabolism Of Nucleotides R-HSA-15869	HPRT1, NME3, AK1, ADA, DUT, ADSL, ATIC, IMPDH2, GLRX, GMPR2, SAMHD1, DCK, GART, NUDT16, UCKL1, NUDT5, SCO2, DCTPP1, GMPS, UMPS, NT5C, APRT, PAICS, AK2, ENTPD1, DTYMK, CMPK1, UCK1, ADK, COASY, ITPA, DGUOK, AK6, TXN2, RRM1, DPYD, TXNRD1, RRM2B, NUDT9, NME4, NUDT1, DNPH1, NT5C3A, ENTPD4, NT5C2, UCK2, DCTD, NME2, GUK1, AMPD2, TK2, NT5E	Reactome_2022	0.979	0.0383097	1.77753	0.207333	52	0.5441	39/52
G Alpha (I) Signaling Events R-HSA-418594	RGS5, PDE1A, CALM1, SSTR2, S1PR3, ADCY4, P2RY14, PPP1CA, GNAI1, RGS16, ITPR1, GPSM3, CAMK2G, NPY1R, PDE1B, PRKAR1B, ADCY6, PPP3CC, ADRA2A, GNB2, PPP2R1A, PRKAR1A, GNB4, GNG5, CREB1, PPP2CA, SRC, GNG10, GNG11, PDE4A, GRK2, PRKAR2A, CAMKK2, PRKACB, PPP2R5D, CAMK2D, GNA11, PPP2CB, MAPK1, GNB5, GNG12, PPP3R1, ACKR3, GNAI3, ITPR2, GNB1, AHCYL1, HEBP1, APP, PPP3CB, GNAS, CXCL16, RGS10, PTGER3, GNAI2, G…	Reactome_2022	0.979	0.0384221	1.77616	0.187595	66	0.1474	22/66
Polymeric Cytoskeletal Fiber (GO:0099513)	MYO1B, TPM2, MAP1B, TPPP3, TPM1, LMOD1, RCSD1, VIM, MICAL1, ARHGAP6, NES, CCT3, CORO1B, CCT7, TUBB4B, TUBA1B, FGF13, CCT5, EZR, CCT6A, SYNM, CCT8, INF2, PLS3, ARHGEF2, RAC1, TUBA1C, CCT2, KRT18, CCT4, TUBA1A, IQGAP1, MAPRE1, TBCC, TUBG1, DCTN1, CDK2AP2, RTN2, KIF5B, KIF22, PNN, ACTN1, DYNC1I2, TCP1, KRT8, DNM1L, TWF1, DIAPH2, DNAJA3, DYNC1H1, AKNA, PAWR, MX2, DPYSL2, LRPPRC, RHOQ, MAP1S, EML4, TW…	GO_Cellular_Component_2023	0.725	0.0418363	1.77534	0.14124	121	0.3321	57/121
HDR Thru Homologous Recombination (HRR) R-HSA-5685942	RPS27A, SEM1, UBB, RRAD, POLD2, POLD4, POLE4, UBC, MUS81, RAD51C, RFC2, KAT5, RPA3, POLE3, RAD50, MRE11, POLK, TOPBP1, PCNA, ATM, SPIDR, UBA52	Reactome_2022	0.979	0.0392364	1.77149	0.308258	22	0.5563	19/22
Inactivation Of CSF3 (G-CSF) Signaling R-HSA-9705462	RPS27A, JAK1, UBB, UBE2D2, SOCS3, UBC, ELOB, ELOC, UBE2D3, JAK2, STAT3, UBE2D1, RNF7, CUL5, STAT5B, SOCS1, STAT1, TYK2, UBA52	Reactome_2022	0.981	0.0394342	1.76977	0.333871	19	0.5617	17/19
Neuronal System R-HSA-112316	ABCC9, KCNJ8, KCNMB1, CALM1, SH2D3C, EPB41L1, KCNAB1, ARHGEF7, CACNB2, LIN7A, ADCY4, KCNS3, GNAI1, NRGN, COMT, KCNA5, CAMK1, CAMK2G, AP2M1, FLOT1, GRIP2, HSPA8, PRKAR1B, ADCY6, SLC38A2, GNB2, PPFIBP2, PRKAR1A, GNB4, NPTN, GNG5, CREB1, FLOT2, CACNA2D1, ARHGEF9, VAMP2, SRC, PRKAA1, GNG10, RTN3, DLGAP4, PRKAG1, GNG11, PDLIM5, PRKAR2A, SHARPIN, CAMKK2, PRKACB, NSF, PDPK1, NCALD, DBNL, MAPK3, LIN7C, C…	Reactome_2022	0.981	0.0400451	1.76571	0.156738	93	0.114	25/93
HCMV Infection R-HSA-9609646	ITGB1, HNRNPK, VPS28, RBBP7, CD46, CEBPD, NCOR1, DYNLL1, DUT, MVB12A, CREB1, TSG101, DYNC1I2, TBL1X, CHMP2A, DYNC1LI1, PML, TRIM28, SEH1L, TPR, HSD17B4, DYNC1H1, VPS4A, VPS37A, RBBP4, NUP93, VPS36, VPS37B, GPS2, NUP133, NUP85, AAAS, NUP107, VPS25, CHMP7, DYNLL2, SNF8, DAXX, TXN2, RRM1, NUP98, EED, NUP160, SUZ12, CHMP1A, NUP54, VPS37C, POM121C, NFKB1, NUP62, HDAC3, POM121, NUP58, TRMU, NUP214, CHM…	Reactome_2022	0.981	0.040934	1.76097	0.182508	69	0.6163	55/69
Anti-inflammatory Response Favoring Leishmania Infection R-HSA-9662851	C1QTNF1, MYH9, CALM1, HRH2, PTGIR, ADCY4, GNAI1, GPR20, ITPR1, CALCRL, GPR176, PRKAR1B, ADCY6, GGT5, PTGDR, GNB2, PRKAR1A, GNB4, GNG5, CREB1, SRC, GNG10, GNG11, PRKAR2A, PRKACB, PTRH2, PLK2, FURIN, GNB5, GNG12, GNAI3, ITPR2, GNB1, AHCYL1, GNAS, PLCG1, YES1, MAPK14, GNAI2, ADAM17, GNG2, FYN, RAMP2, RAMP1, ADM, PTHLH, ADCY7	Reactome_2022	0.981	0.0413634	1.75808	0.215666	47	0.1474	17/47
DNA Double-Strand Break Repair R-HSA-5693532	UBXN1, RPS27A, SEM1, UBB, XRCC6, SUMO2, RRAD, POLD2, XRCC5, POLD4, POLE4, PARP1, UBC, UBE2N, UBE2I, MUS81, PPP4C, RAD51C, PPP5C, XRCC1, UBE2V2, TP53, RFC2, KAT5, SUMO1, RPA3, ABRAXAS1, PARP2, PRKDC, BABAM1, UIMC1, SIRT6, BAZ1B, POLE3, SMARCA5, TDP2, APBB1, PPP4R2, RAD50, MRE11, POLK, RNF4, POLL, TOPBP1, PCNA, RNF8, BABAM2, MAPK8, RNF168, HERC2, ERCC1, KDM4A, ATM, SPIDR, UBA52, KDM4B, TP53BP1, POL…	Reactome_2022	0.982	0.0414005	1.75711	0.195275	60	0.5563	45/60
Non-integrin membrane-ECM Interactions R-HSA-3000171	PDGFA, LAMA5, DMD, ITGB1, FGF13, NTN4, SDC2, AGRN, LAMC1, LAMA4, DAG1, ACTN1, TRAPPC4, TGFB1, DDR2, ITGAV, CASK, LAMB1, THBS1, SDC3, SDC1, ITGB5, HSPG2, LAMA2	Reactome_2022	0.984	0.0428444	1.74919	0.301762	24	0.2409	13/24
Calcium Channel Complex (GO:0034704)	CALM2, CASQ2, CALM1, CACNA1H, CACNB2, SMDT1, CACNA1C, CACNA2D1, PTPA, PRKACA, MCU, CALM3, MICU3, MICU2, CACNB3, PKD1, MICU1, PDE4D, MCUB	GO_Cellular_Component_2023	0.771	0.0473301	1.746	0.332753	19	0.4049	14/19
HSF1-dependent Transactivation R-HSA-3371571	CRYAB, HSP90AB1, FKBP4, UBB, HSPA2, HSP90AA1, HSPB8, CAMK2G, HSPA8, PTGES3, TNFRSF21, MRPL18, HSF1, DNAJB6, MTOR, EP300, CAMK2D, MLST8, HSPA1A, HSBP1, AKT1S1, DNAJB1, CREBBP, SERPINH1, HSPA1B, HSPH1	Reactome_2022	0.987	0.0478508	1.72779	0.282487	26	0.2185	13/26
Deadenylation-dependent mRNA Decay R-HSA-429914	PABPC1, EIF4A2, NT5C3B, EXOSC5, EIF4B, EIF4E, LSM2, EIF4A1, LSM4, EXOSC8, CNOT7, DCPS, EXOSC4, LSM1, EIF4A3, LSM3, LSM6, EXOSC3, CNOT10, PAIP1, LSM5, CNOT6L, CNOT2, CNOT4, EXOSC7, CNOT8, CNOT1, HBS1L, DCP1A, DIS3, CNOT3, EIF4G1, EXOSC1, TUT4, CNOT9, XRN1, DDX6, LSM7, TNKS1BP1, PATL1, DCP2, TUT7, PARN	Reactome_2022	0.988	0.0487898	1.72357	0.21882	43	0.7127	40/43
Resolution Of Sister Chromatid Cohesion R-HSA-2500257	RPS27, NUDC, SMC1A, PPP2R1A, RAD21, DYNLL1, MAPRE1, SKA2, BUB3, PPP2R5E, DYNC1I2, SMC3, DYNC1LI1, PPP2CA, PPP2R5A, CENPT, SEH1L, WAPL, DYNC1H1, PPP2R5B, NUP133, PMEPA1, NUP85, CENPP, NUP107, CLASP2, NDE1, DYNLL2, KIF2A, PPP2R5D, NUP98, STAG2, NUP160, PPP2R5C, PPP2CB, PPP1CC, CLASP1, PDS5A, AHCTF1, KANSL1, ITGB3BP, TAOK1, HDAC8, PDS5B, CLIP1, RANBP2, PAFAH1B1, XPO1, CKAP5, DYNC1LI2, SEC13, NDEL1, …	Reactome_2022	0.988	0.04877	1.72297	0.203028	53	0.7795	52/53
Chromatin Modifying Enzymes R-HSA-3247509	PRMT1, RPS2, RBBP7, SAP18, ARID5B, KMT2E, HDAC1, NCOR1, RUVBL2, RELA, VPS72, CHD4, SMARCD3, KAT7, CCND1, ARID1A, HDAC2, SGF29, JADE1, RUVBL1, BRMS1L, TBL1X, MCRS1, HAT1, SMARCE1, KAT8, HMG20B, WDR77, SMARCB1, ACTL6A, EPC1, BRD8, KAT5, AEBP2, SMARCA4, ARID4B, KDM6B, SMYD2, GATAD2A, SUDS3, RBBP4, MEAF6, GPS2, SMARCC2, JAK2, SMARCD1, DR1, RIOX2, EHMT2, KDM5A, DPY30, REST, MSL3, ELP5, ARID4A, KAT6A, …	Reactome_2022	0.988	0.0486841	1.72273	0.126245	144	0.7234	122/144
DAG And IP3 Signaling R-HSA-1489509	PDE1A, CALM1, ADCY4, ITPR1, CAMK2G, PDE1B, PRKAR1B, ADCY6, PRKAR1A, CREB1, GRK2, PRKAR2A, CAMKK2, PRKACB, CAMK2D, ITPR2, AHCYL1, PLCG1, ADCY7	Reactome_2022	0.99	0.0497478	1.71805	0.327129	19	0.1474	9/19

## Sheet: S2
Table S2: Functional and Pathway Enrichment Analysis of CAF2
Term	Matched genes	Database	p-value	FDR	NES	ES	Gene count	Gene percent	Tag percent
Protein Phosphorylation (GO:0006468)	SMG1, PKD1, PDGFRB, ATM, MAST2, BIRC6, PRKG1, JAK1, CLK1, PKN2, DMPK, MARK3, MAP4K5, CDK12, ILK, PEAK1, PRPF4B, NUAK1, CDK10, GSK3B, ADAM10, PAK2, CLK4, CDC42BPA, CDK16, TBCK, IGF1R, STK3, PIK3C3, PRKAA1, ABL2, USP15, PRKACA, RICTOR, CAMK2D, MKNK1, TNKS, TAF10, JAK2, BRD2, PPP4R1, FER, TAF11, UVRAG, CSNK1E, FAM20A, TAOK2, CDK14, SIK2, PRKAR1B, TAF1, ACVRL1, FGFR1, PRKAG1, PTK2, CDKL5, CDK17, FNIP…	GO_Biological_Process_2023	0	0	4.18117	0.243195	224	0.5993	187/224
Protein Serine/Threonine Kinase Activity (GO:0004674)	SMG1, ATM, MAST2, CLK1, PKN2, MAP3K4, DMPK, MARK3, MAP4K5, CDK13, CDK12, NRBP2, ILK, PRPF4B, NUAK1, CDK10, GSK3B, PAK2, CLK4, CDC42BPA, CDK16, STK3, PRKAA1, PRKACA, CAMK2D, MKNK1, BRD4, PIKFYVE, BRD2, CSNK1E, FAM20A, TAOK2, CDK14, SIK2, TAF1, ACVRL1, ARAF, CDKL5, DAPK3, CLK2, RIPK2, RAF1, ACVR2A, ACVR1, MAP3K6, MAP4K3, PKN1, ULK3, STK19, PLK2, EIF2AK4, OXSR1, TTBK2, MAPK14, TBK1, MAPK6, STK4, GRK…	GO_Molecular_Function_2023	0	0	4.04026	0.270194	168	0.5993	145/168
Phosphorylation (GO:0016310)	SMG1, ATM, MAST2, BIRC6, PRKG1, JAK1, DGKH, PKN2, DMPK, MARK3, MAP4K5, GNPTG, ILK, PEAK1, PRPF4B, NUAK1, CDK10, GSK3B, ADAM10, PAK2, GK5, CDC42BPA, CDK16, TBCK, STK3, PIK3C3, PRKAA1, PRKACA, RICTOR, CAMK2D, MKNK1, TAF10, JAK2, BRD2, PPP4R1, FER, TAF11, UVRAG, CSNK1E, FAM20A, GNPTAB, STAT3, TAOK2, GALK2, CDK14, SIK2, PRKAR1B, TAF1, PI4KA, ACVRL1, FGFR1, PRKAG1, PTK2, CDKL5, CDK17, FNIP2, DAPK3, CL…	GO_Biological_Process_2023	0	0	3.86076	0.238296	201	0.5993	167/201
Protein Modification Process (GO:0036211)	OGA, FN1, SMG1, ATM, MAST2, BIRC6, PRKG1, JAK1, PKN2, DMPK, METAP2, THBS1, MARK3, MAP4K5, PTPRG, ILK, PEAK1, PRPF4B, ARFGEF1, NUAK1, CDK10, COL3A1, RPN2, PDPR, GSK3B, ADAM10, PAK2, MTMR3, MAN2A1, CDC42BPA, CDK16, TBCK, STK3, CTDSP1, PIK3C3, PRKAA1, ABL2, COPS5, PTPRD, PLOD2, COG7, PRKACA, RABGGTB, CAMK2D, MKNK1, GPAA1, ATG4B, CTDSP2, SSH1, PTAR1, TAF10, P3H1, JAK2, PPP3R1, BRD2, PPP4R1, FER, TAF1…	GO_Biological_Process_2023	0	0	3.80444	0.175336	359	0.6886	307/359
RNA Polymerase II Transcription Regulatory Region Sequence-Specific DNA Binding (GO:0000977)	STAT2, DMTF1, PLAGL1, AEBP1, ZNF83, NFATC4, RUNX1, NFAT5, ZNF117, NLRC5, MEF2A, SALL4, ZNF493, NSD1, ZNF518A, ZNF431, THRAP3, NR2F2, YY1, ZNF280D, RORA, HOXB3, KLF9, GLIS3, PRDM2, MAZ, CALCOCO1, ATF4, CHD2, PRKRA, FOXO3, MZF1, ZNF655, ZNF91, EGR1, NFIA, ZNF322, TWIST2, MEIS2, KDM6A, ZNF37A, PURA, SKIL, HDAC6, KLF3, SNAPC3, MAFK, NR2C1, ETV6, KLF4, ZNF506, SKI, REST, MEIS1, FOXJ3, ZNF224, FOSL2, M…	GO_Molecular_Function_2023	0	0	3.69428	0.176475	327	0.5625	239/327
Cis-Regulatory Region Sequence-Specific DNA Binding (GO:0000987)	STAT2, DMTF1, ZNF83, NFATC4, RUNX1, NFAT5, ZNF117, NLRC5, MEF2A, SALL4, ZNF493, NSD1, ZNF431, THRAP3, NR2F2, YY1, ZNF280D, RORA, HOXB3, KLF9, GLIS3, MAZ, CALCOCO1, ATF4, CHD2, PRKRA, FOXO3, MZF1, ZNF655, ZNF91, EGR1, NFIA, ZNF322, MEIS2, KDM6A, ZNF37A, SKIL, HDAC6, KLF3, SNAPC3, MAFK, NR2C1, KLF4, ZNF506, SKI, REST, MEIS1, FOXJ3, ZNF224, FOSL2, MAF, TCF12, RUNX2, TEAD1, HIF1A, ZNF76, SREBF1, PRRX…	GO_Molecular_Function_2023	0	0	3.44936	0.176649	290	0.5236	201/290
RNA Polymerase II Cis-Regulatory Region Sequence-Specific DNA Binding (GO:0000978)	STAT2, DMTF1, ZNF83, NFATC4, RUNX1, NFAT5, ZNF117, NLRC5, MEF2A, SALL4, ZNF493, NSD1, ZNF431, THRAP3, NR2F2, YY1, ZNF280D, RORA, HOXB3, KLF9, GLIS3, MAZ, CALCOCO1, ATF4, CHD2, PRKRA, FOXO3, MZF1, ZNF655, ZNF91, EGR1, NFIA, ZNF322, MEIS2, KDM6A, ZNF37A, SKIL, HDAC6, KLF3, SNAPC3, MAFK, NR2C1, KLF4, ZNF506, SKI, REST, MEIS1, FOXJ3, ZNF224, FOSL2, MAF, TCF12, RUNX2, TEAD1, HIF1A, ZNF76, SREBF1, PRRX…	GO_Molecular_Function_2023	0	0	3.41649	0.174012	294	0.5236	203/294
miRNA Targets In ECM And Membrane Receptors WP2911	ITGA11, COL6A3, FN1, COL6A2, COL1A2, COL5A2, THBS2, ITGA1, COL6A1, LAMB2, COL5A1, THBS1, LAMA4, COL3A1, COL5A3, COL4A1, COL4A2, LAMC1, TNXB, ITGB5, SDC2	WikiPathways_2024_Human	0	0	3.20334	0.604325	21	0.0641	14/21
GTPase Regulator Activity (GO:0030695)	TRIO, RALGAPA1, ARHGAP21, NF1, HERC2, STXBP5, SGSM2, DOCK5, MYO9A, FLCN, BMP1, RABGAP1, ARHGAP1, ARHGEF10, ARHGEF17, PLEKHG2, ARFGEF1, ARHGAP32, SBF2, MYO9B, RALGPS2, ARHGEF7, SIPA1L1, ASAP1, HPS4, RASA1, RIC8A, RALGAPB, TSC2, TBCK, CYTH1, GBF1, RIC1, FGD6, RASGRF2, SGSM3, FARP1, RAB3GAP2, MYCBP2, ASAP3, SRGAP1, GNAQ, ELMOD3, ERRFI1, PREB, STARD13, RABGAP1L, IPO7, EIF2B2, IPO5, AKAP13, TBC1D2B, F…	GO_Molecular_Function_2023	0	0	3.18886	0.201821	188	0.6014	150/188
Peptidyl-Serine Modification (GO:0018209)	SMG1, PKD1, ATM, MAST2, PKN2, DMPK, MARK3, GSK3B, PAK2, PRKACA, RICTOR, CAMK2D, MKNK1, TNKS, CSNK1E, TAF1, PKN1, ULK3, PLK2, TTBK2, MAPK14, TBK1, STK4, GRK2, SRPK2, CSNK1G3, PRKACB, LATS1, STK38, GALNT16, TGFBR2, AKT2, POGLUT1, STK38L, GALNT1, DYRK1A, WNK1, MORC3, HIPK3, MTOR, MAST4, LATS2, PRKDC, PRKCI, CSNK1D, SGK1, MAPKAPK2, MAPK8, CSNK2A1, CAB39, MAPKAPK5, RPS6KB1, UHMK1, AKT3, TGFBR1, GAS6, …	GO_Biological_Process_2023	0.001	0.000274822	3.15391	0.30282	79	0.5993	71/79
Peptidyl-Serine Phosphorylation (GO:0018105)	SMG1, PKD1, ATM, MAST2, PKN2, DMPK, MARK3, GSK3B, PAK2, PRKACA, RICTOR, CAMK2D, MKNK1, TNKS, PIKFYVE, CSNK1E, TAF1, PKN1, ULK3, PLK2, TTBK2, MAPK14, TBK1, STK4, GRK2, SRPK2, CSNK1G3, PRKACB, LATS1, STK38, TGFBR2, AKT2, STK38L, RIPK1, MAP2K2, DYRK1A, WNK1, MORC3, HIPK3, MTOR, MAST4, LATS2, PRKDC, PRKCI, CSNK1D, SGK1, MAPKAPK2, MAPK8, CSNK2A1, CAB39, MAPKAPK5, RPS6KB1, UHMK1, AKT3, TGFBR1, GAS6, HI…	GO_Biological_Process_2023	0.001	0.000219858	3.14425	0.301465	78	0.5993	70/78
Collagen Biosynthesis And Modifying Enzymes R-HSA-1650814	COL6A3, COL16A1, COL12A1, COL11A1, COL6A2, COL1A1, COL1A2, COL5A2, COL6A1, P4HB, ADAMTS14, COL5A1, BMP1, COL8A1, SERPINH1, COL7A1, COL3A1, COL27A1, PLOD2, ADAMTS2, P3H1, COL5A3, COLGALT1, COL18A1, PCOLCE, COL4A1, PLOD1, COL8A2, P3H3, PLOD3, COL4A2, COL10A1, P4HA2, P4HA3, P4HA1, COL15A1, COL14A1, PPIB, CRTAP	Reactome_2022	0	0	3.11871	0.430771	39	0.3408	30/39
Collagen Formation R-HSA-1474290	COL6A3, COL16A1, DST, COL12A1, COL11A1, COL6A2, COL1A1, COL1A2, COL5A2, COL6A1, P4HB, ADAMTS14, COL5A1, BMP1, COL8A1, SERPINH1, LAMA4, COL7A1, COL3A1, PXDN, COL27A1, PLOD2, ADAMTS2, P3H1, COL5A3, COLGALT1, COL18A1, PCOLCE, COL4A1, PLEC, LOXL2, PLOD1, COL8A2, P3H3, PLOD3, COL4A2, LOXL1, COL10A1, P4HA2, P4HA3, P4HA1, COL15A1, COL14A1, CTSS, LOX, CD151, CTSL, CTSB, PPIB, CRTAP	Reactome_2022	0	0	3.02118	0.361721	50	0.3408	35/50
Collagen Chain Trimerization R-HSA-8948216	COL6A3, COL16A1, COL12A1, COL11A1, COL6A2, COL1A1, COL1A2, COL5A2, COL6A1, COL5A1, COL8A1, COL7A1, COL3A1, COL27A1, COL5A3, COL18A1, COL4A1, COL8A2, COL4A2, COL10A1, COL15A1, COL14A1	Reactome_2022	0.003	0.000687593	2.90229	0.534464	22	0.1035	14/22
Extracellular Structure Organization (GO:0043062)	COL16A1, COL11A1, ADAMTS6, COL1A1, COL1A2, POSTN, COL5A2, NF1, ADAMTS14, COL5A1, COL8A1, COL7A1, ADAMTS10, COL3A1, PXDN, ADAMTS12, ADAMTS2, RECK, MMP16, ECM2, COL5A3, TGFBI, COL4A1, APP, MMP14, COL8A2, SMOC2, ST7, ADAMTS7, COL4A2, MMP2, TGFBR1, COL10A1, FURIN, ADAMTS1, MMP19, MATN3, ADAMTS5, COL15A1, ADAMTS4, COL14A1, MMP11, MMP23B, CCDC80	GO_Biological_Process_2023	0.006	0.0012825	2.83943	0.353811	44	0.6029	42/44
Chromatin Remodeling (GO:0006338)	SF3B1, NFAT5, BAZ2B, SFPQ, KAT2A, MYSM1, IFI16, UBR5, CFDP1, YY1, YEATS2, INO80E, CHD2, MIER1, GATAD1, HP1BP3, INO80D, KDM6A, ARID1B, HDAC6, HDGF, USP15, BAZ2A, MCM3AP, KDM4B, ARID2, REST, SETD2, SMARCAD1, HDGFL2, RBBP7, BABAM1, HDGFL3, SIRT2, CHD1, BAZ1B, RBBP4, RSF1, PHC1, CHD3, DDX21, CTCF, RUVBL1, BMI1, BRD7, RYBP, PWWP2A, BPTF, HDAC5, TRIP12, CHD6, ATRX, KAT5, ZBTB1, CHTOP, MTF2, SETDB1, EZH…	GO_Biological_Process_2023	0.006	0.00109929	2.83819	0.196966	156	0.6022	124/156
Small GTPase Binding (GO:0031267)	SGSM2, DOCK5, BICD1, RABGAP1, ARHGAP1, RHOBTB3, PLEKHG2, LZTR1, MYO9B, HPS4, ATP6AP1, PAK2, NDRG1, TSC2, MYO1C, RIC1, GGA1, FGD6, SGSM3, RABGGTB, RAB3GAP2, AP1G1, MYCBP2, XPO4, RABGAP1L, EPS8, USP33, SIKE1, RAB29, AKAP13, ANKFY1, CDKL5, RCC2, DAPK3, RAF1, DNM1L, DOCK7, CDC42EP3, GGA2, KIF3B, EHD1, GCC2, PKN1, STK19, TMEM127, GOLGA4, RUSC2, TNFAIP1, DVL3, KIF3A, GOLGA5, RANBP2, RCC1, TRIP11, PPP6R…	GO_Molecular_Function_2023	0	0	2.81992	0.230843	108	0.4856	77/108
Protein Autophosphorylation (GO:0046777)	SMG1, PDGFRB, ATM, MARK3, CDK12, PEAK1, GSK3B, PAK2, IGF1R, CAMK2D, MKNK1, PIKFYVE, JAK2, FER, TAOK2, SIK2, TAF1, FGFR1, PTK2, CDKL5, DAPK3, CLK2, ULK3, EIF2AK4, OXSR1, STK4, ABL1, TAOK1, RB1CC1, FYN, RIPK1, ERBB2, MAP2K2, DYRK1A, RIOK2, MTOR, EIF2AK2, CAMKK2, MINK1, ATG13, AKT1, MAPKAPK2, FAM20C, EPHB3, TAOK3, EGFR, MAPKAPK5, PAK1, DDR2, STK24, STK17B, UHMK1, PDGFRA, STK11, IRAK1, STK25, MAP3K3,…	GO_Biological_Process_2023	0.007	0.00109929	2.80955	0.292303	69	0.4642	52/69
External Encapsulating Structure Organization (GO:0045229)	COL16A1, COL11A1, ADAMTS6, COL1A1, COL1A2, POSTN, COL5A2, NF1, ADAMTS14, COL5A1, COL8A1, COL7A1, ADAMTS10, COL3A1, PXDN, ADAMTS12, ADAMTS2, RECK, MMP16, ECM2, COL5A3, TGFBI, COL4A1, APP, MMP14, COL8A2, SMOC2, ST7, ADAMTS7, COL4A2, MMP2, COL10A1, FURIN, ADAMTS1, MMP19, MATN3, ADAMTS5, COL15A1, ADAMTS4, COL14A1, MMP11, MMP23B, CCDC80	GO_Biological_Process_2023	0.009	0.00122143	2.79628	0.352698	43	0.6029	41/43
Extracellular Matrix Organization R-HSA-1474244	ITGA11, COL6A3, COL16A1, DST, COL12A1, FN1, DMTF1, COL11A1, VCAN, COL6A2, COL1A1, COL1A2, COL5A2, ADAM12, LAMB1, ITGA1, COL6A1, LTBP3, P4HB, CD44, ADAMTS14, COL5A1, FBN1, THBS1, HSPG2, BMP1, COL8A1, SERPINH1, LAMA4, LAMA2, COL7A1, EFEMP2, COMP, ITGAV, CAPN7, COL3A1, PXDN, ITGB1, ADAM10, AGRN, COL27A1, PLOD2, ADAMTS2, MMP16, ADAM17, P3H1, HTRA1, CTSD, PHYKPL, COL5A3, COLGALT1, ADAM19, NID2, COL18A…	Reactome_2022	0.004	0.000859491	2.78129	0.202876	143	0.0669	38/143
Osteoblast Differentiation And Related Diseases WP4787	FGF7, PIK3C3, RUNX2, FZD1, NOTCH2, FGFR1, PIK3C2A, SMAD4, STAT1, NOTCH1, MAPK14, BMP4, MAPK6, CTNNB1, MAPK7, RBPJ, PIK3R1, LRP6, NOTCH3, LRP5, PRKDC, PRKCI, FGF1, FZD7, MAPK8, SMAD1, MAPK1, FZD4, SMAD5, BMPR1A, GLI3, PIK3CA, BMPR2, JAG1, WNT2, MAPK3	WikiPathways_2024_Human	0.005	0.00297101	2.75562	0.377239	36	0.6247	36/36
Assembly Of Collagen Fibrils And Other Multimeric Structures R-HSA-2022090	COL6A3, DST, COL11A1, COL6A2, COL1A1, COL1A2, COL5A2, COL6A1, COL5A1, BMP1, COL8A1, LAMA4, COL7A1, COL3A1, PXDN, COL27A1, COL5A3, COL18A1, PCOLCE, COL4A1, PLEC, LOXL2, COL8A2, COL4A2, LOXL1, COL10A1, COL15A1, CTSS, LOX, CD151, CTSL, CTSB	Reactome_2022	0.005	0.00096263	2.7496	0.412275	32	0.2458	21/32
Cell-Matrix Adhesion (GO:0007160)	ITGA11, FN1, PKD1, ITGA1, CDH11, CD44, THBS3, EMP2, ITGAV, ILK, PEAK1, MKLN1, COL3A1, ITGB1, ARHGEF7, ITGBL1, PIP5K1A, ADAMTS12, CTTN, TSC1, ECM2, PPFIA1, TAOK2, CD34, NID2, RCC2, ITGA5, PTPRK, VCL, ADAM9, FERMT2, BCAT2, SORBS1, VCAM1, TNN, ADAM15, ITGB5, EMILIN1, FBLN5, SGCE, ITGAE, THY1, TRIP6, RHOD, ITGB1BP1, ZYX, RAC1, CD63, DYNLL1	GO_Biological_Process_2023	0.014	0.00175886	2.73061	0.331029	49	0.2631	29/49
Glycerophospholipid Biosynthetic Process (GO:0046474)	DGKH, ETNK1, LCAT, INPPL1, FAR1, MBOAT2, PIP5K1A, MTMR3, PLSCR1, SACM1L, AGPAT1, PIKFYVE, ABHD4, PI4KA, LPCAT1, PIP5K1C, PIK3C2A, SLC44A2, AGPAT4, DGKZ, SYNJ2, PLD1, MTMR14, SLC27A1, HDHD5, INPP4B, CDS2, GNPAT, PCYT1A, MTMR2, GPAT4, MBOAT7, PGS1, MTMR6, ABHD5, SLC44A1, PTEN, CHPT1, LPCAT3, VAC14, PI4KB, PMPCA, AGPAT2, INPP5K, PTDSS1, CDIPT	GO_Biological_Process_2023	0.014	0.0016989	2.71487	0.341232	46	0.574	42/46
GTPase Activator Activity (GO:0005096)	RALGAPA1, ARHGAP21, NF1, STXBP5, SGSM2, MYO9A, FLCN, RABGAP1, ARHGAP1, ARFGEF1, ARHGAP32, MYO9B, SIPA1L1, ASAP1, RASA1, RALGAPB, TSC2, TBCK, SGSM3, ASAP3, SRGAP1, GNAQ, ELMOD3, ERRFI1, PREB, STARD13, RABGAP1L, TBC1D2B, FAM13B, TBCD, SEC23A, ARHGAP28, TBC1D8B, DNM1L, TBC1D10A, RANBP3, AGAP3, SOS1, HACD3, RANBP2, ARHGAP24, ARHGAP31, TBC1D1, TBC1D22A, ARHGAP29, BRD8, FAM13A, TBC1D4, DOCK1, ELMOD2, G…	GO_Molecular_Function_2023	0	0	2.6935	0.240473	93	0.6014	78/93
Transport Of Ribonucleoproteins Into Host Nucleus R-HSA-168271	NUP58, BLOC1S6, KPNB1, TPR, GNL3, NUP37, NUP160, NUP54, NUP107, NUP214, RANBP2, NUP153, POM121, NUP98, NUP62, NUP133, AAAS, POM121C, PBRM1, KPNA1, NUP50, SEC13	Reactome_2022	0.01	0.00137519	2.67309	0.477711	22	0.3874	19/22
NEP/NS2 Interacts With Cellular Export Machinery R-HSA-168333	XPO1, NUP58, BLOC1S6, TPR, GNL3, NUP37, NUP160, NUP54, NUP107, NUP214, RANBP2, NUP153, POM121, NUP98, NUP62, NUP133, AAAS, POM121C, PBRM1, NUP50, SEC13, RAN	Reactome_2022	0.01	0.00117873	2.66176	0.477711	22	0.3874	19/22
Mesodermal Commitment Pathway WP2857	MACF1, DIP2A, UBR5, ARID5B, ASCC3, WDFY2, INHBA, KDM6A, KLF4, PRKACA, SETD2, MEIS1, TEAD1, JAK2, ACACA, ATP8B2, FGFR1, SMAD4, ADAM19, SMAD2, CHRD, CTBP2, HTT, ACVR2A, CCDC88A, ACVR1, RARG, ZFHX4, MTF2, BMP4, PARP8, LATS1, CCDC6, PHF6, TRIM28, LEF1, YAP1, BHLHE40, AEBP2, EXT2, DDAH1, AHDC1, TCF4, PIAS1, SMAD1, SRF, SMAD3, SESN1, ELK4, FZD4, ZNF281, PBX1, EXT1, PBX3, TCF7L1, BMPR1A, TBX3, TRIM5, BM…	WikiPathways_2024_Human	0.011	0.00435749	2.64857	0.26693	72	0.5413	58/72
NS1 Mediated Effects On Host Pathways R-HSA-168276	PABPN1, NUP58, KPNB1, TPR, KPNA4, GNL3, NUP37, NUP160, NUP54, NUP107, NUP214, RANBP2, NUP153, POM121, KPNA3, NUP98, NUP62, NUP133, AAAS, POM121C, EIF2AK2, KPNA1, NUP50, ISG15, SEC13	Reactome_2022	0.012	0.00120329	2.63812	0.449547	25	0.392	21/25
Cell-Cell Adhesion Via Plasma-Membrane Adhesion Molecules (GO:0098742)	PKD1, HMCN1, CDH11, ITGB1, TENM4, PTPRD, TRO, NEXN, FAT4, PTPRF, PALLD, PLXNB2, PTPRM, PTK7, SCARF2, NECTIN2, ATP2C1, DCHS1, CNTN4, TGFBR2, PTPRS, TENM3, VCAM1, ADGRL1, ICAM1, CADM1, ROBO1, DSG2, GPC4, NPTN, PCDHGC3, CD164	GO_Biological_Process_2023	0.03	0.00338947	2.6057	0.389989	32	0.393	25/32
Protein Tyrosine Kinase Activity (GO:0004713)	PDGFRB, JAK1, CLK1, PEAK1, CLK4, IGF1R, ABL2, JAK2, FER, TYK2, BAZ1B, FGFR1, PTK2, CLK2, RIPK2, CSK, ABL1, YES1, FYN, RYK, ERBB2, DYRK1A, HIPK3, CAMKK2, EGFR, DDR2, HIPK1, PDGFRA, HIPK2, ROR2, ROR1, AXL, DYRK2, TWF1	GO_Molecular_Function_2023	0.002	0.000319056	2.58256	0.381557	34	0.5909	33/34
RAC1 GTPase Cycle R-HSA-9013149	TRIO, NISCH, ARHGAP21, DOCK5, PKN2, SRGAP2, ARHGAP1, ARHGEF10, PLEKHG2, ARHGAP32, ITGB1, MYO9B, ARHGEF7, CDC42BPA, SNAP23, ABL2, RASGRF2, FARP1, SRGAP1, DLC1, WIPF1, FAM13B, PRKCSH, DOCK7, ERBIN, PKN1, SOS1, SWAP70, LEMD3, SLC1A5, DHDDS, ARHGAP24, ARHGAP31, FERMT2, PIK3R1, ARHGAP10, ARHGAP29, ARHGAP12, GNA13, BAIAP2, FAM13A, DOCK1, WASF1, CYFIP1, PLEKHG1, GIT2, WIPF2, TAOK3, LBR, REPS1, IQGAP1, M…	Reactome_2022	0.02	0.00198638	2.57772	0.24092	82	0.5789	67/82
Regulation Of Notch Signaling Pathway (GO:0008593)	CD46, PDCD10, RFNG, ZMIZ1, GALNT11, STAT3, EPN2, TCIM, CCNC, MMP14, POFUT1, POGLUT1, YAP1, NEPRO, TSPAN5, TSPAN14, PRKCI, IL6ST, WWP2, AKT1, ARRDC1, METTL3, ZBTB7A, SREBF2, HIF1AN, JAG1, TM2D3, YTHDF2, ITGB1BP1	GO_Biological_Process_2023	0.046	0.00473539	2.55647	0.391689	29	0.4375	24/29
Defective TPR May Confer Susceptibility Towards Thyroid Papillary Carcinoma (TPC) R-HSA-5619107	MAP4K5, NUP58, TPR, NUP37, NUP160, NUP54, NUP107, NUP214, RANBP2, NUP153, POM121, NUP98, NUP62, NUP133, AAAS, POM121C, NUP50, SEC13	Reactome_2022	0.028	0.00240658	2.54605	0.505994	18	0.3842	16/18
Ubiquitin-Protein Transferase Activity (GO:0004842)	RNF213, MDM4, BIRC6, HERC2, SHPRH, UBE2G2, UBR5, TRIM22, HERC4, NHLRC3, CBLB, UBR2, SHARPIN, UBR4, UBR3, TRIM33, UHRF2, TRIM38, UBR1, ANAPC4, RC3H1, HECTD2, PPIL2, RNF114, UBE2J2, FBXL5, MYCBP2, LMO7, UBE2Q2, KLHL42, LTN1, MIB2, MYLIP, TTC3, CHFR, RNF126, FBXO7, UBE2K, ITCH, UBA7, RNF19A, TAF1, RNF111, UBE2H, TRIM56, RNF115, MKRN1, UBE2E2, UBE3B, TRIP12, HECTD1, RNF217, MUL1, RNF4, FBXO9, TNFAIP1…	GO_Molecular_Function_2023	0.01	0.00141803	2.52933	0.153122	206	0.5892	152/206
RHO GTPase Cycle R-HSA-9012999	DST, UACA, TRIO, RALGAPA1, DDX39B, NISCH, ANKLE2, ARHGAP21, DOCK5, PKN2, MYO9A, SRGAP2, RASAL2, WDR6, PCDH7, SLC4A7, ANKRD26, ARHGAP1, ARHGEF10, ARHGEF17, PEAK1, PLEKHG2, DDRGK1, ARHGAP32, PLXNA1, GOLGA3, ITGB1, VCP, MYO9B, ARHGEF7, NIPSNAP2, MTR, ATP6AP1, CDC42BPA, SNAP23, ABL2, RND3, RASGRF2, CLTC, FARP1, SRGAP1, WDR81, DLC1, STARD13, SAMM50, MYO6, NSFL1C, KIDINS220, MSI2, DIAPH2, TOR1AIP1, WDR…	Reactome_2022	0.035	0.00287539	2.52132	0.136172	251	0.4981	158/251
Transport Of Inorganic Cations/Anions And Amino Acids/Oligopeptides R-HSA-425393	SLC7A6, SLC4A7, SLC20A1, SLC6A6, SLC38A2, SLC12A7, SLC3A2, SLC36A1, SLC8B1, SLC25A26, SLC4A2, SLC38A5, SLC20A2, SLC17A5, SLC7A8, SLC1A5, SLC12A4, SLC7A2, SLC26A2, SLC15A4, SRI, CALM1	Reactome_2022	0.049	0.00383906	2.48877	0.431988	22	0.2966	16/22
Positive Regulation Of Nucleic Acid-Templated Transcription (GO:1903508)	OGT, COL1A1, RUNX1, KAT2A, KANSL1, NSD1, THRAP3, NR2F2, YY1, ILK, RORA, MSL1, MAZ, CALCOCO1, INO80E, ATF4, KANSL3, FOXO3, TP53BP1, INHBA, EGR1, FGF7, INO80D, SUPT20H, KMT2A, ARID1B, EPC1, MED13, PRKAA1, HNRNPD, KLF4, REST, APBB1, BRD4, RBBP7, SNX5, EP400, RUNX2, TEAD1, HIF1A, TAF10, ZMIZ1, MITF, ELF1, FZD1, RREB1, TRRAP, RBBP4, MED14, RSF1, STAT3, CHD3, RNF111, CTCF, RUVBL1, ACVRL1, ETS1, F2R, NS…	GO_Biological_Process_2023	0.095	0.0087943	2.48792	0.13116	285	0.5723	199/285
Export Of Viral Ribonucleoproteins From Nucleus R-HSA-168274	XPO1, NUP58, BLOC1S6, TPR, GNL3, NUP37, NUP160, NUP54, NUP107, NUP214, RANBP2, NUP153, POM121, NUP98, NUP62, NUP133, AAAS, POM121C, PBRM1, NUP50, HSPA1A, SEC13, RAN	Reactome_2022	0.051	0.00375532	2.48359	0.440107	23	0.3874	19/23
DNA Damage Response (GO:0006974)	SMG1, NFAT5, ATM, HERC2, INTS3, SHPRH, SETX, OTUB1, UBR5, SLF2, YY1, SMC5, VCP, USP47, TP53BP1, FAM111A, RECQL, GNL1, RPA1, NABP1, NRDE2, APBB1, HDGFL2, BABAM1, EP400, TANK, PSME4, ZBTB38, UVRAG, BAZ1B, CSNK1E, MSH3, TRRAP, SAMHD1, HIC1, TAOK2, SPIDR, POLI, UBA7, PNKP, TAF1, CBX5, RAD51C, MRNIP, CDKN2AIP, BCL6, UBE2E2, BRAT1, PDS5B, MMS19, FNIP2, BACH1, PARP4, IRF3, TRIP12, ATRX, PDS5A, KAT5, SMC…	GO_Biological_Process_2023	0.107	0.00916073	2.47631	0.148894	213	0.6255	164/213
Tubulin Binding (GO:0015631)	DST, DNM1, SGIP1, NISCH, MAST2, ZNF207, APPL1, STARD9, RABGAP1, TUBGCP6, EML4, ARHGEF7, ARL8B, DIP2B, NDRG1, MAP1LC3A, HDAC6, EFHC1, STMN3, MAPRE2, SETD2, GPAA1, HDGFL3, OFD1, DIXDC1, KIF2A, GABARAPL1, KIF13A, NUMA1, TPR, REEP3, MAP7D3, CLASP2, KATNA1, GAS2L1, RCC2, KIF1C, TBCD, CCSER2, HOOK2, EML3, HTT, CCDC88A, DNM1L, TOGARAM1, KIF3B, KRIT1, IFT81, CLASP1, CCDC66, KIF1B, EZR, KIF3A, DAG1, TAOK1…	GO_Molecular_Function_2023	0.019	0.00268007	2.47503	0.180369	141	0.4473	88/141
Regulation Of Anatomical Structure Morphogenesis (GO:0022603)	PHLDB1, STAT2, RUFY3, NF1, TANC2, EMP2, GPNMB, PDCD10, GSK3B, RC3H1, SIPA1L1, PAK2, CLASP2, ETS1, BCL6, LARP4, KRIT1, CLASP1, MEF2C, RAP2A, CCM2, PHLDB2, NSMF, CTNNB1, ZRANB1, EGLN1, PLXND1, DAG1, ZMYM4, POGLUT1, PDLIM5, FERMT2, LZTS1, PHIP, ERBB2, NEDD4, FMNL2, WTIP, INF2, EPHB3, STRIP1, PAK1, TNFAIP3, PID1, ADGRA2, PDZD8, SH3D19, NOL3, BCL9L, SP100, ARHGAP35, SFRP1, HTATIP2, TGFB1, CHN1, MTCH2,…	GO_Biological_Process_2023	0.108	0.00865689	2.47326	0.265021	61	0.5733	51/61
Endodermal Cell Differentiation (GO:0035987)	COL12A1, FN1, COL11A1, LAMB1, COL6A1, COL8A1, COL7A1, ITGAV, RTF1, INHBA, SETD2, ITGA5, MMP14, CTR9, COL4A2, MMP2, ITGB5, LEO1, PEX2	GO_Biological_Process_2023	0.118	0.00885897	2.46613	0.470411	19	0.3729	16/19
Chromatin Modifying Enzymes R-HSA-3247509	OGT, KAT2A, KANSL1, NSD1, ASH1L, ARID5B, YEATS2, BRWD1, MSL1, HMG20B, KMT2C, KANSL3, NCOR2, KDM6A, SUPT20H, KMT2A, ARID1B, EPC1, KDM2A, KDM4B, ARID2, REST, SETD2, RBBP7, PHF21A, MBIP, EP400, ELP2, ELP6, TAF10, JAK2, KDM7A, HDAC10, TRRAP, RBBP4, CHD3, RUVBL1, ING5, NSD3, PRMT7, ATF7IP, KAT5, HAT1, SETDB1, SETD3, EHMT1, EP300, TBL1XR1, MTA1, KDM5A, MTA3, PHF20, KDM5C, KMT2D, KAT7, ASH2L, MSL3, SMAR…	Reactome_2022	0.056	0.0039291	2.46509	0.179148	141	0.5974	109/141
L-amino Acid Transmembrane Transporter Activity (GO:0015179)	SLC7A6, SLC38A2, SLC25A13, SLC25A38, SLC3A2, SLC38A10, SLC36A1, SLC38A6, SLC25A26, SLC38A5, SERINC5, SLC7A8, SFXN1, SLC1A5, SLC25A12, SLC7A2, SLC15A4, SERINC3	GO_Molecular_Function_2023	0.021	0.00266847	2.46346	0.482378	18	0.2966	14/18
Extracellular Matrix Organization (GO:0030198)	COL16A1, COL12A1, COL11A1, ADAMTS6, COL1A1, COL1A2, HMCN1, POSTN, COL5A2, NF1, ADAMTS14, COL5A1, BMP1, COL8A1, SERPINH1, COL7A1, ADAMTS10, COL3A1, PXDN, ADAM10, ADAMTS12, COL27A1, SH3PXD2B, ADAMTS2, RECK, MMP16, ECM2, COL5A3, COLGALT1, TGFBI, NID2, COL18A1, COL4A1, APP, KLK4, MMP14, ELN, LOXL2, COL8A2, SMOC2, ST7, PLOD3, ADAMTS7, COL4A2, MMP2, LAMC1, LOXL1, DDR2, TGFBR1, GAS6, GREM1, COL10A1, ADA…	GO_Biological_Process_2023	0.121	0.00861109	2.46247	0.227565	82	0.6043	68/82
Ubiquitin-Like Protein Ligase Activity (GO:0061659)	RNF213, HERC2, SHPRH, UBR5, TRIM22, HERC4, NHLRC3, ZNF451, CBLB, UBR2, UBR4, UBR3, UHRF2, TRIM38, UBR1, RC3H1, ZMIZ2, HECTD2, PPIL2, PIAS2, RNF114, MYCBP2, LTN1, MIB2, MYLIP, RNF126, ZMIZ1, ITCH, RNF19A, RNF111, TRIM56, RNF115, MKRN1, UBE3B, TRIP12, HECTD1, RNF217, MUL1, RNF4, PIAS3, RNF216, LONRF1, CUL4A, RNF185, MGRN1, RNF138, RNF149, FBXO44, RNF220, RANBP2, TRIM23, PJA2, TRIM25, ARIH1, CBL, TR…	GO_Molecular_Function_2023	0.024	0.00276515	2.45463	0.176154	151	0.5892	115/151
SARS-CoV-2 Activates/Modulates Innate And Adaptive Immune Responses R-HSA-9705671	STAT2, JAK1, HLA-E, HLA-A, G3BP2, PIK3C3, NUP58, SEC24C, SEC24D, G3BP1, TYK2, TPR, SIKE1, HLA-F, SAR1B, SEC23A, RIPK2, NUP37, IRF3, STAT1, NUP160, NUP54, NUP107, LARP1, TBK1, ATG14, NUP214, RANBP2, TRIM25, NUP153, POM121, TAB2, SEC24B, IKBKG, IFNAR1, NUP98, NUP62, NUP133, AAAS, TOMM70, POM121C, SEC24A, MAVS, TRIM4, IL17RA, IFNAR2, IRF7, IL17RC, IRAK1, MAP3K7, CREBBP, NUP50, PTPN11, BECN1, RNF135,…	Reactome_2022	0.067	0.00462979	2.4371	0.260707	64	0.3666	40/64
Signaling By PDGF R-HSA-186797	COL6A3, COL6A2, PDGFRB, THBS2, COL6A1, THBS1, THBS3, CRK, PLCG1, SYNGAP1, STAT3, NCK2, STAT1, COL4A1, SOS1, STAT6, NRAS, PIK3R1, PDGFC, COL4A2, CXXC1, PLAT, PTPN12, STAT5B, PDGFRA, PDGFD, FURIN, BCAR1, THBS4, PIK3CA, PDGFA, PTPN11, CRKL, NCK1, GRB2	Reactome_2022	0.087	0.00580157	2.39662	0.341423	35	0.6317	34/35
CDC42 GTPase Cycle R-HSA-9013148	TRIO, ARHGAP21, PKN2, SRGAP2, ARHGAP1, ARHGEF10, PLEKHG2, ARHGAP32, MYO9B, ARHGEF7, CDC42BPA, SNAP23, RASGRF2, FARP1, SRGAP1, WDR81, DLC1, STARD13, WIPF1, FAM13B, PRKCSH, FMNL3, DOCK7, ARHGEF12, CDC42EP3, PKN1, SHKBP1, JUP, ARHGEF9, FNBP1, CPNE8, ARHGAP24, ARHGAP31, PIK3R1, ARHGAP10, ARHGAP29, FMNL2, GNA13, BAIAP2, DAAM1, PLEKHG1, GIT2, SH3PXD2A, CDC42BPB, WIPF2, LBR, REPS1, IQGAP1, ARHGAP17, ARH…	Reactome_2022	0.09	0.00574343	2.39132	0.234494	75	0.5946	62/75
Cytosolic Transport (GO:0016482)	MON2, STX16, VPS13C, EMP2, GAK, RHOBTB3, SNF8, VPS13A, SPAG9, STX10, PIK3C3, GBF1, RIC1, GGA1, CLTC, VPS53, AP1G1, AP2A1, SNX5, WDR81, RNF126, PIKFYVE, LAMP1, MYO1D, EEA1, PLEKHA3, RAB5A, SNX1, RAB29, ANKFY1, CCDC91, RAB6A, TMEM87B, HOOK2, PLEKHJ1, GCC2, ARFRP1, TBC1D10A, ATG14, KLHL20, WASHC2C, PXK, TRIM27, TBC1D23, TMEM87A, VPS52, AP4M1, VPS26B, HOOK3, EPS15, ERC1, CLN5, RBSN, TBC1D10B, YKT6, W…	GO_Biological_Process_2023	0.199	0.0141172	2.38647	0.218195	83	0.2422	38/83
Receptor Signaling Pathway Via JAK-STAT (GO:0007259)	STAT2, PKD1, JAK1, MYO1C, JAK2, FER, TYK2, STAT3, STAMBP, STAT1, STAT6, IFNAR1, CTR9, PKD2, PIAS1, STAT5B, IFNAR2	GO_Biological_Process_2023	0.211	0.0144007	2.38044	0.47173	17	0.5294	17/17
Peptidyl-Tyrosine Modification (GO:0018212)	PDGFRB, CLK1, TPST1, CLK4, ABL2, JAK2, FER, FGFR1, PTK2, CLK2, TPST2, ABL1, FYN, ERBB2, DYRK1A, EGFR, DDR2, PDGFRA, EFEMP1	GO_Biological_Process_2023	0.214	0.014029	2.37837	0.457498	19	0.4911	18/19
Rev-mediated Nuclear Export Of HIV RNA R-HSA-165054	XPO1, NUP58, TPR, NUP37, NUP160, NUP54, NUP107, NUP214, RANBP2, NUP153, RCC1, POM121, NUP98, NUP62, NUP133, AAAS, POM121C, NUP50, SEC13, RANBP1, RAN	Reactome_2022	0.109	0.00649394	2.36278	0.426608	21	0.3842	17/21
Receptor Signaling Pathway Via STAT (GO:0097696)	STAT2, PKD1, JAK1, MYO1C, JAK2, TYK2, STAT3, STAMBP, STAT1, STAT6, IFNAR1, CTR9, PKD2, PIAS1, STAT5B, IFNAR2	GO_Biological_Process_2023	0.276	0.018588	2.3411	0.471664	16	0.5294	16/16
Eye Development (GO:0001654)	COL5A2, COL5A1, FBN1, CACNA1C, TSKU, MEIS2, SH3PXD2B, SKI, MEIS1, STRA6, POLR2D, SMG9, NIPBL, CEP290, ZDHHC16, RAB3GAP1, ATF6, HIPK1, HIPK2, SCO2, PBX1, PBX3, RAB18, EFEMP1	GO_Biological_Process_2023	0.283	0.0183533	2.33729	0.39759	24	0.5204	22/24
Microtubule Binding (GO:0008017)	DST, MACF1, DNM1, SGIP1, MAST2, ZNF207, STARD9, TUBGCP6, EML4, NDRG1, MAP1LC3A, HDAC6, MAPRE2, HDGFL3, KIF2A, KIF13A, NUMA1, REEP3, MAP7D3, CLASP2, KATNA1, GAS2L1, RCC2, KIF1C, CCSER2, HOOK2, EML3, CCDC88A, DNM1L, TOGARAM1, KIF3B, KRIT1, CLASP1, CCDC66, KIF1B, TTBK2, CEP290, EZR, KIF3A, STIM1, MX2, TUBGCP2, FBXW11, EML1, RAE1, NDEL1, CLIP2, DNM2, MAP9, CLIP1, KIFC3, TERF1, GOLGA2, NDE1, CDK5RAP2,…	GO_Molecular_Function_2023	0.062	0.00697015	2.33307	0.19643	105	0.4731	70/105
Angiopoietin Like Protein 8 Regulatory Pathway WP3915	MAP3K4, MAP4K5, CBLB, CRK, GSK3B, FOXO3, TSC2, PIK3C3, PRKAA1, TSC1, RICTOR, SREBF1, IRS2, PIK3C2A, PRKAG1, RAF1, MAP3K6, MAP4K3, SOS1, MAPK14, MAP2K3, MAPK6, PRKAB2, MAPK7, AKT2, SHC1, CBL, PIK3R1, RPS6KB2, MAP2K2, MTOR, RHOQ, RXRA, TRIP10, MAP3K2, PTPN1, NR1H3, MINK1, AKT1, MAPK8, SREBF2, RPS6KB1, MAP4K4, EXOC7, SLC16A2, SESN3, RPS6KA4, MAPK1, RPS6KA2, MAP3K8, MAP2K7, MAP3K3, MAP3K7, FASN, FOXO…	WikiPathways_2024_Human	0.105	0.0365435	2.331	0.237308	72	0.5568	57/72
Peptidyl-Threonine Modification (GO:0018210)	CDK10, GSK3B, CDC42BPA, CAMK2D, TNKS, GALNT11, TAF1, OXSR1, TBK1, GALNT16, TGFBR2, GALNT1, DYRK1A, WNK1, HIPK3, PRKDC, ATF2, AKT1, CDC42BPB, MAPK8, CSNK2A1, TGFBR1, HIPK1, GALNT2, HIPK2, ROCK1, MAPK1, STK11, PDPK1, DYRK2, ROCK2, CSNK2B, DYRK4, GPI	GO_Biological_Process_2023	0.297	0.0187337	2.32921	0.335227	34	0.6075	32/34
Nuclear Import Of Rev Protein R-HSA-180746	NUP58, KPNB1, TPR, NUP37, NUP160, NUP54, NUP107, NUP214, RANBP2, NUP153, RCC1, POM121, NUP98, NUP62, NUP133, AAAS, POM121C, NUP50, SEC13, RAN, NPM1	Reactome_2022	0.137	0.00814255	2.32905	0.426608	21	0.3842	17/21
Guanyl-Nucleotide Exchange Factor Activity (GO:0005085)	TRIO, HERC2, DOCK5, BMP1, ARHGEF10, ARHGEF17, PLEKHG2, ARFGEF1, SBF2, RALGPS2, ARHGEF7, HPS4, RIC8A, CYTH1, GBF1, RIC1, FGD6, RASGRF2, FARP1, RAB3GAP2, MYCBP2, PREB, EIF2B2, AKAP13, FNIP1, RAB3IL1, ETFA, ARHGEF1, DENND4C, CCDC88A, DOCK7, RCC1L, ARHGEF12, EPS8L2, KIAA1755, SOS1, SWAP70, ARHGEF40, RGL2, ARHGEF9, EIF2B1, DENND6A, RCC1, IQSEC2, GNA13, RAP1GDS1, DOCK1, PLEKHG1, RAB3GAP1, GAPVD1, RIN2,…	GO_Molecular_Function_2023	0.066	0.00692808	2.32525	0.216239	85	0.5746	67/85
Phospholipid Metabolism R-HSA-1483257	PLA2R1, ETNK1, DDHD1, INPPL1, HADHB, MBOAT2, GPCPD1, PLD3, SBF2, PIP5K1A, MTMR3, PIK3C3, PNPLA2, PLEKHA1, SACM1L, AGPAT1, DDHD2, PIKFYVE, ABHD4, PLEKHA3, RAB5A, PISD, PI4KA, LPCAT1, PIP5K1C, PIK3C2A, SLC44A2, PRKCSH, AGPAT4, PNPLA8, LPIN1, LPGAT1, SYNJ2, PLEKHA5, MIGA1, MTMR14, PLA2G12A, PTPN13, INPP5F, PIK3R1, OSBPL10, CPNE1, MTMR9, OSBPL5, INPP4B, CDS2, GNPAT, PCYT1A, PIP4P1, MTMR2, CRLS1, GPAT…	Reactome_2022	0.147	0.00849178	2.31757	0.219236	88	0.5789	70/88
Endoderm Formation (GO:0001706)	COL12A1, FN1, LAMB1, COL6A1, COL8A1, COL7A1, ITGAV, INHBA, SETD2, ITGA5, MMP14, COL4A2, MMP2, ITGB5, DUSP1	GO_Biological_Process_2023	0.31	0.0190397	2.31729	0.49476	15	0.3729	13/15
Transmembrane Receptor Protein Tyrosine Kinase Signaling Pathway (GO:0007169)	NFATC4, AHI1, PDGFRB, PILRB, SETX, APPL1, PTPRG, CRK, VEGFA, GSK3B, ARHGEF7, GIGYF1, PXN, SULF1, SIPA1L1, PAK2, FGF7, RASA1, TSC2, IGF1R, NAMPT, ZFYVE27, JAK2, FER, HGF, STAT3, IRS2, FGFR1, PIK3C2A, PTK2, MAPK14, VEGFB, YES1, AKT2, ANGPT2, EFNB1, SHC1, CASP3, PIK3R1, PHIP, FYN, RYK, ERBB2, BAIAP2, SOGA1, PDGFC, COL4A2, MMP2, CSF1, SORBS1, RHOQ, FGF1, ZNF106, CEP57, AKT1, MAPKAPK2, NEDD9, EPHB3, E…	GO_Biological_Process_2023	0.335	0.0201254	2.30693	0.195828	105	0.6452	88/105
Peptidyl-Tyrosine Phosphorylation (GO:0018108)	PDGFRB, JAK1, CLK1, CLK4, IGF1R, ABL2, JAK2, FER, FGFR1, PTK2, CLK2, PIBF1, ABL1, FYN, ERBB2, DYRK1A, EGFR, DDR2, ABI2, PDGFRA, MAPK3, EFEMP1	GO_Biological_Process_2023	0.355	0.0206015	2.29929	0.419295	22	0.4911	20/22
Ubiquitin Protein Ligase Activity (GO:0061630)	RNF213, HERC2, SHPRH, UBR5, TRIM22, HERC4, NHLRC3, CBLB, UBR2, UBR4, UBR3, UHRF2, TRIM38, UBR1, RC3H1, HECTD2, PPIL2, RNF114, MYCBP2, LTN1, MIB2, MYLIP, RNF126, UBE2K, ITCH, RNF19A, RNF111, TRIM56, RNF115, MKRN1, UBE3B, TRIP12, HECTD1, RNF217, MUL1, UBE4B, RNF4, RNF216, LONRF1, CUL4A, RNF185, MGRN1, RNF138, RNF149, FBXO44, RNF220, TRIM23, PJA2, TRIM25, ARIH1, CBL, TRIM28, MDM2, ANKIB1, NFX1, RNF6…	GO_Molecular_Function_2023	0.076	0.00757227	2.29793	0.165932	145	0.5892	109/145
Interactions Of Rev With Host Cellular Proteins R-HSA-177243	XPO1, NUP58, KPNB1, TPR, NUP37, NUP160, NUP54, NUP107, NUP214, RANBP2, NUP153, RCC1, POM121, NUP98, NUP62, NUP133, AAAS, POM121C, NUP50, SEC13, RANBP1, RAN, NPM1	Reactome_2022	0.165	0.00939711	2.29348	0.399726	23	0.3842	18/23
Pleural Mesothelioma WP5087	OGT, FN1, MDM4, PDGFRB, ATM, LAMB1, ITGA1, CDH11, JAK1, LAMB2, MAP3K4, CD44, SETD5, LAMA4, LAMA2, YY1, ITGAV, KMT2C, ITGB1, VEGFA, GSK3B, EIF4G1, PAK2, FGF7, KDM6A, VGLL4, NDRG1, TSC2, IGF1R, STK3, PRKAA1, CCND2, TSC1, ASXL1, SETD2, MKNK1, TEAD1, HIF1A, SLC3A2, FZD1, CSNK1E, HGF, RBBP4, PHC1, KITLG, BMI1, FGFR1, PRKAG1, PTK2, WWTR1, CTBP2, RAF1, STAT1, MAP3K6, MAP4K3, COL4A1, SETDB1, SOS1, MAPK14…	WikiPathways_2024_Human	0.134	0.0392174	2.29079	0.140489	201	0.6247	153/201
Regulation Of Small GTPase Mediated Signal Transduction (GO:0051056)	TRIO, ARHGAP21, MYO9A, FLCN, ARHGAP1, ITGAV, ARHGEF10, ARHGEF17, ARHGAP32, MYO9B, RASGRF2, STARD13, AKAP13, ARHGEF1, FAM13B, ARHGAP28, ARHGEF12, SWAP70, ARHGEF40, CD2AP, ARHGEF9, ARHGAP31, ARHGAP29, ARHGAP12, GNA13, NUP62, FAM13A, SLIT2, PLEKHG1, ARHGAP18, ARHGAP5, ITSN1, ARHGEF2, ARAP1, ARHGAP35, ARHGEF25, SYDE1, CHN1, RHOD, SQSTM1, RALBP1, DYNLL1	GO_Biological_Process_2023	0.366	0.0210043	2.29023	0.285818	42	0.4063	29/42
Metabolism Of Lipids R-HSA-556833	PLA2R1, CHD9, ETNK1, SIN3B, DDHD1, MED10, INPPL1, HADHB, FAR1, MBOAT2, GPCPD1, PLD3, THRAP3, KDSR, RORA, SBF2, HEXB, PLPP1, NCOR2, PIP5K1A, MED28, MTMR3, SMPD4, MED13, PIK3C3, PNPLA2, PLEKHA1, ABCA1, SEC24C, SEC24D, SACM1L, AGPAT1, HSD3B7, PTGES2, DDHD2, LGMN, ACADVL, SREBF1, PIKFYVE, TNFRSF21, ABHD4, PLEKHA3, RAB5A, KPNB1, ECI2, FAM120B, HEXA, ACACA, MED14, HMGCL, DHRS7B, HSD17B12, SPTLC1, PISD,…	Reactome_2022	0.166	0.00906373	2.29005	0.115208	311	0.7644	272/311
Endoderm Differentiation WP2853	DIP2A, BTAF1, UBR5, ASCC3, CAND1, DAB2, RTF1, WDFY2, ACACA, ATP8B2, SMAD4, SMAD2, BPTF, CTBP2, RARG, STAT1, NOTCH1, ZFHX4, MTF2, CEBPZ, APP, MAP2K3, CTNNB1, TNRC6C, PARP8, ELAVL1, PHF6, LEF1, CDC73, CTR9, NR3C1, LAMC1, AEBP2, DDAH1, KDM4A, AHDC1, TCF4, PIAS1, SMAD3, SESN1, ELK4, ZNF281, PBX1, EXT1, PBX3, TCF7L1, LRPPRC, BMPR1A, TRIM5, FOXO1, NAA15, APC, ZBTB17, CUL4B, LEO1, SFRP1, TGFB1, PAF1, FO…	WikiPathways_2024_Human	0.137	0.0342657	2.27767	0.237244	66	0.5831	54/66
Metalloendopeptidase Activity (GO:0004222)	ADAMTS6, ADAM12, ADAM33, SPG7, ADAMTS14, BMP1, ADAMTS10, ADAM10, ADAMTS12, ADAMTS2, MMP16, ADAM17, NRDC, ADAM19, MMP14, ZMPSTE24, ADAM9, ADAMTS7, MMP2, PITRM1, MME, ECE1, AFG3L2, ADAM15, ADAMTS1, MMP19, ADAMTS5, ADAMTS4, RCE1, MMP11, PMPCB, MMP23B	GO_Molecular_Function_2023	0.095	0.00869428	2.26903	0.336091	32	0.6029	30/32
Axon Guidance (GO:0007411)	TRIO, PLXNA3, PLXNA1, VEGFA, UNC5B, NEXN, MYCBP2, PALLD, PLXNB2, PTPRM, USP33, SEMA5A, NOTCH2, SEMA3C, PTK2, NOTCH1, LYPLA2, KIAA1755, SOS1, PLXNC1, CNTN4, ARHGEF40, PLXND1, DAG1, EFNB1, KLF7, FEZ2, SEMA4C, FYN, RYK, NOTCH3, CYFIP1, SLIT2, EPHB3, NEO1, BOC, ENAH, CNTN1, ARHGAP35, ARHGEF25, SIAH1, RAC3, CHN1, NFIB, KIF5B, CXCL12, VASP, TUBB3, FEZ1, RAC1	GO_Biological_Process_2023	0.437	0.0254352	2.25943	0.266949	50	0.3349	30/50
Collagen Fibril Organization (GO:0030199)	COL12A1, COL11A1, COL1A1, COL1A2, COL5A2, NF1, COL5A1, BMP1, SERPINH1, COL3A1, PXDN, COL27A1, ADAMTS2, COL5A3, COLGALT1, COL18A1, LOXL2, PLOD3, LOXL1, DDR2, TGFBR1, GREM1, COL14A1, P3H4, LOX, CYP1B1, LUM, DPT, CRTAP	GO_Biological_Process_2023	0.452	0.0256867	2.25287	0.346032	29	0.2071	16/29
Activation Of GTPase Activity (GO:0090630)	RALGAPA1, SGSM2, ARHGEF10, SIPA1L1, PIP5K1A, RALGAPB, TBCK, SGSM3, TSC1, TBC1D2B, TBC1D8B, DOCK7, TBC1D10A, AGAP3, ARHGAP24, TBC1D1, TBC1D22A, ARHGAP29, TBC1D4, TBC1D9B, SIPA1, TBC1D12, TBC1D7, TBC1D10B, TBC1D15, TBC1D5, TBC1D17, CORO1C, TBC1D16, TBC1D2, TBC1D14, EVI5, SYDE1, RHOG, TAX1BP3	GO_Biological_Process_2023	0.495	0.0278013	2.23629	0.314455	35	0.6014	32/35
Proteolysis (GO:0006508)	OGT, ADAMTS6, AEBP1, ADAM12, ADAM33, SPG7, LONP2, NPEPPS, METAP2, ADAMTS14, SPPL2B, BMP1, SENP6, ADAMTS10, CAPN7, ADAM10, FAM111A, ADAMTS12, ADAMTS2, MMP16, ADAM17, ATG4B, LGMN, LNPEP, HTRA1, CTSD, HGF, NLRP1, CPZ, CTSA, UFSP2, PCSK7, ADAM19, PARL, PCOLCE, KLK4, MMP14, UBA3, ZMPSTE24, CASP4, DPP8, DPP9, CUL7, NCSTN, CASP3, MDM2, DPP4, CFH, TPP1, ADAMTS7, CPXM1, CPNE1, TASP1, TBL1X, MMP2, PSEN1, P…	GO_Biological_Process_2023	0.503	0.0275853	2.23178	0.176031	125	0.6111	98/125
NCAM Signaling For Neurite Out-Growth R-HSA-375165	COL6A3, COL6A2, COL6A1, CACNA1C, AGRN, FGFR1, SPTBN1, PTK2, COL4A1, SOS1, NRAS, FYN, CACNB3, COL4A2, PTPRA, CREB1, SPTAN1, MAPK1, MAPK3, GRB2, PRNP	Reactome_2022	0.245	0.0134529	2.22725	0.402825	21	0.4079	17/21
Regulation Of Cilium Assembly (GO:1902017)	INTU, ODF2L, RABGAP1, CDK10, GSK3B, SGSM3, TBC1D2B, CDKL5, HTT, CCDC88A, TBC1D10A, BBS4, TBC1D1, TBC1D22A, RABEP2, CYLD, YAP1, ATG5, CROCC, TBC1D9B, TBC1D7, SDCCAG8, TBC1D10B, TBC1D15, DYNC2LI1, TBC1D5, TBC1D17, TBC1D16, TBC1D2, TBC1D20, TBC1D14, EVI5, IFT20, ATG3, GDI2	GO_Biological_Process_2023	0.511	0.0276154	2.22709	0.314455	35	0.6014	32/35
SUMOylation Of Ubiquitinylation Proteins R-HSA-3232142	PIAS2, NUP58, TPR, NUP37, NUP160, NUP54, NUP107, NUP214, RANBP2, NUP153, MDM2, POM121, NUP98, NUP62, NUP133, AAAS, POM121C, TRIM27, VHL, PML, PIAS1, NUP50, SEC13, UBE2I, SUMO1	Reactome_2022	0.25	0.0134081	2.22094	0.36802	25	0.4733	21/25
Phospholipase Activity (GO:0004620)	DDHD1, PLD3, PLCG1, SMPD4, PNPLA2, ABHD4, LYPLA1, ABHD16A, LYPLA2, PLD1, PLA2G12A, PDIA3, SMPD1, LYPLAL1, ENPP2, PLBD2, SMPDL3A, MGLL, PLBD1, GDE1, PRDX6	GO_Molecular_Function_2023	0.122	0.0108104	2.21746	0.408964	21	0.3541	16/21
Nuclear Pore Complex (NPC) Disassembly R-HSA-3301854	NUP58, TPR, NUP37, NUP160, NUP54, NUP107, NEK9, NUP214, RANBP2, NUP153, POM121, NUP98, NUP62, NUP133, AAAS, POM121C, NEK7, NUP50, NEK6, SEC13	Reactome_2022	0.262	0.0136143	2.2156	0.416997	20	0.3842	16/20
Transport Of Mature mRNA Derived From An Intronless Transcript R-HSA-159231	SYMPK, NXF1, NUP58, TPR, CPSF2, NUP37, NUP160, NUP54, NUP107, NUP214, RANBP2, NUP153, POM121, CPSF1, NUP98, NUP62, NUP133, AAAS, POM121C, FIP1L1, WDR33, NUP50, NCBP2, EIF4E, SEC13	Reactome_2022	0.265	0.0134345	2.21239	0.37715	25	0.3842	19/25
Transport Of SLBP Independent Mature mRNA R-HSA-159227	NXF1, NUP58, TPR, NUP37, NUP160, NUP54, NUP107, NUP214, RANBP2, NUP153, POM121, NUP98, NUP62, NUP133, AAAS, POM121C, NUP50, NCBP2, EIF4E, SEC13	Reactome_2022	0.265	0.0130643	2.21103	0.416997	20	0.3842	16/20
GTPase Binding (GO:0051020)	SGSM2, DOCK5, BICD1, RABGAP1, ARHGAP1, RHOBTB3, PLEKHG2, LZTR1, MYO9B, HPS4, ATP6AP1, PAK2, RASA1, NDRG1, TSC2, MYO1C, RIC1, GGA1, FGD6, SGSM3, RABGGTB, RAB3GAP2, AP1G1, MYCBP2, XPO4, RABGAP1L, EPS8, USP33, SIKE1, RAB29, AKAP13, ANKFY1, SPTBN1, CDKL5, RCC2, DAPK3, RAF1, DNM1L, DOCK7, CDC42EP3, GGA2, KIF3B, EHD1, GCC2, PKN1, STK19, TMEM127, GOLGA4, RUSC2, TNFAIP1, DVL3, ATG14, KIF3A, RRAGB, GOLGA5…	GO_Molecular_Function_2023	0.137	0.0115569	2.19513	0.170576	124	0.4856	81/124
Glycosaminoglycan Metabolism R-HSA-1630316	VCAN, ABCC5, CD44, HSPG2, HEXB, AGRN, DSE, CEMIP, B4GALT3, CHST15, B4GALT7, HEXA, B4GALT5, PAPSS1, NAGLU, IDS, GPC1, CHORDC1, PRELP, B4GALT1, B3GAT3, OMD, HYAL2, SLC35B3, DSEL, IDUA, CHST12, SDC1, SDC3, PAPSS2, CHPF2, SLC26A2, ST3GAL2, CHPF, GLB1, GNS, ST3GAL1, B4GALT2, CSGALNACT2, GUSB, EXT1, CHSY1, B4GALT4, HS2ST1, CHST3, HS6ST1, CHST11, GPC4, NDST1, SGSH, GPC6, B4GAT1, B3GNT2, SLC35B2, CHST14,…	Reactome_2022	0.297	0.0143903	2.19447	0.231842	63	0.6115	53/63
Enzyme-Linked Receptor Protein Signaling Pathway (GO:0007167)	TRIO, AHI1, PDGFRB, LRP1, PILRB, PTPRG, PTPRD, PTPRF, JAK2, FGFR1, ACVR2A, YES1, FYN, RYK, ERBB2, CSF1, IL6ST, PTPRU, NEDD9, EGFR, DDR2, FRS2, PDGFRA, EFS, MPZL1, BCAR1, ROR2, ROR1, BMPR2, AXL, NTRK2, PTN, UXT	GO_Biological_Process_2023	0.586	0.0336576	2.19346	0.323808	33	0.5868	30/33
Integrin Cell Surface Interactions R-HSA-216083	ITGA11, COL16A1, FN1, ITGA1, CD44, FBN1, THBS1, HSPG2, COMP, ITGAV, ITGB1, AGRN, COL18A1, ITGA5, COL4A1, COL4A2, VCAM1, ICAM1, CXXC1, ITGB5, CD47, JAM3, JAM2, ICAM3, ITGAE, LUM, BSG	Reactome_2022	0.299	0.0140838	2.19295	0.363318	27	0.0825	12/27
Negative Regulation Of Transcription By RNA Polymerase II (GO:0000122)	N4BP2L2, OGT, MDM4, AEBP1, RUNX1, APBB2, DDX5, SFPQ, MEF2A, SIN3B, IFI16, NSD1, FLCN, ARID5B, ZNF451, ZNF431, TCF25, NR2F2, YY1, YEATS2, DAB2, DICER1, RTF1, ATXN1, LARP7, GLIS3, PRDM2, MAZ, TRIM33, VEGFA, ATF4, FOXO3, MZF1, NCOR2, MIER1, DLG1, MEIS2, PURA, HDAC6, EPC1, HDGF, MAFK, NR2C1, ETV6, KLF4, PER3, TRO, SKI, REST, PHF14, ZNF224, APBB1, RBBP7, PHF21A, MAF, JAZF1, SIRT2, ZHX1, CRY2, IRF2BP2,…	GO_Biological_Process_2023	0.619	0.0354285	2.17931	0.100156	354	0.4444	191/354
Epithelial To Mesenchymal Transition In Colorectal Cancer WP4239	FN1, PKD1, NRP2, GSK3B, TWIST2, CTDSP1, HIF1A, FZD1, RBBP4, NOTCH2, TJP1, SMAD4, SMAD2, RAF1, ITGA5, ZEB2, NOTCH1, COL4A1, SOS1, JUP, MAPK14, MAP2K3, CTNNB1, ZEB1, NR2C2, TGFBR2, AKT2, RBPJ, SHC1, PIK3R1, FMNL2, MAP2K2, LRP6, COL4A2, NOTCH3, LRP5, MMP2, LATS2, FZD7, AKT1, MAPK8, PAK1, AKT3, TGFBR1, EED, SMAD3, MAPK1, MEF2D, FZD4, SUZ12, PIK3CA, JAG1, EIF5A2, TP53, TWIST1, WNT2, MAPK3, ID1, TGFB1,…	WikiPathways_2024_Human	0.27	0.0488567	2.16334	0.225414	69	0.6753	62/69
Connective Tissue Development (GO:0061448)	PKD1, VPS13B, CD44, DDRGK1, SULF1, SH3PXD2B, NAMPT, HYAL2, TRIP11, CREB3L2, SPTLC2, SLC39A13, LRP5, SULF2, PGRMC2, XBP1	GO_Biological_Process_2023	0.646	0.0383224	2.16326	0.444338	16	0.3692	13/16
Peptidyl-Threonine Phosphorylation (GO:0018107)	CDK10, GSK3B, CDC42BPA, CAMK2D, TNKS, TAF1, OXSR1, TBK1, TGFBR2, DYRK1A, WNK1, HIPK3, PRKDC, ATF2, AKT1, CDC42BPB, MAPK8, CSNK2A1, TGFBR1, HIPK1, HIPK2, ROCK1, MAPK1, STK11, PDPK1, DYRK2, ROCK2, CSNK2B, DYRK4, GPI	GO_Biological_Process_2023	0.651	0.037762	2.16173	0.327162	30	0.6075	28/30
Sequence-Specific Double-Stranded DNA Binding (GO:1990837)	NFATC4, RUNX1, NFAT5, SFPQ, ARID5B, YY1, CALCOCO1, ATF4, TSPYL2, PRKRA, FOXO3, MZF1, EGR1, MEIS2, KLF3, MAFK, NR2C1, MLH3, KLF4, PER3, REST, FOXJ3, BRD4, MAF, TCF12, RUNX2, TEAD1, CRY2, ZNF76, SREBF1, ELF1, ETV1, CENPC, ZNF75A, HIC1, ELK3, HOXC8, STAT3, MLX, CHD3, CTCF, ETS1, NR2F6, ZBTB20, BRD7, BCL6, SMAD4, HNRNPU, HDAC5, ZNF639, IRF3, TBX18, RARG, MEF2C, DHX9, OXSR1, BBX, TAF2, HIVEP1, OSR2, N…	GO_Molecular_Function_2023	0.187	0.0157177	2.1453	0.122275	229	0.755	200/229
Positive Regulation Of Transcription By RNA Polymerase II (GO:0045944)	DDX17, CREBZF, OGT, STAT2, SF3B1, PLAGL1, PKD1, RUNX1, NFAT5, AHI1, ATM, APBB2, NLRC5, SFPQ, KAT2A, MEF2A, MYSM1, CCNT2, SETX, IFI16, MED10, FLCN, TET2, CDK13, ATAD2B, CD81, ACTR3, THRAP3, NR2F2, CDK12, YY1, DAB2, RORA, HOXB3, LARP7, DDRGK1, GLIS3, PRDM2, KMT2C, CALCOCO1, NFATC2IP, VEGFA, ATF4, KANSL3, PRKRA, FOXO3, MZF1, ZMIZ2, TP53BP1, INHBA, AGRN, EGR1, AKIRIN1, NFIA, MEIS2, MED28, GTF2I, KMT2…	GO_Biological_Process_2023	0.703	0.0419465	2.14317	0.0892496	466	0.5625	301/466
Alpha-Tubulin Binding (GO:0043014)	NISCH, EML4, ARL8B, DIP2B, HDAC6, EFHC1, SETD2, OFD1, TAOK1, TTLL7, BBS4, ARL8A, FYN, FNTA, INO80, WASHC1, BEX4	GO_Molecular_Function_2023	0.192	0.0152509	2.14191	0.434326	17	0.3314	13/17
Embryonic Stem Cell Pluripotency Pathways WP3931	PDGFRB, JAK1, GSK3B, FGF7, FZD1, STAT3, FGFR1, ARAF, SMAD4, RAF1, ACVR1, SOS1, DVL3, MAP2K3, BMP4, MAPK6, CTNNB1, MAPK7, AKT2, MDM2, MAP2K2, LRP6, LRP5, MTOR, FGF1, FZD7, IL6ST, AKT1, EGFR, AKT3, SMAD1, PDGFRA, MAPK1, PTEN, FZD4, SMAD5, BMPR1A, DVL2, APC, BMPR2, SMAD7, PDGFA, WNT2, PTPN11, ELK1, MAP2K1, GRB2, ACTR2, JUN, FOS, SELENOP	WikiPathways_2024_Human	0.295	0.0495565	2.14107	0.248024	51	0.6753	47/51
Ciliopathies WP4803	CPLANE1, PKD1, AHI1, DYNC2H1, INTU, CEP164, FLCN, ANKS3, CEP83, EFHC1, ATXN10, OFD1, GALNT11, ADCY6, IFT43, TMEM107, IFT81, UNC119, TTBK2, CEP290, PIBF1, NEK9, ARL13B, LZTFL1, TCTN1, BBS4, CLUAP1, BBS2, TMEM237, DDX59, TOPORS, RPGRIP1L, PKD2, RAB28, CEP104, BBS7, NME7, SDCCAG8, EVC, IQCB1, NEK1, TCTN3, KIZ, CC2D2A, LCA5, POMGNT1, DYNC2LI1, IFT27, TMEM138, TTC8, GLI3, USP9X, CFAP298, GLIS2, RAB23,…	WikiPathways_2024_Human	0.297	0.0453755	2.13958	0.225069	66	0.5649	52/66
Protein Polyubiquitination (GO:0000209)	WSB1, RNF213, TRAF5, SHPRH, UBE2G2, NPEPPS, UBR5, TRIM22, NHLRC3, SHARPIN, TRIM38, ANAPC5, ANAPC4, RC3H1, PPIL2, RNF114, SPOP, UBE2J2, MYCBP2, TNKS, UBE2Q2, KLHL42, LNPEP, TTC3, RNF126, FBXO7, UBE2K, CDC16, ITCH, RNF19A, TAF1, UBE2H, TRIM56, TPP2, RNF115, MKRN1, UBE2E2, ANAPC7, UBE3B, TNKS2, TRIP12, WSB2, HECTD1, RNF217, MUL1, UBE4B, RNF4, FBXO9, UBE2Q1, RNF216, BLMH, CTNNB1, RNF185, KLHL20, FBXO…	GO_Biological_Process_2023	0.725	0.0441125	2.13142	0.158814	138	0.4167	79/138
Phosphatase Binding (GO:0019902)	MAST2, ITGA1, JAK1, VCP, ANAPC5, PXN, ANAPC4, DLG1, MTMR3, TRPC4AP, TSC2, CHCHD3, CRY2, PPP3R1, STAT3, AP3B1, HSP90B1, PTK2, ANAPC7, SMAD2, JUP, MAPK14, STAT6, TBK1, KIF3A, CTNNB1, SYTL2, CNST, PIK3R1, KIFAP3, SH3YL1, SIRPA, WNK1, SLC9A3R1, MTMR9, PPME1, MAPK8, EGFR, CDC27, IQGAP1, STX17, SHOC2, SPRED1, SMAD3, MAPK1, MAP2K7, ELL, CRY1, STYXL1, MAPK3, SLC9A3R2, CTSC, MVP, CDKN1B, GTF2F1, PDLIM4, T…	GO_Molecular_Function_2023	0.203	0.0154362	2.13141	0.230265	62	0.4975	45/62
SUMOylation Of SUMOylation Proteins R-HSA-4085377	NUP58, TPR, NUP37, NUP160, NUP54, NUP107, NUP214, RANBP2, NUP153, POM121, NUP98, NUP62, NUP133, AAAS, TOPORS, POM121C, NUP50, SEC13, UBE2I, SUMO1, SUMO2	Reactome_2022	0.439	0.0229656	2.11691	0.378848	21	0.3842	16/21
Phosphatidylinositol Binding (GO:0035091)	ZFYVE16, APPL1, WDFY3, ITPR2, SNX9, APLP2, SNX14, SNX13, GPAA1, SNX5, EEA1, NUMA1, SNX1, CCDC88A, PIGK, FCHO2, SNX21, SNX4, PITPNA, WASHC2C, SNX27, ESYT2, SH3YL1, SNX19, PXK, SNX33, MYO1E, SESTD1, PHF12, TULP3, RNF34, ITPR1, MITD1, ESYT1, WASHC2A, SNX24, MPPE1, HIP1, PITPNB, PICALM, WDFY1, PARD3, SNX8, PLEKHF1, SNX18, WDR45, SNX2, SNX12, THY1, SNX17	GO_Molecular_Function_2023	0.246	0.0179252	2.0999	0.256561	50	0.5852	42/50
RHOA GTPase Cycle R-HSA-8980692	TRIO, ARHGAP21, PKN2, MYO9A, PCDH7, ARHGAP1, ARHGEF10, ARHGEF17, DDRGK1, ARHGAP32, MYO9B, ARHGEF7, ATP6AP1, SNAP23, RASGRF2, FARP1, SRGAP1, DLC1, STARD13, AKAP13, ARHGEF1, PRKCSH, FMNL3, ARHGAP28, ARHGEF12, ERBIN, PKN1, JUP, ARHGEF40, DHDDS, ARHGAP24, ARHGAP31, PIK3R1, ARHGAP10, ARHGAP29, FAM13A, AAAS, DAAM1, SCFD1, ABCD3, TMEM87A, DIAPH1, FAF2, LMAN1, SLK, LBR, IQGAP1, MCAM, MACO1, ARHGAP18, ARH…	Reactome_2022	0.49	0.0266165	2.09113	0.201129	79	0.5986	63/79
BMAL1:CLOCK,NPAS2 Activates Circadian Gene Expression R-HSA-1368108	CHD9, NAMPT, TBL1XR1, HELZ2, NCOA2, BHLHE40, CLOCK, TBL1X, SMARCD3, RXRA, BHLHE41, HSD17B4, SERPINE1, NCOA6, CREBBP, MBD4, NCOA1, CARM1	Reactome_2022	0.492	0.0260211	2.08929	0.40512	18	0.5959	18/18
Transport Of Mature mRNAs Derived From Intronless Transcripts R-HSA-159234	SYMPK, NXF1, NUP58, TPR, CPSF2, NUP37, NUP160, NUP54, NUP107, NUP214, RANBP2, NUP153, POM121, CPSF1, NUP98, NUP62, NUP133, AAAS, POM121C, FIP1L1, WDR33, NUP50, NCBP2, SLBP, EIF4E, SEC13	Reactome_2022	0.516	0.0269828	2.07923	0.347865	26	0.3842	19/26
Signaling By Rho GTPases, Miro GTPases And RHOBTB3 R-HSA-9716542	DST, UACA, TRIO, RALGAPA1, DDX39B, NISCH, ANKLE2, ARHGAP21, DOCK5, KANSL1, RHOT2, PKN2, MYO9A, SRGAP2, RASAL2, WDR6, PCDH7, SLC4A7, ACTR3, ANKRD26, ARHGAP1, ARHGEF10, RHOBTB3, ARHGEF17, PEAK1, PLEKHG2, DDRGK1, ARHGAP32, PLXNA1, GOLGA3, ITGB1, VCP, MYO9B, ARHGEF7, KLC1, NIPSNAP2, MTR, ATP6AP1, CDC42BPA, XPO1, CTTN, PIK3C3, SNAP23, ABL2, RND3, BUB3, RASGRF2, CLTC, FARP1, SRGAP1, WDR81, EVL, PPP1R12…	Reactome_2022	0.519	0.0265128	2.07678	0.0971133	354	0.4981	209/354
Nuclear Localization Sequence Binding (GO:0008139)	NUP58, KPNB1, IPO5, KPNA4, TNPO2, NUP214, NUP153, POM121, KPNA3, NUP98, KPNA6, POM121C, KPNA1, TNPO1, NFKBIA	GO_Molecular_Function_2023	0.302	0.0219733	2.05856	0.446129	15	0.4881	14/15
Vpr-mediated Nuclear Import Of PICs R-HSA-180910	SGIP1, NUP58, TPR, NUP37, NUP160, NUP54, NUP107, NUP214, RANBP2, NUP153, POM121, NUP98, NUP62, NUP133, AAAS, POM121C, KPNA1, NUP50, PSIP1, SEC13, BANF1	Reactome_2022	0.571	0.030038	2.04925	0.378848	21	0.3842	16/21
DNA-binding Transcription Activator Activity, RNA Polymerase II-specific (GO:0001228)	PLAGL1, RUNX1, NFAT5, MEF2A, ZNF493, YY1, HOXB3, GLIS3, PRDM2, ATF4, PRKRA, FOXO3, MZF1, ZNF91, EGR1, NFIA, MEIS2, GTF2I, PLSCR1, KLF4, MEIS1, FOXJ3, ZNF224, FOSL2, TCF12, HIF1A, ZNF76, SREBF1, PRRX1, MITF, ELF1, CDC5L, ETV1, MLXIP, RREB1, ELK3, STAT3, CDKN2AIP, ETS1, SMAD4, SMAD2, ZNF639, IRF3, MEF2C, STAT6, OSR2, ZNF721, ZNF33A, ATMIN, NR2C2, ZNF395, RBPJ, ZNF445, KLF7, GABPA, LEF1, NR4A1, ZNF2…	GO_Molecular_Function_2023	0.333	0.0240887	2.03603	0.151504	133	0.731	117/133
Adenyl Ribonucleotide Binding (GO:0032559)	PPIP5K2, MAST2, NAIP, DMPK, MAP4K5, RHOBTB3, PEAK1, GLUD1, MYO9B, EIF4G1, CDC42BPA, ABCD4, TBCK, STK3, PDE4D, ABCA1, ATP10D, ABCF1, MKNK1, CARS2, MYO6, ENPP1, ABCB8, EIF2B2, NLRP1, SIK2, PNKP, TRNT1, ACVRL1, PRKAG1, CDKL5, VPS4A, HNRNPU, DAPK3, PNPLA8, ACVR1, MAP3K6, MAP4K3, DHX9, OXSR1, STK4, ABL1, SRPK2, CHD8, ABCA2, PPP5C, PRKACB, LATS1, STK38, ACLY, AKT2, TAOK1, OAS1, MTHFD1L, GSS, ABCF2, STK…	GO_Molecular_Function_2023	0.333	0.0231252	2.03585	0.14463	150	0.6517	119/150
Transport Of SLBP Dependant Mature mRNA R-HSA-159230	NXF1, NUP58, TPR, NUP37, NUP160, NUP54, NUP107, NUP214, RANBP2, NUP153, POM121, NUP98, NUP62, NUP133, AAAS, POM121C, NUP50, NCBP2, SLBP, EIF4E, SEC13	Reactome_2022	0.595	0.0322405	2.03504	0.378848	21	0.3842	16/21
Lysine-Acetylated Histone Binding (GO:0070577)	ZZEF1, KMT2A, BAZ2A, BRD3, BRD4, PSME4, BRD2, ZMYND8, TAF1, BRD7, BRD9, MLLT3, PHIP, DPF2, MLLT1, SMARCA4, CARM1, THAP7	GO_Molecular_Function_2023	0.346	0.0224994	2.02978	0.400244	18	0.2674	12/18
Acetylation-Dependent Protein Binding (GO:0140033)	ZZEF1, KMT2A, BAZ2A, BRD3, BRD4, PSME4, BRD2, ZMYND8, TAF1, BRD7, BRD9, MLLT3, PHIP, DPF2, MLLT1, SMARCA4, CARM1, THAP7	GO_Molecular_Function_2023	0.346	0.0224994	2.02978	0.400244	18	0.2674	12/18
Transcriptional Regulation By MECP2 R-HSA-8986944	AGO3, TNRC6A, DGCR8, NCOR2, RNMT, CAMK2D, TNRC6B, AGO2, MOV10, NOTCH1, MEF2C, TBL1XR1, TNRC6C, TBL1X, CREB1, SGK1, PTPN1, NCOR1, MECP2, LBR, SLC2A3, GPS2, HIPK2, PTEN, CAMK2G, IRAK1, FKBP5, SIN3A, HDAC3, HDAC1, HDAC2, GAMT, CALM1	Reactome_2022	0.626	0.0335062	2.02287	0.293791	33	0.5561	28/33
RHOU GTPase Cycle R-HSA-9013420	DST, PKN2, SRGAP2, WDR6, PEAK1, ARHGEF7, CLTC, MYO6, NCK2, SPTBN1, ITSN2, PKN1, DLG5, ARHGAP31, PIK3R1, STAM2, WWP2, SPTAN1, GIT2, HGS, IQGAP1, STAM, USP9X, NCK1, GRB2, CDC42, TXNL1	Reactome_2022	0.637	0.0334387	2.01837	0.322848	27	0.4562	21/27
RND2 GTPase Cycle R-HSA-9696270	DST, NISCH, WDR6, ANKRD26, ARHGAP1, GOLGA3, KIDINS220, PTPN13, TNFAIP1, LEMD3, PLXND1, FNBP1, DLG5, PIK3R1, KCTD13, ALDH3A2, FRS2, RBMX, ARHGAP5, CKAP4, KTN1, ARHGAP35, NUDC, TXNL1, CAV1	Reactome_2022	0.639	0.03274	2.01702	0.343098	25	0.4981	21/25
Diseases Associated With O-glycosylation Of Proteins R-HSA-3906995	ADAMTS6, THBS2, ADAMTS14, THBS1, ADAMTS10, ADAMTS12, MUCL1, ADAMTS2, SEMA5A, NOTCH2, NOTCH1, DAG1, ADAMTS7, NOTCH3, SPON1, POMGNT1, ADAMTS1, C1GALT1, ADAMTS5, ADAMTS4, B4GAT1, SPON2, C1GALT1C1	Reactome_2022	0.647	0.0327122	2.01286	0.351211	23	0.6499	23/23
DNA-binding Transcription Repressor Activity, RNA Polymerase II-specific (GO:0001227)	NFATC4, YY1, GLIS3, PRDM2, FOXO3, MZF1, ZNF91, SKIL, MAFK, ETV6, SKI, REST, ZNF224, FOXP2, MITF, ZNF75A, HIC1, ELK3, MLX, CTCF, BCL6, BACH1, TBX18, TRPS1, ZEB2, MXI1, ZFHX3, ZGPAT, ZEB1, ZFP90, JDP2, CC2D1A, ZBTB4, NR2F1, NFX1, SATB1, BHLHE40, KLF12, NR3C1, FOXK1, NFATC3, ZNF217, PRDM1, NFKB1, DEAF1, BHLHE41, E4F1, SREBF2, ZBTB10, TBX2, TCF3, ZNF281, ZNF3, TBX3, FOXP1, ERF, LRRFIP1, ZNF436, ZNF14…	GO_Molecular_Function_2023	0.375	0.0245673	2.01149	0.196265	78	0.4084	47/78
Acyltransferase Activity, Transferring Groups Other Than Amino-Acyl Groups (GO:0016747)	ZDHHC21, MBOAT2, ZDHHC17, SIRT2, ZDHHC1, ZDHHC9, LPGAT1, KAT5, EP300, ZDHHC3, OSGEP, ZDHHC16, NAA10, ZDHHC7, MBOAT7, ESCO1, ZDHHC8, KAT6A, SIRT6, LPCAT3, FASN, SPHK1, NAA15, CREBBP, ZDHHC5, NMT1, ZDHHC6, ZDHHC20, ZDHHC12, GTF2B, SCP2	GO_Molecular_Function_2023	0.39	0.0248644	2.00543	0.307679	31	0.5969	28/31
ATP Binding (GO:0005524)	PPIP5K2, MAST2, NAIP, DMPK, MAP4K5, RHOBTB3, PEAK1, MYO9B, EIF4G1, CDC42BPA, ABCD4, TBCK, STK3, ABCA1, ATP10D, ABCF1, MKNK1, CARS2, ENPP1, ABCB8, EIF2B2, NLRP1, SIK2, PNKP, TRNT1, ACVRL1, PRKAG1, CDKL5, VPS4A, HNRNPU, DAPK3, PNPLA8, ACVR1, MAP3K6, MAP4K3, DHX9, OXSR1, STK4, ABL1, SRPK2, CHD8, ABCA2, PPP5C, PRKACB, LATS1, STK38, ACLY, AKT2, TAOK1, OAS1, MTHFD1L, GSS, ABCF2, STK38L, PXK, WNK1, PFKL…	GO_Molecular_Function_2023	0.408	0.0257372	1.99258	0.144292	145	0.6517	115/145
PI Metabolism R-HSA-1483255	INPPL1, SBF2, PIP5K1A, MTMR3, PIK3C3, PLEKHA1, SACM1L, PIKFYVE, PLEKHA3, RAB5A, PI4KA, PIP5K1C, PIK3C2A, SYNJ2, PLEKHA5, MTMR14, PTPN13, INPP5F, PIK3R1, MTMR9, INPP4B, PIP4P1, MTMR2, CLSTN1, MTMR6, PIP4K2B, SBF1, PTEN, VAC14, PLEKHA2, RUFY1, PITPNB, PI4KB, PIK3CA, PLEKHA4, INPP5K, ARF3, RAB14, GDE1, RAB4A	Reactome_2022	0.699	0.0366269	1.98832	0.272605	40	0.5789	34/40
HCMV Early Events R-HSA-9609690	CD46, ITGB1, NCOR2, NUP58, RBBP7, RBBP4, TPR, DYNC1I2, DYNC1LI1, NUP37, NUP160, NUP54, NUP107, TBL1XR1, NUP214, RANBP2, TRIM28, NUP153, POM121, NUP98, NUP62, NUP133, AAAS, TBL1X, POM121C, CREB1, NFKB1, NCOR1, EGFR, PML, GPS2, EED, DYNC1LI2, HSD17B4, NUP50, SUZ12, DYNC1H1, HDAC3, RRM1, IRS1, DAXX, CBX1, DUT, SEC13, TXN2, DYNLL1	Reactome_2022	0.699	0.0358367	1.98768	0.243382	46	0.6278	40/46
Signaling By Rho GTPases R-HSA-194315	DST, UACA, TRIO, RALGAPA1, DDX39B, NISCH, ANKLE2, ARHGAP21, DOCK5, KANSL1, PKN2, MYO9A, SRGAP2, RASAL2, WDR6, PCDH7, SLC4A7, ACTR3, ANKRD26, ARHGAP1, ARHGEF10, ARHGEF17, PEAK1, PLEKHG2, DDRGK1, ARHGAP32, PLXNA1, GOLGA3, ITGB1, VCP, MYO9B, ARHGEF7, KLC1, NIPSNAP2, MTR, ATP6AP1, CDC42BPA, XPO1, CTTN, PIK3C3, SNAP23, ABL2, RND3, BUB3, RASGRF2, CLTC, FARP1, SRGAP1, WDR81, EVL, PPP1R12B, DLC1, KIF2A, …	Reactome_2022	0.703	0.0354031	1.98587	0.0946067	342	0.5298	212/342
O-glycosylation Of TSR Domain-Containing Proteins R-HSA-5173214	ADAMTS6, THBS2, ADAMTS14, THBS1, ADAMTS10, POFUT2, ADAMTS12, ADAMTS2, SEMA5A, ADAMTS7, SPON1, ADAMTS1, ADAMTS5, ADAMTS4, SPON2	Reactome_2022	0.708	0.0351454	1.98357	0.41707	15	0.1838	9/15
Metallopeptidase Activity (GO:0008237)	ADAMTS6, ADAM12, ADAM33, SPG7, MYSM1, METAP2, ADAMTS14, BMP1, ADAMTS10, ADAM10, ADAMTS12, COPS5, ADAMTS2, MMP16, ADAM17, LNPEP, NRDC, CHMP1A, ADAM19, PSMD14, MMP14, ZMPSTE24, ADAM9, ADAMTS7, MMP2, PITRM1, MME, ECE1, AFG3L2, METAP1, ADAM15, ADAMTS1, ANPEP, PRPF8, MMP19, ADAMTS5, ADAMTS4, ERAP1, RCE1, ERAP2, MMP11, RNPEP, PMPCB, MMP23B, NUDT16, COPS6, PSMD7, EIF3H, EIF3F	GO_Molecular_Function_2023	0.452	0.0283651	1.9749	0.235435	49	0.6029	41/49
Methylation-Dependent Protein Binding (GO:0140034)	PHF20L1, ZZEF1, TP53BP1, HDGFL2, TDRD3, CHD1, KDM7A, ZMYND8, CBX5, ING5, PWWP2A, BPTF, CBX6, MTF2, KDM5A, CHD8, MSL3, GLYR1, MPHOSPH8, WDR5, MORC3, CXXC1, ING4, KDM4A, RRP8, MSH6, SPIN1, PHF1, KMT2E, SUZ12, FMR1, ZMYND11, SGF29, ING1, THAP7, CBX3, CBX1	GO_Molecular_Function_2023	0.468	0.0288746	1.96693	0.277418	37	0.5889	32/37
RORA Activates Gene Expression R-HSA-1368082	CHD9, RORA, SREBF1, EP300, TBL1XR1, HELZ2, NCOA2, TBL1X, SMARCD3, CPT1A, RXRA, NCOA6, CREBBP, MBD4, NCOA1, CARM1	Reactome_2022	0.744	0.0383066	1.96443	0.405006	16	0.5959	16/16
SUMOylation Of DNA Replication Proteins R-HSA-4615885	NUP58, TPR, NUP37, NUP160, NUP54, NUP107, PIAS3, NUP214, RANBP2, NUP153, POM121, TOP2B, NUP98, NUP62, NUP133, AAAS, POM121C, NUP50, TOP1, PCNA, SEC13, UBE2I, SUMO1, SUMO2	Reactome_2022	0.78	0.0428699	1.94187	0.325256	24	0.3842	17/24
Kinase Activity (GO:0016301)	PPIP5K2, ETNK1, PKN2, GSK3B, PIK3C3, TRRAP, ADPGK, GALK2, TAF1, NMRK1, PI4KA, ACVRL1, CDKL5, PAPSS1, DGKZ, ACVR2A, COASY, IRAK4, TAOK1, DCAKD, PRKD3, MTOR, EIF2AK2, PANK3, IP6K2, IP6K1, AKT1, PAPSS2, CSNK2A1, MAP4K4, NEK1, IRAK1, SPHK1, CDK9, PANK2, NADK, PDXK, PIK3CA, BMPR2, PGM2L1, SEPHS1, FN3KRP, PINK1, FN3K, BCKDK, SEPHS2, RFK, PMVK, PGK1	GO_Molecular_Function_2023	0.531	0.0333365	1.93768	0.235265	49	0.6847	45/49
Regulatory RNA Binding (GO:0061980)	TUT4, AGO3, DICER1, PRKRA, RC3H1, AGO2, ZC3H7A, DDX21, TUT7, DHX9, PUM2, PNPT1, ELAVL1, HNRNPA2B1, MATR3, TARBP2, RBM4, FAM172A, RBM10, ZC3H7B, FMR1, PUM1, YBX1, HNRNPA1	GO_Molecular_Function_2023	0.543	0.0337449	1.92955	0.329168	24	0.5886	22/24
Intra-Golgi Traffic R-HSA-6811438	STX16, GOLGA8B, MAN2A1, CYTH1, RIC1, VPS45, COG7, MAN1A2, MAN1A1, COG6, COG4, COG3, COG5, TRIP11, GOLIM4, COG1, NSF, CYTH3, CYTH2, YKT6, RAB30, NAPG, CUX1, GOSR1, BET1L, STX5, SNAP29	Reactome_2022	0.804	0.0460687	1.92621	0.310297	27	0.5798	24/27
PKMTs Methylate Histone Lysines R-HSA-3214841	NSD1, ASH1L, KMT2C, KMT2A, SETD2, RBBP7, RBBP4, NSD3, ATF7IP, SETDB1, SETD3, EHMT1, KMT2D, ASH2L, EHMT2, WDR5, SMYD3, AEBP2, NFKB1, EED, KMT5B, SETD1B, NFKB2, KMT2E, SUZ12, SETD7, SMYD2, RELA, DPY30	Reactome_2022	0.806	0.045682	1.9237	0.293317	29	0.5699	25/29
Sequence-Specific DNA Binding (GO:0043565)	SMG1, NFATC4, NFAT5, MEF2A, ZNF451, NR2F2, YY1, RORA, PRDM2, CALCOCO1, ATF4, PRKRA, FOXO3, EGR1, MEIS2, KMT2A, KLF3, HNRNPD, MAFK, NR2C1, KDM2A, KLF4, FOXJ3, ZNF224, MAF, TCF12, RUNX2, TEAD1, HIF1A, ZNF76, SREBF1, FOXP2, ELF1, ZBTB38, ACD, ETV1, ZNF75A, HIC1, ELK3, HOXC8, MLX, SMG6, TAF1, CTCF, NR2F6, ZBTB20, BCL6, SMAD4, HNRNPU, BPTF, IRF3, TBX18, SAFB2, RARG, MEF2C, CHTOP, OXSR1, SMG7, BBX, HIV…	GO_Molecular_Function_2023	0.569	0.0352238	1.91557	0.110588	227	0.5713	154/227
Regulation Of Cholesterol Biosynthesis By SREBP (SREBF) R-HSA-1655829	CHD9, SEC24C, SEC24D, SREBF1, KPNB1, ACACA, GGPS1, SAR1B, SEC23A, FDPS, IDI1, TBL1XR1, HELZ2, NCOA2, SEC24B, TBL1X, SMARCD3, RXRA, MBTPS1, SREBF2, SCAP, SEC24A, HMGCS1, SC5D, SQLE, NCOA6, LMBR1, MVD, FASN, CREBBP, MBD4, NCOA1, CARM1, INSIG2, INSIG1, NFYB, NFYC, FDFT1, PMVK, RAN	Reactome_2022	0.832	0.0476825	1.9124	0.253838	40	0.5976	34/40
ISG15 Antiviral Mechanism R-HSA-1169408	SGIP1, EIF4A2, JAK1, EIF4G1, PLCG1, FLNB, NUP58, KPNB1, TPR, UBA7, KPNA4, GNL3, NUP37, IRF3, STAT1, NUP160, NUP54, NUP107, NUP214, RANBP2, TRIM25, MX2, ARIH1, NUP153, POM121, KPNA3, NEDD4, NUP98, NUP62, NUP133, AAAS, POM121C, EIF2AK2, MX1, EIF4G3, KPNA1, EIF4A1, NUP50, PPM1B, MAPK3, IFIT1, EIF4E2, EIF4E, UBE2E1, EIF4A3, EIF4G2, ISG15, SEC13, UBE2N, UBC, UBE2L6, UBB, UBA52, RPS27A	Reactome_2022	0.834	0.0470589	1.91129	0.220753	54	0.392	33/54
tRNA Processing In Nucleus R-HSA-6784531	RTCB, DDX1, NUP58, RPP21, RPP30, TPR, POP5, TRNT1, NUP37, NUP160, NUP54, NUP107, NUP214, RANBP2, NUP153, POM121, CPSF1, NUP98, NUP62, NUP133, AAAS, POM121C, ELAC2, NUP50, XPOT, ZBTB8OS, COLEC12, TSEN15, POP7, SEC13, TSEN34, RTRAF, RAN	Reactome_2022	0.837	0.0469721	1.90886	0.283808	33	0.3842	22/33
Pre-NOTCH Expression And Processing R-HSA-1912422	RUNX1, MAML2, KAT2A, AGO3, TNRC6A, RFNG, TNRC6B, AGO2, RAB6A, NOTCH2, MOV10, NOTCH1, EP300, TNRC6C, POFUT1, B4GALT1, RBPJ, SEL1L, POGLUT1, TFDP2, NOTCH3, PRKCI, ATP2A2, FURIN, SIRT6, CREBBP, MAML1, TFDP1, TP53, CCND1, SNW1, JUN, ST3GAL4, TMED2	Reactome_2022	0.84	0.0462803	1.90742	0.272323	34	0.376	22/34
Endopeptidase Activity (GO:0004175)	ADAMTS6, USP34, ADAM12, ADAM33, SPG7, ADAMTS14, BMP1, ADAMTS10, CAPN7, USP47, ADAM10, USP40, USP48, ADAMTS12, USP15, ADAMTS2, MMP16, ADAM17, ATG4B, LGMN, CTSD, C1RL, NRDC, HGF, USP33, USP11, TPP2, PCSK7, ADAM19, PARL, USP46, RHBDF1, USP36, PDIA3, MMP14, USP16, ZMPSTE24, CASP4, USP10, CASP3, ADAM9, DPP4, TPP1, ADAMTS7, USP5, CPNE1, TASP1, MMP2, PSEN1, PITRM1, C1R, PCSK5, PIK3IP1, MBTPS1, C1S, MME,…	GO_Molecular_Function_2023	0.625	0.040591	1.88931	0.156891	109	0.6804	91/109
Methylated Histone Binding (GO:0035064)	ZZEF1, TP53BP1, HDGFL2, TDRD3, CHD1, KDM7A, ZMYND8, TAF1, CBX5, ING5, PWWP2A, BPTF, CBX6, MTF2, KDM5A, CHD8, MSL3, GLYR1, MPHOSPH8, WDR5, MORC3, CXXC1, DPF2, ING4, KDM4A, RRP8, MSH6, SPIN1, PHF1, KMT2E, SUZ12, FMR1, ZMYND11, SGF29, ING1, THAP7, CBX3, TAF7, CBX1	GO_Molecular_Function_2023	0.63	0.0402528	1.88661	0.258682	39	0.5889	33/39
Hexosyltransferase Activity (GO:0016758)	OGT, HEXB, B4GALT3, B4GALT7, HEXA, B4GALT5, DPY19L3, POFUT1, B4GALT1, B3GAT3, POGLUT1, ALG12, TMTC3, EXT2, DPY19L4, PIGM, GBE1, B4GALT2, CSGALNACT2, POMGNT1, EXT1, B4GALT4, ALG1, AGL, MGAT4B, B4GAT1, ALG5, MGAT1, POMGNT2, GYG1	GO_Molecular_Function_2023	0.652	0.0412422	1.87616	0.290465	30	0.6774	29/30
Calcium Ion Transmembrane Transporter Activity (GO:0015085)	PKD1, TRPM7, ITPR2, TRPC4AP, SLC8B1, ATP2C1, ATP2B4, ATP2B1, PSEN1, CUL5, PKD2, PANX1, SEC61A1, MCU, ITPR1, ATP2A2, TMEM165, MCOLN1, CLU, TMCO1, ANXA6	GO_Molecular_Function_2023	0.723	0.0492165	1.84038	0.338286	21	0.5199	18/21
Transcription Cis-Regulatory Region Binding (GO:0000976)	PLAGL1, AEBP1, RUNX1, SFPQ, MEF2A, SETX, ZNF518A, ARID5B, YY1, RORA, PRDM2, CALCOCO1, ATF4, FOXO3, MZF1, EGR1, TWIST2, PURA, SNAPC3, MAFK, ETV6, KLF4, PER3, REST, BRD4, FOSL2, TCF12, AGO2, HIF1A, CRY2, SREBF1, CDC5L, MLXIP, RREB1, ELK3, HOXC8, STAT3, MLX, CHD3, CTCF, ETS1, ZBTB20, BRD7, SMAD4, SMAD2, HDAC5, ZNF639, TBX18, TRPS1, STAT1, MXI1, MEF2C, OXSR1, BBX, STAT6, TAF2, OSR2, RB1, TBL1XR1, ATM…	GO_Molecular_Function_2023	0.725	0.0483689	1.83865	0.115572	183	0.7344	155/183

## Sheet: S3
Table S3: Functional and Pathway Enrichment Analysis of CAF3
Term	Matched genes	Database	p-value	FDR	NES	ES	Gene count	Gene percent	Tag percent
Collagen-Containing Extracellular Matrix (GO:0062023)	CCDC80, ANXA5, ANXA2, WNT2, ANXA1, CXCL12, ABI3BP, DCN, SRPX2, CTSL, ANGPTL2, CSTB, CTHRC1, SRPX, AEBP1, CTSB, CTSF, CTSH, CILP, SFRP2, COL1A1, COL3A1, COL5A1, COL5A2, COL6A1, COL6A2, COL6A3, COL8A1, SPON1, COL16A1, SERPINH1, SERPING1, ASPN, SERPINF1, SERPINE2, COL10A1, COL12A1, COL15A1, COL1A2, MXRA5, MDK, LUM, LTBP4, LTBP2, LRRC15, MFAP2, MMP23B, MMP2, MFAP5, MFAP4, PODN, THBS2, TIMP2, POSTN, P…	GO_Cellular_Component_2023	0	0	7.1812	0.445205	188	0.1769	115/188
Extracellular Matrix Organization R-HSA-1474244	ADAM12, DCN, CTSL, CTSK, CTSB, COL1A1, COL3A1, COL5A1, COL5A2, COL6A1, COL6A2, COL6A3, COL8A1, COL16A1, SERPINH1, ASPN, COL10A1, COL12A1, COL15A1, COL1A2, LUM, LTBP4, MFAP2, MMP2, MMP19, MMP14, MMP11, MFAP5, MFAP4, PPIB, TIMP2, P4HB, PCOLCE, LOXL1, FMOD, FBN1, FBLN5, FBLN2, FBLN1, FN1, VCAN, EFEMP2, EFEMP1, SDC1, LOX, JAM2, ITGB5, LAMA2, HTRA1, HSPG2, NID1, SERPINE1, P4HA1, ADAMTS2, TIMP1, COL8A2…	Reactome_2022	0	0	4.86364	0.343293	151	0.1267	59/104
Endoplasmic Reticulum Lumen (GO:0005788)	CKAP4, CALU, CALR, COL1A1, COL3A1, COL5A1, COL5A2, COL6A1, COL6A2, COL6A3, COL8A1, SPON1, C3, COL16A1, SERPINH1, SERPING1, COL10A1, COL12A1, COL15A1, COL1A2, PRSS23, MYDGF, MXRA8, SELENOM, PLAUR, NUCB1, PPIB, P4HB, PDGFD, FBN1, FMO1, FN1, FSTL1, VCAN, SELENOF, ERLEC1, IGFBP4, IGFBP3, TSPO, LGALS1, GPX8, GPX7, GPC3, GOLM1, MANF, PDIA6, CST3, P4HA1, LRPAP1, PDIA3, TIMP1, HSP90B1, COL8A2, H6PD, EVA1…	GO_Cellular_Component_2023	0	0	4.82232	0.336321	158	0.2525	58/103
Endoplasmic Reticulum Membrane (GO:0005789)	SERP1, SELENOS, CYB5A, CYP1B1, DAD1, SSR1, WDR83OS, CALU, CALR, CNIH1, YIF1A, SPCS1, DDOST, MTDH, NOTCH2, TRAM1, TMED10, TMED2, TMED3, PLD3, TMED9, PLAUR, PTGES, OSTC, OST4, TMEM258, PDGFRA, SARAF, FMO1, SEC31A, SEC61B, SURF4, EMC4, SEC11A, SEC13, GJA1, KDELR3, KDELR1, KDELR2, KDSR, LMAN1, RTN4, UBA52, UBB, HERPUD1, PTGDS, PIGT, LMAN2, PYURF, PDIA6, PTGIS, GORASP2, AUP1, CNIH4, SLC39A13, CDIPT, V…	GO_Cellular_Component_2023	0	0	4.40475	0.18318	452	0.4045	54/93
Collagen Biosynthesis And Modifying Enzymes R-HSA-1650814	COL1A1, COL3A1, COL5A1, COL5A2, COL6A1, COL6A2, COL6A3, COL8A1, COL16A1, SERPINH1, COL10A1, COL12A1, COL15A1, COL1A2, PPIB, P4HB, PCOLCE, P4HA1, ADAMTS2, COL8A2, P4HA3, P4HA2, COL11A1, P3H3, P3H1, PLOD2, PLOD1, COL14A1, COL5A3, ADAMTS14, COL27A1, COL7A1, COLGALT1, COL18A1, PLOD3, BMP1, COL4A2, CRTAP, COL4A1	Reactome_2022	0	0	4.26853	0.56835	39	0.1267	49/85
Collagen Formation R-HSA-1474290	CTSL, CTSB, COL1A1, COL3A1, COL5A1, COL5A2, COL6A1, COL6A2, COL6A3, COL8A1, COL16A1, SERPINH1, COL10A1, COL12A1, COL15A1, COL1A2, PPIB, P4HB, PCOLCE, LOXL1, LOX, P4HA1, ADAMTS2, COL8A2, P4HA3, P4HA2, COL11A1, P3H3, PLEC, P3H1, PLOD2, PLOD1, LOXL2, COL14A1, MMP13, MMP28, CTSS, COL5A3, ADAMTS14, DST, COL27A1, COL7A1, CD151, COLGALT1, COL18A1, LAMA4, PLOD3, BMP1, PXDN, COL4A2, CRTAP, COL4A1	Reactome_2022	0	0	4.18954	0.491849	52	0.1267	59/111
Regulation Of IGF Transport And Uptake By IGFBPs R-HSA-381426	CKAP4, CALU, C3, PRSS23, MXRA8, MMP2, NUCB1, P4HB, RCN1, FBN1, FAM20A, FN1, FSTL1, VCAN, IGFBP6, IGFBP4, IGFBP3, LGALS1, IGF1, GPC3, GOLM1, PDIA6, CST3, TIMP1, HSP90B1, EVA1A, APP, SHISA5, IGF2, LAMB1, FUCA2, TGOLN2, FAM20C, BMP4, QSOX1, MATN3, PPP3CA, DNAJC3, PRKCSH, APOL1, CHRDL1, FSTL3, WFS1, LMNB2, APOE, IGFBP2, MFGE8, DMTF1, PNPLA2, SPARCL1, IGFBP7, LTBP1, CXXC1, ADAM10, TRIM26, IGFBP5, TMEM…	Reactome_2022	0	0	4.00003	0.421103	65	0.1977	47/82
Post-translational Protein Phosphorylation R-HSA-8957275	CKAP4, CALU, C3, PRSS23, MXRA8, NUCB1, P4HB, RCN1, FBN1, FAM20A, FN1, FSTL1, VCAN, IGFBP4, IGFBP3, LGALS1, GPC3, GOLM1, PDIA6, CST3, TIMP1, HSP90B1, EVA1A, APP, SHISA5, LAMB1, FUCA2, TGOLN2, FAM20C, BMP4, QSOX1, MATN3, PPP3CA, DNAJC3, PRKCSH, APOL1, CHRDL1, FSTL3, WFS1, LMNB2, APOE, MFGE8, DMTF1, PNPLA2, SPARCL1, IGFBP7, LTBP1, CXXC1, ADAM10, TRIM26, IGFBP5, TMEM132A, CSF1, KTN1, MIA3, GAS6, LAMC…	Reactome_2022	0	0	3.70951	0.405341	60	0.1977	47/84
Neutrophil Degranulation R-HSA-6798695	ANXA2, SRP14, CSTB, CTSB, CTSH, CKAP4, ATP6V0C, CD55, CD63, C3, CNN2, DDOST, NPC2, TNFAIP6, PLAUR, PLAU, PRDX5, PRDX4, TIMP2, PKM, RAB7A, PGRMC1, TMEM179B, GDI2, S100A11, FTL, VAT1, DYNLL1, SURF4, SDCBP, TUBB, GLIPR1, LGALS3, LAMTOR1, GRN, GSN, GSTP1, HEXB, APRT, CREG1, CST3, B4GALT1, HSPA1A, DPP7, ATP6AP2, RAB31, CTSZ, HSPA8, LAMP1, LAMP2, FTH1, VAPA, HEBP2, CYBA, MLEC, PSMB1, CD68, FUCA2, CTSA,…	Reactome_2022	0	0	3.61967	0.189341	274	0.2769	47/91
Extracellular Matrix Organization (GO:0030198)	CCDC80, CREB3L1, CYP1B1, CTSK, SH3PXD2B, COL1A1, COL3A1, COL5A1, COL5A2, COL8A1, COL16A1, SERPINH1, COL10A1, COL12A1, COL15A1, COL1A2, LUM, MMP23B, MMP2, MMP19, MMP14, MMP11, POSTN, LOXL1, DPT, ELN, LOX, GSN, HMCN1, NID1, CAPG, ADAMTS2, P3H4, COL8A2, APP, RECK, COL11A1, GREM1, FLRT2, ADAMTS12, QSOX1, NID2, LOXL2, MATN3, TGFBR1, KLK4, HAS2, COL14A1, TGFB1, ADAMTS5, MMP13, SLC39A8, GPM6B, MMP28, AD…	GO_Biological_Process_2023	0	0	3.57706	0.322399	89	0.1868	45/83
Glycosaminoglycan Metabolism R-HSA-1630316	DCN, ST3GAL4, CHPF, LUM, OMD, OGN, FMOD, VCAN, DSEL, SDC1, GPC3, HSPG2, HEXB, B4GALT1, GPC6, PRELP, DSE, GNS, SLC35B2, SDC3, PAPSS2, CHST14, CHST12, B4GALT7, CHST11, GPC1, CHST15, PAPSS1, B4GALT4, CHPF2, GPC4, B3GAT3, HEXA, SLC35B3, HAS2, CSGALNACT2, GLB1, HS6ST1, CEMIP, HYAL2, B4GALT5, ST3GAL1, CHSY1, EXT1, XYLT1, GLCE, SLC26A2, SDC4, B4GAT1, IDUA, B4GALT3, ARSB, ST3GAL2, CHST3, CHORDC1, ABCC5, …	Reactome_2022	0	0	3.54557	0.357195	71	0.3643	45/85
Lysosomal Lumen (GO:0043202)	DCN, CTSL, CTSK, CTSB, CTSF, NPC2, LUM, PLD3, OMD, OGN, FMOD, VCAN, SDC1, GPC3, PSAP, HSPG2, HEXB, CHID1, GPC6, PRELP, TPP1, HSPA8, LAMP2, TCN2, CTSA, SCARB2, GNS, SDC3, ARSA, SMPD1, LGMN, GALNS, NEU1, GAA, GPC1, GPC4, HEXA, NAAA, GLB1, FUCA1, MAN2B1, GM2A, PPT1, MAN2B2, SDC4, IDUA, MANBA, ARSB, CTSS, GALC, CD74, ASAH1, GLA, AGRN, GUSB, GYG1, SGSH, CTSD, NAGLU, BGN, SDC2, IDS, CSPG4, HSP90AA1	GO_Cellular_Component_2023	0	0	3.41877	0.371512	64	0.4127	46/88
Vacuolar Lumen (GO:0005775)	ANXA2, DCN, CTSL, CTSK, CTSF, C3, NPC2, LUM, PLD3, PRDX6, OMD, OGN, FMOD, GDI2, FTL, VCAN, SDC1, SDCBP, GRN, GPC3, PSAP, HSPG2, HEXB, CREG1, CHID1, DPP7, GPC6, PRELP, TPP1, HSPA8, LAMP2, TCN2, HEBP2, FUCA2, CTSA, SCARB2, TUBB2A, GNS, VCP, SDC3, ARSA, SMPD1, LGMN, GALNS, C6ORF120, DNAJC3, NEU1, GAA, RNASET2, GPC1, TOLLIP, GPC4, HEXA, PYCARD, NAAA, GLB1, FUCA1, ACTR10, MAN2B1, FAF2, GM2A, PPT1, MAN…	GO_Cellular_Component_2023	0	0	3.37485	0.28956	105	0.3047	45/85
Collagen Chain Trimerization R-HSA-8948216	COL1A1, COL3A1, COL5A1, COL5A2, COL6A1, COL6A2, COL6A3, COL8A1, COL16A1, COL10A1, COL12A1, COL15A1, COL1A2, COL8A2, COL11A1, COL14A1, COL5A3, COL27A1, COL7A1, COL18A1, COL4A2, COL4A1	Reactome_2022	0	0	3.28705	0.575758	22	0.1076	49/91
Elastic Fibre Formation R-HSA-1566948	LTBP4, MFAP2, MFAP5, MFAP4, LOXL1, FBN1, FBLN5, FBLN2, FBLN1, EFEMP2, EFEMP1, LOX, ITGB5, LTBP3, ITGA5, BMP4, LOXL2, TGFB1, LTBP1, FURIN, TGFB3, ITGB1, ITGAV	Reactome_2022	0	0	3.21858	0.566854	23	0.1739	45/91
Glycosaminoglycan Biosynthetic Process (GO:0006024)	ST3GAL4, CHPF, DSEL, UGDH, DSE, CHST14, CHST12, B4GALT7, CHST11, EXT2, CHST15, B4GALT4, CHPF2, B3GAT3, HEXA, HAS2, CSGALNACT2, GALNT5, CEMIP, ST3GAL1, CHSY1, EXT1, PXYLP1, XYLT1, GLCE, B4GAT1, ST3GAL2, CHST3, ST3GAL3, B3GNT2, ANGPT1	GO_Biological_Process_2023	0	0	3.20471	0.48797	31	0.3526	48/82
Azurophil Granule (GO:0042582)	ANXA2, CKAP4, ATP6V0C, CD63, C3, DDOST, NPC2, PRDX6, TMEM179B, GDI2, FTL, SURF4, SDCBP, GLIPR1, LAMTOR1, GRN, PSAP, HEXB, CREG1, B4GALT1, DPP7, LAMP1, LAMP2, VAPA, HEBP2, CD68, BRI3, FUCA2, CTSA, PRCP, TUBB2A, GNS, VCP, ARSA, TOM1, GALNS, C6ORF120, DNAJC3, CPNE3, GAA, MAGT1, RNASET2, CMTM6, TOLLIP, HEXA, NDUFC2, RAB5C, PYCARD, GLB1, FUCA1, SYNGR1, ACTR10, MAN2B1, FAF2, NCSTN, GM2A, MGST1, PSEN1, …	GO_Cellular_Component_2023	0	0	3.16482	0.267099	99	0.3018	70/151
Endoplasmic Reticulum To Golgi Vesicle-Mediated Transport (GO:0006888)	ARF4, YIF1A, TMED10, TMED2, TMED3, RAB1A, TMED9, RAB2A, SEC31A, SEC13, KDELR3, KDELR1, KDELR2, LMAN1, LMAN2, ERGIC3, CNIH4, TFG, VAPA, NRBP1, YIPF5, PDCD6, TMED1, SEC24D, SAR1A, GOLGA2, COPA, YIF1B, ERGIC1, PREB, TMED7, ARCN1, TRAPPC3, ERGIC2, BCAP31, USO1, COPG1, BET1, GOPC, COPB2, COPB1, SEC22B, STX5, TMED4, YIPF4, TRAPPC2L, SAR1B, ATL3, TRAPPC5, IER3IP1, RANGRF, SEC24A, TBC1D20, YKT6, TMED5, H…	GO_Biological_Process_2023	0	0	3.15639	0.282075	92	0.2429	49/107
Type I Collagen Synthesis Osteogenesis Imperfecta WP4786	CREB3L1, COL1A1, SERPINH1, SERPINF1, COL1A2, PPIB, P4HB, FKBP10, FZD1, LOX, P4HA1, ADAMTS2, P4HA2, P3H1, PLOD2, PLOD1, LRP6, LRP5, ITPR1, MIA3, COLGALT1, BMP1, MBTPS1, CRTAP	WikiPathways_2024_Human	0	0	3.15607	0.541573	24	0.1267	92/158
Negative Regulation Of Peptidase Activity (GO:0010466)	CSTB, CTSB, SPOCK1, SERPINH1, SERPING1, SERPINF1, SERPINE2, TIMP2, LRP1, ECM1, SERPINE1, PARK7, CST3, TIMP1, SERPINB1, CSTA, SERPINB9, TIMP3, AKT1, UBXN1, GAPDH, SERPINB6	GO_Biological_Process_2023	0	0	3.15037	0.560854	22	0.1679	47/103
Asparagine N-linked Glycosylation R-HSA-446203	DAD1, ST3GAL4, CAPZB, CD55, CALR, ARF5, ARF4, CNIH1, DDOST, MAN1A1, TMED2, TMED3, RAB1A, TMED9, GFPT2, SEC31A, DYNLL1, SEC13, KDELR3, KDELR1, KDELR2, LMAN1, UBA52, UBB, UBC, LMAN2, RPN1, B4GALT1, PDIA3, UAP1, MCFD2, CTSZ, COPZ2, TFG, SEC23A, MLEC, CTSA, SEC24D, RPN2, COPZ1, GOLGA2, COPA, OS9, PREB, FUT8, TMED7, VCP, ANKRD28, DPM2, ARCN1, ALG5, TRAPPC3, NANS, DCTN3, TMEM115, USO1, COPG1, BET1L, DP…	Reactome_2022	0	0	3.12471	0.195329	203	0.3219	54/131
Proteoglycan Biosynthetic Process (GO:0030166)	IGF1, UGDH, CHST12, B4GALT7, CHST11, EXT2, BMPR2, B3GAT3, CSGALNACT2, EXT1, PXYLP1, CANT1, XYLT1, GAL3ST4, GLCE	GO_Biological_Process_2023	0.001	0.000189401	3.10554	0.659511	15	0.3417	59/152
Assembly Of Collagen Fibrils And Other Multimeric Structures R-HSA-2022090	CTSL, CTSB, COL1A1, COL3A1, COL5A1, COL5A2, COL6A1, COL6A2, COL6A3, COL8A1, COL10A1, COL15A1, COL1A2, PCOLCE, LOXL1, LOX, COL8A2, COL11A1, PLEC, LOXL2, MMP13, MMP28, CTSS, COL5A3, DST, COL27A1, COL7A1, CD151, COL18A1, LAMA4, BMP1, PXDN, COL4A2, COL4A1	Reactome_2022	0	0	3.08378	0.441286	34	0.1194	66/151
Diseases Associated With Glycosaminoglycan Metabolism R-HSA-3560782	DCN, LUM, OMD, OGN, FMOD, VCAN, SDC1, GPC3, HSPG2, HEXB, B4GALT1, GPC6, PRELP, SDC3, PAPSS2, CHST14, B4GALT7, GPC1, GPC4, B3GAT3, HEXA, CHSY1, EXT1, SLC26A2, SDC4, CHST3, AGRN, ST3GAL3, BGN, SDC2, CSPG4	Reactome_2022	0	0	3.06648	0.458323	31	0.3499	64/179
Metabolism Of Carbohydrates R-HSA-71387	DCN, ST3GAL4, AKR1A1, CHPF, LUM, PKM, OMD, OGN, FMOD, VCAN, DSEL, SDC1, SEC13, GPC3, UBA52, HSPG2, UBB, UBC, HEXB, PGLS, ENO1, B4GALT1, ALDH1A1, TPI1, DCXR, GPC6, PRELP, AKR1B1, CRYL1, DSE, PGM1, PGK1, GNS, SLC35B2, SDC3, BPGM, PAPSS2, G6PC3, CHST14, UGP2, CHST12, B4GALT7, CHST11, PYGL, GNPDA1, FUT11, GAA, HOOK3, GPC1, CHST15, PAPSS1, B4GALT4, CHPF2, GPC4, B3GAT3, HEXA, SLC35B3, HAS2, CSGALNACT2,…	Reactome_2022	0	0	3.04427	0.206048	159	0.4018	53/138
Protein N-linked Glycosylation (GO:0006487)	DAD1, DDOST, MGAT1, OSTC, OST4, TMEM258, GFPT2, KRTCAP2, B4GALT1, MLEC, PDCD6, RPN2, FUT8, MGAT2, ALG5, UBE2J1, B4GALT7, STT3A, MAN1C1, PGM3, PMM1, MAGT1, TUSC3, ALG3, DERL3, ST3GAL1, STT3B, ALG12, SLC39A8, DPM1, MPDU1, ALG14, DPAGT1, ALG8, UGGT2, UGGT1, MOGS, SRD5A3, MGAT4B, PSMD2, PMM2, GFPT1, TMEM165	GO_Biological_Process_2023	0.001	0.000157834	3.00842	0.394043	43	0.3522	33/54
Metabolic Pathways Of Fibroblasts WP5312	SERPINH1, LPAR1, FGFR1, LDHA, UGDH, P4HA1, ADAMTS2, PYCR1, P3H4, P4HA3, P4HA2, P3H3, PGM1, PLOD1, ALDH18A1, SLC1A5, LOXL2, UGP2, GLUD1, SLC16A1, PHGDH, PLCG1, GLS, GPI, BMP1, CD36, RHOA	WikiPathways_2024_Human	0	0	2.99472	0.490949	27	0.1774	49/121
Secretory Granule Membrane (GO:0030667)	CKAP4, ATP6V0C, CD55, CD63, DDOST, TMED10, TMED2, PLAUR, PLAU, PAM, RAB7A, PGRMC1, TMEM179B, DYNLL1, SURF4, GLIPR1, LGALS3, LAMTOR1, PSAP, B4GALT1, ATP6AP2, PCDH7, MME, RAB31, LAMP1, LAMP2, VAPA, SRI, LHFPL2, CYBA, MLEC, CD68, BRI3, PRCP, TMBIM1, MOXD1, ANXA7, LAMTOR3, CD47, TOM1, ANPEP, SIRPA, LAMTOR2, RAB18, AGPAT2, RAB14, RHOG, ATP6V1D, CPNE3, COPB1, ANO6, GAA, MAGT1, CLU, CMTM6, SPARC, NDUFC2…	GO_Cellular_Component_2023	0.001	0.000127258	2.98742	0.219554	137	0.2732	31/54
Chondroitin Sulfate/Dermatan Sulfate Metabolism R-HSA-1793185	DCN, CHPF, VCAN, DSEL, SDC1, GPC3, HSPG2, HEXB, GPC6, DSE, SDC3, CHST14, CHST12, B4GALT7, CHST11, GPC1, CHST15, CHPF2, GPC4, B3GAT3, HEXA, CSGALNACT2, CHSY1, XYLT1, SDC4, IDUA, ARSB, CHST3, AGRN, BGN, SDC2, IDS, CSPG4	Reactome_2022	0	0	2.98578	0.436886	33	0.3831	74/235
Calcium Ion Binding (GO:0005509)	ANXA5, ANXA2, ANXA1, CALU, C1R, CDH11, CALR, SPOCK1, ASPN, MYL12B, TNFAIP6, LTBP4, TPT1, NUCB1, PAM, NUCB2, LRP1, FKBP9, FBN1, FBLN1, S100A13, S100A16, S100A6, SDF4, GJB2, GSN, HSP90B1, SRI, DCHS1, PLSCR4, RCN2, ALPL, HSPA5, PDCD6, ANXA4, THBS1, ITGA5, SLIT2, MYOF, MICU1, ASPH, ANXA7, ENPP2, ARSA, CIB1, LOXL2, PPP3CA, MAN1C1, CLU, CAPN1, DSG2, SPARC, EML1, PLSCR1, ESYT2, RCAN1, NAALADL1, CETN2, P…	GO_Molecular_Function_2023	0	0	2.97318	0.233265	119	0.2912	33/55
Receptor Ligand Activity (GO:0048018)	WNT2, SFRP2, CLEC11A, NBL1, MDK, FGF7, FAM3C, LGALS3, IGF1, GRN, GPNMB, INHBA, HSPA1A, LRPAP1, TIMP1, APP, PTHLH, IGF2, DPP4, VEGFD, GREM1, BMP4, SEMA3C, IL33, FLNB, FGF10, METRNL, PTN, NMB, TGFB1, TNFSF13B, AIMP1, SEMA3D, WNT5A, SEMA4C, IL34, KITLG, METRN, VEGFA, HGF, TNFSF12, FGF1, CSF1, SEMA5A, S100A4, HMGB2, IL16, GAS6, VEGFB, TGFB3, PDGFA, PGF, JAG1, HMGB1	GO_Molecular_Function_2023	0	0	2.95129	0.338718	54	0.1821	261/452
Dengue 2 Interactions With Complement And Coagulation Cascades WP3896	CD55, C1S, C1R, CFD, C3, SERPING1, PLAUR, PLAU, F2R, LMAN1, SERPINE1, PLAT, CFH, CLTC, CLU, PROS1, F10, F3, C2, CD46, TFPI, CFI, CFB	WikiPathways_2024_Human	0.001	0.000198353	2.94057	0.507839	23	0.1023	28/47
Complement And Coagulation Cascades WP558	CD55, C1S, C1R, CFD, C3, SERPING1, PLAUR, PLAU, F2R, LMAN1, SERPINE1, PLAT, CFH, CLTC, CLU, PROS1, F10, F3, C2, CD46, TFPI, CFI, CFB	WikiPathways_2024_Human	0.001	0.000198353	2.94057	0.507839	23	0.1023	47/127
Burn Wound Healing WP5055	CXCL12, DCN, SFRP2, SNAI2, COL1A1, SERPINH1, COL1A2, TPT1, MMP2, FGFR1, FBN1, S100A11, S100A6, ELN, LGALS1, INHBA, TIMP1, KLF4, NOX4, F13A1, BRD4, BAX, FST, SMAD3, ICAM1, MMP28, TNC, NFKB1, MYD88, CCL2, PDGFRB, TP53, VEGFA, CASP3, HGF, TAGLN, AKT1, CDK16, TGFB3, HMGB1	WikiPathways_2024_Human	0.002	0.000317364	2.89309	0.383209	40	0.1687	27/39
Intracellular Organelle Lumen (GO:0070013)	SRP14, DCN, CTSL, CSTB, CTSB, CTSH, CKAP4, CALU, CD63, CFD, CALR, COL1A1, COL3A1, COL5A1, COL5A2, COL6A1, ARL2BP, COL6A2, COL6A3, COL8A1, SPON1, C3, COL16A1, CNN2, SERPINH1, SERPING1, COL10A1, COL12A1, COL15A1, COL1A2, PRSS23, MYDGF, MXRA8, TNFAIP6, REXO2, SELENOM, LUM, MMP14, MMP11, PLAUR, NUCB1, PRDX5, PRDX4, PPIB, TIMP2, PKM, P4HB, OMD, OGN, PDGFD, PGAM1, FMOD, FBN1, FMO1, FN1, FSTL1, VCAN, ET…	GO_Cellular_Component_2023	0.003	0.000334053	2.87481	0.114899	498	0.1231	88/327
Molecules Associated With Elastic Fibres R-HSA-2129379	LTBP4, MFAP2, MFAP5, MFAP4, FBLN5, FBLN2, FBLN1, EFEMP2, EFEMP1, ITGB5, LTBP3, BMP4, TGFB1, LTBP1, TGFB3, ITGB1, ITGAV	Reactome_2022	0.004	0.000244479	2.80454	0.555206	17	0.1518	32/52
Endoplasmic reticulum-Golgi Intermediate Compartment Membrane (GO:0033116)	ZDHHC9, CD55, CALR, CNIH1, MGAT1, PLPP3, TMED10, TMED2, TMED3, TMED9, KDELR1, LMAN1, CNIH4, MCFD2, CTSZ, GALNT1, GOLGA2, TMED7, BET1, CNIH3, AZIN2, SEC22B, STX5, TBC1D20, YKT6, LAMP5, SPPL3, WHAMM, TMEM199, GORASP1, UVRAG, CD59, GOSR2, TAP1, CTSC, COL7A1, CSNK1D, TAPBP, RAB1B	GO_Cellular_Component_2023	0.004	0.000395915	2.80263	0.378916	39	0.2127	33/59
Endoderm Formation (GO:0001706)	COL6A1, COL8A1, COL12A1, MMP2, MMP14, FN1, DUSP1, ITGB5, INHBA, LAMB1, ITGA5, SETD2, COL7A1, ITGAV, COL4A2, ITGA7	GO_Biological_Process_2023	0.005	0.000811718	2.79477	0.567123	16	0.1215	33/57
Glycosaminoglycan Synthesis In Fibroblasts WP5395	CHPF, DSE, CHST14, CHST12, B4GALT7, CHST11, EXT2, CHST15, CHPF2, B3GAT3, CSGALNACT2, EXTL2, HS6ST1, CHSY1, EXT1, XYLT1, GLCE, CHST3, HS2ST1, NDST1	WikiPathways_2024_Human	0.004	0.00052894	2.7918	0.509548	20	0.3417	91/340
Lysosome (GO:0005764)	ANXA2, CYBRD1, DAB2, DCN, CTSL, CTSK, AHNAK, CTSB, CTSF, CTSH, ATRAID, ATP6V1G1, ATP6V0E1, ATP6V0C, CD63, COL6A1, NPC2, LUM, PLD3, RAB2A, OMD, OGN, RAB7A, LRP1, FMOD, VCAN, SDC1, SEC13, LAPTM4A, LAMTOR1, GRN, GPC3, PSAP, GLMP, UBA52, HSPG2, HEXB, TMEM59, CHID1, ATP6V0B, CD164, GNPTG, TMEM9, ATP6AP2, LAMTOR5, LAMTOR4, GPC6, PRELP, CTSZ, TPP1, HSPA8, LAMP1, LAMP2, TCN2, DRAM1, CLTC, CD68, DPP4, FUC…	GO_Cellular_Component_2023	0.005	0.000445404	2.78602	0.145749	302	0.4127	30/49
GPCR Ligand Binding R-HSA-500792	WNT2, ANXA1, CXCL12, CD55, C3, LPAR1, FZD1, F2R, GPNMB, GNG5, GNG11, HEBP1, APP, PTHLH, F2RL2, GAL, RAMP1, ADM, GNG10, ACKR4, GNG12, FZD7, RAMP2, GNG2, PLPPR2, PTGER3, S1PR2, GPR68, CXCL16, LPAR6, PTRH2, GNB5, FZD2, WNT5A, PTGER4, RIPK2, CCL2, ACKR3, EDNRB, ECE1, ADRA2A, FZD4, PTGIR, EDNRA, ADGRE5, FZD6, GNB4, S1PR3, GNB2, GNAS, GNB1, AVPR1A, GPR4, C1QTNF1	Reactome_2022	0.004	0.000275039	2.76396	0.324785	54	0.4552	27/48
Eye Morphogenesis (GO:0048592)	C12ORF57, COL5A1, COL5A2, MFAP2, MFAP5, FBN1, EFEMP1, ALDH1A3, STAT3, SKI, RARG, TENM3, IFT122, VEGFA, NF1, NIPBL	GO_Biological_Process_2023	0.008	0.00106538	2.75909	0.567573	16	0.1836	27/48
External Encapsulating Structure Organization (GO:0045229)	CCDC80, COL1A1, COL3A1, COL5A1, COL5A2, COL8A1, COL16A1, COL10A1, COL15A1, COL1A2, MMP23B, MMP2, MMP19, MMP14, MMP11, POSTN, ADAMTS2, COL8A2, APP, RECK, COL11A1, ADAMTS12, MATN3, COL14A1, ADAMTS5, MMP13, SLC39A8, MMP28, ADAMTS7, MMP16, ATP7A, TGFBI, COL5A3, ADAMTS14, ADAMTS6, ADAMTS4, GFOD2, NF1, ADAMTS10, FURIN, ST7, COL7A1, SMOC2, ADAMTS1, ECM2, PXDN, COL4A2, COL4A1	GO_Biological_Process_2023	0.009	0.00105223	2.74406	0.331843	48	0.1076	119/309
Endopeptidase Inhibitor Activity (GO:0004866)	ANXA2, CSTB, SPOCK1, SERPINH1, SERPING1, SERPINF1, SERPINE2, LXN, PRNP, TIMP2, RARRES1, SERPINE1, CST3, TIMP1, APP, RECK, CAST, THBS1, SERPINB1, CSTA, BIN1, UBE2Z, PROS1, SERPINB9, TIMP3, ROCK1, TFPI, BIRC6, ZDHHC17, UCHL5, FURIN, USP14, BST2, GAPDH, SERPINB6, PSMF1, APLP2	GO_Molecular_Function_2023	0.002	0.000774136	2.74401	0.375251	37	0.113	118/306
N Glycan Biosynthesis WP5153	DAD1, DDOST, MAN1A1, MGAT1, RPN1, B4GALT1, RPN2, FUT8, MGAT2, DPM2, ALG5, DPM3, MAN2A1, STT3A, MAN1C1, GMPPB, TUSC3, ALG3, MAN1A2, GMPPA, ALG2, STT3B, ALG12, ST6GAL2, DPM1, MPDU1, ALG14, B4GALT3, MPI, ALG1, DPAGT1, ALG8, MOGS, ALG13, SRD5A3, MGAT4B, GPI, PMM2, B4GALT2, MAN1B1, GANAB	WikiPathways_2024_Human	0.004	0.000453378	2.74287	0.363227	41	0.3703	61/196
Platelet Degranulation R-HSA-114608	ANXA5, SELENOP, CALU, CD63, SERPING1, RARRES2, FAM3C, FN1, ECM1, ISLR, IGF1, LGALS3BP, MANF, SOD1, SERPINE1, CHID1, TIMP1, APP, PCDH7, LAMP2, LHFPL2, IGF2, HSPA5, THBS1, VEGFD, VTI1B, A1BG, F13A1, TEX264, QSOX1, CLU, SPARC, TGFB1, CD109, PROS1, CYB5R1, TIMP3, CDC37L1, ABCC4, NHLRC2, TMX3, ACTN4, ENDOD1, VEGFA, OLA1, CD9, PIKFYVE, VCL, WDR1, SOS1, VPS72, TLN1, GAS6, SCCPDH, FLNA, MAGED2, VEGFB, TA…	Reactome_2022	0.007	0.00038829	2.73646	0.276507	69	0.1606	47/74
Protein Glycosylation (GO:0006486)	SERP1, DAD1, ST3GAL4, DDOST, MGAT1, OSTC, OST4, TMEM258, GFPT2, KRTCAP2, TMEM59, B4GALT1, GALNT1, MLEC, PDCD6, RPN2, GOLGA2, PLOD2, PLOD1, B3GNT9, FUT8, MGAT2, ALG5, GALNT11, DPM3, B4GALT7, STT3A, MAN1C1, PGM3, PMM1, MAGT1, GMPPB, GALNT2, TUSC3, ALG3, POFUT1, POMGNT2, GALNT5, B4GALT5, ST3GAL1, STT3B, ST3GAL5, ALG12, SLC39A8, DPM1, B4GAT1, ALG1, ST3GAL2, C1GALT1C1, DPAGT1, ALG8, GALNT16, B3GALT4, …	GO_Biological_Process_2023	0.011	0.0011364	2.72959	0.268761	76	0.4311	31/53
Collagen Fibril Organization (GO:0030199)	CYP1B1, COL1A1, COL3A1, COL5A1, COL5A2, SERPINH1, COL12A1, COL1A2, LUM, LOXL1, DPT, LOX, ADAMTS2, P3H4, COL11A1, GREM1, LOXL2, TGFBR1, COL14A1, ATP7A, COL5A3, NF1, COL27A1, COLGALT1, COL18A1, PLOD3, DDR2, BMP1, PXDN, CRTAP	GO_Biological_Process_2023	0.014	0.00129137	2.71037	0.416227	30	0.1187	33/61
Extracellular Structure Organization (GO:0043062)	CCDC80, COL1A1, COL3A1, COL5A1, COL5A2, COL8A1, COL16A1, COL10A1, COL15A1, COL1A2, MMP23B, MMP2, MMP19, MMP14, MMP11, POSTN, ADAMTS2, COL8A2, APP, RECK, COL11A1, ADAMTS12, MATN3, TGFBR1, COL14A1, ADAMTS5, MMP13, SLC39A8, MMP28, ADAMTS7, MMP16, ATP7A, TGFBI, COL5A3, ADAMTS14, ADAMTS6, ADAMTS4, GFOD2, NF1, ADAMTS10, FURIN, ST7, COL7A1, SMOC2, ADAMTS1, ECM2, PXDN, COL4A2, COL4A1	GO_Biological_Process_2023	0.019	0.00165726	2.69527	0.322902	49	0.1076	44/97
Defective Intrinsic Pathway For Apoptosis R-HSA-9734009	PRDX1, JUN, CDKN2A, FOXO3, PRDX2, APP, LMNA, YWHAE, GOLGA2, CAPN2, CAPNS1, CAPN1, TP53, CDK5, CDC25B, C1QBP	Reactome_2022	0.01	0.000611197	2.64368	0.542008	16	0.2091	88/214
Nuclear Receptors Meta Pathway WP2882	SQSTM1, CYP1B1, SRPX2, CDK4, CDKN1C, SNAI2, SPRY1, PLTP, PRDX6, PRDX1, PTGES3, TGFBR2, FTL, EGR1, JUN, IRS2, TXN, GSTP1, SLC39A13, NFE2L2, HSPA1A, SCP2, DNAJB1, SLC39A7, FTH1, DBI, BLVRB, DNAJC15, SLC39A1, VDR, CDC42EP3, MYOF, JUND, JUNB, PGD, GADD45B, STAT3, TGFBR3, GSTM5, FOXO1, BAX, TSC22D3, RGS2, EGFR, SLC2A10, SLC39A10, NRIP1, SERTAD2, BIRC2, TGFB1, ABHD2, ENC1, ACADM, CBR3, NCOA1, ACAA1, KE…	WikiPathways_2024_Human	0.008	0.000793411	2.64209	0.186421	144	0.4488	40/65
Diseases Of Metabolism R-HSA-5668914	CYP1B1, DCN, SPON1, SPON2, NOTCH2, LUM, PRNP, THBS2, OMD, OGN, FMOD, VCAN, SDC1, GPC3, UBA52, HSPG2, UBB, UBC, HEXB, APRT, B4GALT1, ADAMTS2, DCXR, GPC6, PRELP, TCN2, CTSA, THBS1, PGM1, GNS, SDC3, FDX1, DPM2, MMADHC, ADAMTS12, PAPSS2, G6PC3, CHST14, CYP27A1, GALNS, DPM3, B4GALT7, GAA, GPC1, GPC4, ALG3, B3GAT3, HEXA, GLB1, ADAMTS5, ALG2, CHSY1, EXT1, GALK1, ALG12, GBE1, RPIA, DPM1, MPDU1, CD320, C1…	Reactome_2022	0.01	0.000579029	2.64172	0.204291	123	0.3598	22/40
COPII-coated ER To Golgi Transport Vesicle (GO:0030134)	CNIH1, YIF1A, TMED10, TMED2, TMED3, TMED9, SEC31A, SEC13, LMAN1, LMAN2, ERGIC3, CNIH4, MCFD2, CTSZ, SEC23A, TMED1, SEC24D, GOLGA2, VTI1B, YIF1B, ERGIC1, TMED7, ERGIC2, USO1, CNIH3, SEC22B, STX5, TMED4, SAR1B, SLC30A5, IER3IP1, SEC24A, TMED5, SEC23IP, CD74, VTI1A, HLA-G, HLA-F, HLA-DPA1, HLA-B, SEC24C, CD59, GOSR2, STX17, ECPAS, CTSC, SEC24B, TEX261, COL7A1, DDHD2, HLA-A, SEC16A, HLA-C, B2M, HLA-E	GO_Cellular_Component_2023	0.01	0.000890808	2.63632	0.298217	55	0.2129	117/194
Response To Elevated Platelet Cytosolic Ca2+ R-HSA-76005	ANXA5, SELENOP, CALU, CD63, SERPING1, RARRES2, FAM3C, FN1, ECM1, ISLR, IGF1, LGALS3BP, MANF, SOD1, SERPINE1, CHID1, TIMP1, APP, PCDH7, LAMP2, LHFPL2, IGF2, HSPA5, THBS1, VEGFD, VTI1B, A1BG, F13A1, TEX264, QSOX1, CLU, SPARC, TGFB1, STX4, CD109, PROS1, CYB5R1, TIMP3, CDC37L1, ABCC4, NHLRC2, TMX3, ACTN4, ENDOD1, VEGFA, STXBP3, OLA1, CD9, PIKFYVE, VCL, WDR1, SOS1, VPS72, TLN1, GAS6, SCCPDH, FLNA, MAG…	Reactome_2022	0.013	0.000660093	2.62903	0.26422	71	0.1606	73/240
Cytokine Cytokine Receptor Interaction WP5473	CXCL12, CXCL14, TNFRSF1A, TNFSF10, NFIC, TGFBR2, IL1R1, IFNGR2, TNFRSF12A, INHBA, LTBR, IL15RA, ACKR4, ACVR1, BMP4, IL33, IFNGR1, TGFBR1, BMPR2, LEPR, TNFRSF19, ACVRL1, TGFB1, TNFSF13B, IL10RB, CXCL16, IL20RA, IL11RA, BMPR1A, FAS, LIFR, ACVR2A, CD40, TNFRSF10B, CCL2, ACKR3, TNFRSF21, IL34, IL4R, IFNAR2, TNFSF12, TNFRSF14, IL17RC, IL17RA, CSF1, IFNAR1, IL13RA1, ANP32B, IL6ST, TGFB3	WikiPathways_2024_Human	0.01	0.000881567	2.62439	0.312777	50	0.4692	30/56
Development Of Ureteric Derived Collecting System WP5053	SPRY1, GPC3, CTNNB1, SLIT2, GLI3, BMP4, PBX1, CTDNEP1, RARG, FST, BMPR2, SMAD1, ROBO1, SMO, GFRA1, BMPR1A, FAT4, GLI2, FREM1, CCND1, CRIM1, RARA, ILK, ITGB1	WikiPathways_2024_Human	0.015	0.00126946	2.59559	0.446946	24	0.346	20/36
Sulfur Compound Biosynthetic Process (GO:0044272)	ST3GAL4, CHPF, DSEL, UGDH, GSTP1, MPST, DSE, CDO1, PAPSS2, CHST14, CHST12, CHST11, EXT2, CHST15, PAPSS1, B4GALT4, CHPF2, B3GAT3, CSGALNACT2, ST3GAL1, CHSY1, EXT1, XYLT1, GLCE, B4GAT1, ST3GAL2, MAT2A, CHST3, GGT7, METTL16, ST3GAL3, B3GNT2, MAT2B, GGT5, ANGPT1	GO_Biological_Process_2023	0.06	0.00480787	2.58802	0.363247	35	0.3526	45/156
Post-translational Modification: Synthesis Of GPI-anchored Proteins R-HSA-163125	NEGR1, LY6E, PLAUR, PIGT, THY1, RECK, ALPL, NRN1, PIGC, NTM, DPM2, DPM3, LSAMP, PIGP, CNTN4, PIGF, CD109, PIGH, DPM1, PIGV, BST1, PIGX, PIGK, PIGM, PIGG, PIGQ, PIGS, GPAA1, CPM	Reactome_2022	0.02	0.00108269	2.58459	0.397411	29	0.5351	65/122
Negative Regulation Of Signal Transduction (GO:0009968)	CREB3L1, DCN, SULF2, SFRP4, CILP, SFRP2, SNAI2, CALR, SPRY1, APOD, MMP14, LRP1, EMILIN1, VGLL4, IGFBP3, TSKU, GRINA, GPC3, LRPAP1, TMBIM6, SFRP1, SULF1, RACK1, GLIS2, NXN, PDCD6, THBS1, LEPROT, GLI3, TMBIM1, TWIST1, NKD2, TSPAN6, IRS1, VCP, PID1, ACVR1, CD47, ADAMTS12, TAX1BP3, SMPD1, APPL1, HIC1, MDFI, LGMN, YTHDF2, SOCS5, RGS2, NR1D1, SLC2A10, GPC1, CBY1, SIGIRR, BEND6, FSTL3, NCK1, PALM, ZBTB7…	GO_Biological_Process_2023	0.063	0.00466738	2.58128	0.197949	128	0.1958	36/60
Regulation Of Pathway-Restricted SMAD Protein Phosphorylation (GO:0060393)	DAB2, TGFBR2, LRP1, EMILIN1, SDCBP, INHBA, TNXB, GREM1, TWSG1, BMP4, PMEPA1, TGFBR1, BMPR2, SMAD7, ACVRL1, TGFB1, ENG, BMPR1A, ACVR2A, LDLRAD4, RBPMS, SMAD4, CSNK2B, PIN1, TGFB3	GO_Biological_Process_2023	0.063	0.00435622	2.58075	0.423819	25	0.2575	20/37
Azurophil Granule Membrane (GO:0035577)	CKAP4, ATP6V0C, CD63, DDOST, TMEM179B, SURF4, GLIPR1, LAMTOR1, PSAP, B4GALT1, LAMP1, LAMP2, VAPA, CD68, BRI3, PRCP, TOM1, CPNE3, GAA, MAGT1, CMTM6, NDUFC2, RAB5C, SYNGR1, NCSTN, MGST1, PSEN1, MANBA, ARL8A, LPCAT1, STOM, DNAJC13, DNAJC5, ATP11B, VAMP7, SNAP29, BST2, TMEM30A, CPNE1, RAP1B	GO_Cellular_Component_2023	0.01	0.000816574	2.57916	0.337771	40	0.3889	98/179
Diseases Of Glycosylation R-HSA-3781865	DCN, SPON1, SPON2, NOTCH2, LUM, THBS2, OMD, OGN, FMOD, VCAN, SDC1, GPC3, HSPG2, HEXB, B4GALT1, ADAMTS2, GPC6, PRELP, CTSA, THBS1, PGM1, SDC3, DPM2, ADAMTS12, PAPSS2, CHST14, DPM3, B4GALT7, GPC1, GPC4, ALG3, B3GAT3, HEXA, GLB1, ADAMTS5, ALG2, CHSY1, EXT1, GALK1, ALG12, DPM1, MPDU1, C1GALT1, SLC26A2, SDC4, ALG14, B4GAT1, ADAMTS7, ALG1, C1GALT1C1, DPAGT1, ALG8, ADAMTS14, CHST3, ADAMTS6, ADAMTS4, ADA…	Reactome_2022	0.021	0.00110016	2.57536	0.245484	80	0.3569	126/274
Secretory Granule Lumen (GO:0034774)	ANXA2, SRP14, SELENOP, CSTB, CTSH, CFD, C3, CNN2, SERPING1, NPC2, PRDX6, PRDX4, TIMP2, PKM, RARRES2, PGAM1, FAM3C, FN1, GDI2, S100A11, FTL, ECM1, SDCBP, ISLR, IGF1, GRP, GRN, GSN, GSTP1, LGALS3BP, HEXB, APRT, SERPINE1, CREG1, TIMP1, DPP7, APP, CTSZ, HSPA8, HEBP2, IGF2, PSMB1, FUCA2, CTSA, THBS1, VEGFD, VTI1B, KPNB1, CRISPLD2, TUBB2A, GNS, VCP, SERPINB1, F13A1, TEX264, ARSA, JUP, QSOX1, ILF2, GALN…	GO_Cellular_Component_2023	0.012	0.000890808	2.57143	0.16477	188	0.3018	45/164
Golgi Lumen (GO:0005796)	DCN, LUM, MMP14, MMP11, OMD, OGN, FMOD, VCAN, SDC1, SDF4, GPC3, HSPG2, APP, GPC6, PRELP, PCSK5, SDC3, GOLIM4, GPC1, GPC4, TGFB1, PROS1, ERO1A, WNT5A, SDC4, MMP16, F10, PPIL2, AGRN, DAG1, FURIN, SOD3, MUCL1, BGN, GAS6, SDC2, PDGFA, CSPG4	GO_Cellular_Component_2023	0.012	0.000827179	2.56726	0.353881	38	0.3583	45/89
Selenium Micronutrient Network WP15	SELENOS, SELENOP, SELENOM, PRDX5, PRDX4, PRDX1, DIO2, SELENOF, SELENOH, TXN, GPX4, SOD1, SOD2, SERPINE1, PRDX2, PLAT, SELENOK, ABCA1, RFK, SELENON, SELENOT, RELA, ICAM1, NFKB2, NFKB1, MSRB1, CCL2, LDLR, TXNRD2, FLAD1, INSR, TXNRD1, CAT, SOD3, MTR, SEPHS2, GPX3, PRDX3, SELENOW	WikiPathways_2024_Human	0.019	0.00144256	2.56704	0.356252	39	0.1326	84/171
Complement System WP2806	DCN, CD55, C1S, CFD, CALR, C3, SERPING1, PLAUR, PRNP, TXN, FKBP2, GNAI2, CFH, LAMB1, THBS1, ADM, F13A1, PROS1, ICAM1, F10, CD40, C2, CD46, CFI, CFB, CD59, PRKACA, LAMC1, C1QBP, GNAI3, CSNK1A1, RPS19, LAMA5	WikiPathways_2024_Human	0.019	0.00132235	2.56701	0.370559	33	0.1158	51/71
Regulation Of Wnt Signaling Pathway (GO:0030111)	SUMO1, SULF2, SFRP4, SFRP2, SNX3, ATP6V0C, LRP1, VGLL4, TSKU, GPC3, ATP6AP2, APP, SFRP1, SULF1, RACK1, NXN, GNAQ, EMD, NKD2, RSPO3, TAX1BP3, SPIN1, SKI, FZD7, HIC1, MDFI, KREMEN1, MDFIC, CBY1, CCNY, CDK14, HMGXB4, APCDD1, TMEM237, DACT1, PPP2CA, PSEN1, GSKIP, STK11, FRZB, TNFAIP3, DACT3, ZRANB1, CDC73, TSC2, TLE1, DAAM2, RNF14, LRRK2, SMARCA4, TCF7L1, WLS, MACF1, CRBN, CSNK2A1, ZNF703, GPI, CTNNB…	GO_Biological_Process_2023	0.078	0.00503096	2.55707	0.279261	60	0.2228	26/47
Supramolecular Fiber (GO:0099512)	LTBP4, MFAP2, MFAP5, MFAP4, FBN1, FBLN5, FBLN1, EFEMP2, ELN, MYH10, SSNA1, MFAP1, LTBP1, ADAMTS10, MYH9, MYH11	GO_Cellular_Component_2023	0.014	0.000890808	2.55675	0.535896	16	0.0902	26/50
Protein Exit From Endoplasmic Reticulum (GO:0032527)	SELENOS, TMED9, SEC61B, SURF4, ERLEC1, SEC13, LMAN1, HERPUD1, HSP90B1, OS9, PREB, VCP, DERL2, DERL1, SYVN1, RANGRF, FAF2, TECPR2, TMEM129, NPLOC4, UFD1, SEL1L, SEC16A	GO_Biological_Process_2023	0.078	0.00473502	2.55657	0.448111	23	0.2923	45/170
Metabolism Of Fat-Soluble Vitamins R-HSA-6806667	LRP10, SDC1, GPC3, HSPG2, VKORC1, RBP1, GPC6, SDC3, GPC1, GPC4, C1D, VKORC1L1, RDH11, AKR1C3, SDC4, RETSAT, LRP12, LDLR, LPL, APOE, AGRN, UBIAD1, SDC2	Reactome_2022	0.029	0.00133932	2.55426	0.436203	23	0.4346	34/54
Prostaglandin Synthesis And Regulation WP98	ANXA5, ANXA2, ANXA1, MITF, PTGES, PTGFRN, S100A10, S100A6, PTGDS, PTGIS, AKR1B1, ANXA4, PTGER3, AKR1C3, PTGER4, ABCC4, EDNRB, PTGIR, EDNRA, ANXA6, CBR1	WikiPathways_2024_Human	0.022	0.00140373	2.55363	0.462898	21	0.1097	49/134
Zymogen Activation (GO:0031638)	CTSL, CTSH, C1R, MMP14, PLAU, PERP, PLAT, BAD, PGK1, IFI16, ASPH, LGMN, C1RL, FADD, TBC1D10A, RIPK2, VSIR, BAK1, FURIN, CYCS	GO_Biological_Process_2023	0.078	0.00447196	2.55347	0.469841	20	0.1813	52/112
Negative Regulation Of Endopeptidase Activity (GO:0010951)	SPOCK1, SERPINH1, SERPING1, SERPINF1, SERPINE2, TIMP2, SERPINE1, CST3, TIMP1, RECK, IFI16, SERPINB1, BIN1, SERPINB9, TIMP3, PCID2, AKT1, GAPDH, SERPINB6	GO_Biological_Process_2023	0.084	0.00453565	2.53868	0.48819	19	0.1445	87/180
Golgi Vesicle Transport (GO:0048193)	SNX3, ARF5, ARF4, YIF1A, RER1, PLPP3, TMED10, TMED2, TMED3, RAB1A, TMED9, RAB2A, GABARAPL2, SEC31A, SURF4, KDELR3, KDELR1, KDELR2, LMAN1, LMAN2, ERGIC3, CNIH4, COPZ2, TFG, VAPA, NRBP1, YIPF5, PDCD6, TMED1, SEC24D, SAR1A, SNX2, COPZ1, GOLGA2, VTI1B, COPA, YIF1B, ERGIC1, NKD2, PREB, TMED7, ARCN1, SCAMP2, TRAPPC3, ERGIC2, GOLPH3, BCAP31, TMEM115, USO1, COPG1, BET1, GOPC, COPB2, COPB1, SEC22B, STX5, …	GO_Biological_Process_2023	0.085	0.00435622	2.53703	0.176064	154	0.2429	48/116
Collagen Degradation R-HSA-1442490	CTSL, CTSK, CTSB, COL16A1, COL12A1, COL15A1, MMP2, MMP19, MMP14, MMP11, COL14A1, MMP13, MMP28, ADAM10, FURIN, CTSD, ADAM9, ADAM17, COL18A1, PHYKPL	Reactome_2022	0.04	0.00186415	2.51255	0.468587	20	0.0326	50/64
miRNA Targets In ECM And Membrane Receptors WP2911	COL3A1, COL5A1, COL5A2, COL6A1, COL6A2, COL6A3, COL1A2, THBS2, FN1, ITGB5, THBS1, TNXB, COL5A3, LAMB2, LAMA4, LAMC1, SDC2, ITGA1, ITGA11, COL4A2, COL4A1	WikiPathways_2024_Human	0.032	0.00187018	2.50351	0.454826	21	0.1178	62/105
Retinoid Metabolism And Transport R-HSA-975634	LRP10, SDC1, GPC3, HSPG2, RBP1, GPC6, SDC3, GPC1, GPC4, C1D, RDH11, AKR1C3, SDC4, RETSAT, LRP12, LDLR, LPL, APOE, AGRN, SDC2	Reactome_2022	0.043	0.00196561	2.499	0.466551	20	0.4346	77/155
Positive Regulation Of Cell Population Proliferation (GO:0008284)	WNT2, SSR1, CTSH, WWTR1, SFRP2, CLEC11A, CDK4, CALR, SPHK1, CNBP, SOX4, TCF7L2, MDK, TMEM119, TGFBR2, PDGFD, PDGFRA, FGFR1, FGF7, FN1, S100A13, S100A6, F2R, SDCBP, EMP2, GJA1, IRS2, IGF1, GRN, TIMP1, RPS15A, RPS9, ITGB1BP1, RPS6, FOXP1, SFRP1, PTHLH, AKR1B1, BAD, GNAI2, IGF2, LAMB1, DPP4, CD81, COPS9, OSR2, THBS1, ID2, TNXB, VEGFD, GREM1, PIM1, NDUFS4, IRS1, CCPG1, SMARCA2, PID1, BMP4, TGFBR3, CA…	GO_Biological_Process_2023	0.119	0.00613298	2.49715	0.142417	224	0.2589	15/22
Keratan Sulfate/Keratin Metabolism R-HSA-1638074	ST3GAL4, LUM, OMD, OGN, FMOD, HEXB, B4GALT1, PRELP, GNS, B4GALT4, HEXA, GLB1, B4GALT5, ST3GAL1, B4GAT1, B4GALT3, ST3GAL2, ST3GAL3, B3GNT2, B4GALT2	Reactome_2022	0.046	0.00200285	2.49539	0.455413	20	0.3957	84/179
Vesicle Coat (GO:0030120)	TMED3, SEC31A, SEC13, CLTA, COPZ2, SEC23A, PDCD6, SEC24D, SAR1A, COPZ1, COPA, TMED7, EPN1, CLTB, COPG1, COPB2, COPB1, SAR1B, SEC24A, NECAP2, EPN2, SEC23B, COPG2, SEC24C, NECAP1, SEC24B, PEF1, CLINT1, COPE	GO_Cellular_Component_2023	0.02	0.00133621	2.49266	0.390806	29	0.1968	34/81
Lytic Vacuole (GO:0000323)	CTSL, CTSK, CTSB, CTSF, CTSH, NPC2, RAB7A, LAMTOR1, GRN, PSAP, GLMP, TMEM59, CHID1, CD164, TMEM9, ATP6AP2, LAMTOR5, LAMTOR4, CTSZ, TPP1, HSPA8, LAMP1, LAMP2, DRAM1, CLTC, CD68, FUCA2, CTSA, CHMP2B, SNX2, CPQ, PLEKHF1, CD34, RAB9A, OCIAD1, RRAGA, ITM2C, ARSA, SMPD1, VPS35, LGMN, MFSD1, RAMP2, RAB14, NEU1, ARL8B, BACE1, GAA, CLU, ACP2, RNASET2, RRAGC, RAB27A, TMEM106B, NAAA, RNF167, FUCA1, MAN2B1, …	GO_Cellular_Component_2023	0.021	0.00131001	2.48114	0.188898	128	0.2125	85/96
Glycoprotein Biosynthetic Process (GO:0009101)	SERP1, DAD1, ST3GAL4, DDOST, IGF1, TMEM59, PDCD6, GOLGA2, ALG5, GOLPH3, CHST12, B4GALT7, CHST11, BMPR2, GMPPB, ALG3, CSGALNACT2, B4GALT5, ST3GAL1, ST3GAL5, CANT1, XYLT1, GAL3ST4, B4GAT1, ALG1, ST3GAL2, ATP7A, ARFGEF1, COG7, ST3GAL3, NPC1, COG3, MGAT4B, TNIP1, PMM2	GO_Biological_Process_2023	0.142	0.0073608	2.4665	0.348654	35	0.3957	11/15
Golgi Membrane (GO:0000139)	ZDHHC9, ST3GAL4, CHPF, CD55, ARF1, NOTCH2, RER1, TNFRSF1A, TPST1, MAN1A1, MGAT1, TMED10, TMED2, TMED3, PLD3, RAB1A, TMED9, RAB2A, PDGFD, GABARAPL2, DSEL, SURF4, GJA1, KDELR3, KDELR1, KDELR2, LMAN1, LMAN2, GORASP2, SLC39A13, B4GALT1, RHOD, COPZ2, WIPI1, VAPA, STEAP2, GALNT1, GLG1, DSE, ABCA6, FAM20C, COPZ1, GOLGA2, SCARB2, COPA, C6ORF89, IFT20, TPST2, FUT8, TMED7, SLC35B2, GOLGA7, ACBD3, MGAT2, AR…	GO_Cellular_Component_2023	0.027	0.00158366	2.44833	0.133906	247	0.3236	11/15
Regulation Of Epithelial Cell Proliferation (GO:0050678)	SFRP2, CDKN1C, ZFP36L1, TCF7L2, MAGED1, NUPR1, FGF7, IGF1, GRN, SFRP1, BAD, ZFP36, LAMB1, OSR2, LIMS1, BMP4, TGFBR3, FGF10, EGFR, NR1D1, CDKN2B, MCC, PEX2, TGFB1, YAP1, TINF2, NR4A1, PRKD1, MYC, CDK6, DAB2IP, ERBB2, VEGFA, CDC73, OXSR1, NME1, HRAS, DEAF1, SRSF6, PRKDC, LAMC1, ANGPT1, B2M, NME2	GO_Biological_Process_2023	0.179	0.0090583	2.43759	0.315878	44	0.254	276/393
Transport To Golgi And Subsequent Modification R-HSA-948021	ST3GAL4, CAPZB, CD55, ARF5, ARF4, CNIH1, MAN1A1, TMED2, TMED3, RAB1A, TMED9, SEC31A, DYNLL1, SEC13, KDELR3, KDELR1, KDELR2, LMAN1, LMAN2, B4GALT1, MCFD2, CTSZ, COPZ2, TFG, SEC23A, SEC24D, COPZ1, GOLGA2, COPA, PREB, FUT8, TMED7, ANKRD28, ARCN1, TRAPPC3, DCTN3, TMEM115, USO1, COPG1, BET1L, BET1, MAN2A1, CNIH3, COPB2, COPB1, MAN1C1, SEC22B, STX5, B4GALT4, TRAPPC2L, SAR1B, MAN1A2, ANK2, FUCA1, TRAPPC…	Reactome_2022	0.076	0.00315106	2.42643	0.19403	120	0.2005	17/27
Regulation Of Cell Population Proliferation (GO:0042127)	WNT2, CYP1B1, SSR1, CTSH, WWTR1, SFRP4, SFRP2, CLEC11A, CDK4, CALR, CNBP, SOX4, ZFP36L1, TCF7L2, RGCC, PODN, TGFBR2, NUPR1, PDGFD, PDGFRA, PDPN, FGFR1, FGF7, FN1, S100A11, S100A13, F2R, DYNLL1, EMILIN1, SDCBP, EMP2, ELN, JUN, IRS2, IGFBP6, IGFBP3, TSPO, IGF1, GPNMB, INHBA, SOD2, CDKN2A, HSPA1A, TIMP1, RPS15A, RPS9, ITGB1BP1, RPS6, APP, SFRP1, PTHLH, COPS8, LMNA, FTH1, AKR1B1, NOX4, GNAI2, KLF10, …	GO_Biological_Process_2023	0.205	0.0104565	2.4057	0.110841	370	0.2591	17/23
Protein N-linked Glycosylation Via Asparagine (GO:0018279)	DAD1, DDOST, MGAT1, OSTC, OST4, RPN2, FUT8, MGAT2, UBE2J1, STT3A, MAGT1, TUSC3, DERL3, STT3B, DPM1, ALG8, UGGT2, UGGT1, PSMD2	GO_Biological_Process_2023	0.212	0.0103034	2.40203	0.449809	19	0.3407	21/36
Negative Regulation Of Cellular Response To Growth Factor Stimulus (GO:0090288)	CREB3L1, SULF2, SPRY1, NBL1, TNFAIP6, EMILIN1, UBE2D3, SULF1, PDCD6, THBS1, GREM1, SLIT2, SKI, SPART, SKIL, UBE2D1, CHRDL1, GPC1, SMAD7, FSTL3, CASK, SMURF2, NEDD4, SPRY2, ATP2B4, EPN2, SMURF1, DAB2IP, SPRY4, TRIM33, LEMD3, HIPK2, NOTCH1, CRIM1, PTPN1, CHRD, HGS, RBPMS2	GO_Biological_Process_2023	0.213	0.0100164	2.4006	0.322693	38	0.5209	21/36
Lysosomal Membrane (GO:0005765)	ANXA2, AP2S1, CYBRD1, DAB2, AHNAK, CKAP4, ATRAID, ATP6V1G1, ATP6V0E1, ATP6V0C, CD63, COL6A1, DDOST, RAB2A, RAB7A, TMEM179B, LRP1, SURF4, SEC13, GLIPR1, LAPTM4A, LAMTOR1, GRN, PSAP, UBA52, ATP6V0B, B4GALT1, CLTA, TMEM9, ATP6AP2, LAMTOR5, LAMTOR4, HSPA8, LAMP1, LAMP2, VAPA, CLTC, CD68, BRI3, DPP4, CTSA, PRCP, CHMP2B, CHMP2A, BLOC1S2, VTI1B, SCARB2, TMBIM1, GNAQ, PLEKHF1, LAMTOR3, RRAGA, TOM1, ANPEP…	GO_Cellular_Component_2023	0.038	0.00225046	2.39762	0.141537	222	0.2813	26/31
Protein Insertion Into ER Membrane (GO:0045048)	WDR83OS, TRAM1, EMC4, TMCO1, TMEM147, CAMLG, EMC7, SEC61A1, RAB5IF, TRAM2, EMC10, EMC3, EMC6, EMC8, CCDC47, UBL4A, NCLN, MMGT1, EMC1, EMC9, GET4, EMC2, SGTA	GO_Biological_Process_2023	0.219	0.00996108	2.39509	0.410854	23	0.3729	267/380
Positive Regulation Of Epithelial To Mesenchymal Transition (GO:0010718)	DAB2, WWTR1, COL1A1, TCF7L2, RGCC, MDK, TGFBR2, PDPN, SDCBP, EMP2, TNXB, CTNNB1, TWIST1, LOXL2, TGFBR1, GLIPR2, TGFB1, OLFM1, SMAD3, LEF1, MTOR, NOTCH1, SMAD4, TGFB1I1, ZNF703, BCL9L, FERMT2, SMAD2, TGFB3, PTK2, JAG1	GO_Biological_Process_2023	0.22	0.00963915	2.39391	0.355164	31	0.2591	56/99
Class A/1 (Rhodopsin-like Receptors) R-HSA-373076	ANXA1, CXCL12, C3, LPAR1, F2R, GPNMB, HEBP1, APP, F2RL2, GAL, ACKR4, PLPPR2, PTGER3, S1PR2, GPR68, CXCL16, LPAR6, PTGER4, RIPK2, CCL2, ACKR3, EDNRB, ECE1, ADRA2A, PTGIR, EDNRA, S1PR3, AVPR1A, GPR4	Reactome_2022	0.098	0.00395532	2.39245	0.376001	29	0.4529	48/92
Response To Endoplasmic Reticulum Stress (GO:0034976)	CREB3L1, SELENOS, CEBPB, P4HB, ERLEC1, JUN, HERPUD1, PDIA6, GORASP2, PDIA3, TMCO1, HSP90B1, SELENOK, HSPA5, DNAJB9, THBS1, UFM1, PDIA4, UFC1, OS9, PIK3R1, VCP, PPP1R15A, CREB3L2, BAX, BCAP31, DERL1, UBXN6, NCK1, DDIT3, DNAJB12, ERP44, SYVN1, ATP2A2, CCDC47, ERO1A, WFS1, RNF5, EIF2S1, QRICH1, HYOU1, RNF185, ATF6, TMX1, PPP1R15B, RNF139, TMTC3, TMEM33, ERN1, EIF2AK3, TNFRSF10B, ATF3, MAP3K5, DAB2IP…	GO_Biological_Process_2023	0.243	0.0105477	2.37248	0.233072	80	0.4067	16/24
Bone Development (GO:0060348)	SULF2, SFRP4, SH3PXD2B, PPIB, OGN, GJA1, VKORC1, SULF1, OSR2, RPL13, P3H1, LRRC17, SKI, MMP13, DYM, LRP5, PTGER4, TGM2, TP53, ATG9A, PLS3, SBDS, GNAS	GO_Biological_Process_2023	0.251	0.0108274	2.36468	0.406728	23	0.1596	16/22
Extracellular Vesicle (GO:1903561)	CTSF, COL6A2, COL6A3, SERPINE2, COL12A1, MGAT1, PKM, OLFML3, OGN, FBLN2, EFEMP2, SDCBP, PRELP, GNAI2, CLTC, TUBB2A, EDIL3, DNAJC3, PDCD6IP, HAS2, PCMT1, APOE, ARRDC4, MFGE8, NOL3, SLC11A2, IFT172, CD9, ARRDC1, ATP1A1, VCL, TUBB4B, ATP1B1, CBR1, MAN1B1, GNB1, SPTAN1	GO_Cellular_Component_2023	0.051	0.0028421	2.35998	0.330983	37	0.184	45/78
Extracellular Membrane-Bounded Organelle (GO:0065010)	CTSF, COL6A2, COL6A3, SERPINE2, COL12A1, MGAT1, PKM, OLFML3, OGN, FBLN2, EFEMP2, SDCBP, PRELP, GNAI2, CLTC, TUBB2A, EDIL3, DNAJC3, PDCD6IP, HAS2, PCMT1, APOE, ARRDC4, MFGE8, NOL3, SLC11A2, IFT172, CD9, ARRDC1, ATP1A1, VCL, TUBB4B, ATP1B1, CBR1, MAN1B1, GNB1, SPTAN1	GO_Cellular_Component_2023	0.051	0.0028421	2.35998	0.330983	37	0.184	80/132
Serine-Type Peptidase Activity (GO:0008236)	CTSK, CTSH, C1S, C1R, CFD, MMP2, MMP19, MMP14, MMP11, PLAU, SEC11A, HTRA1, PLAT, TPP1, DPP4, CNTN1, PCSK5, C1RL, KLK4, CLPP, HTRA2, MMP13, RHBDD3, CORIN, F10, CTSS, RHBDF1, PCSK7, SEC11C, PREP, HGF, CFB, PARL, APEH, FURIN, BMP1, MBTPS1	GO_Molecular_Function_2023	0.053	0.011225	2.34649	0.328646	37	0.2134	158/200
Positive Regulation Of Apoptotic Process (GO:0043065)	SQSTM1, CYP1B1, CTSL, CTSK, CTSH, SFRP4, SFRP2, BNIP3L, ARL6IP5, SOX4, MTCH1, TNFSF10, PRNP, NUPR1, DYNLL1, EMILIN1, JUN, IGFBP3, LGALS1, GRN, HTRA1, TNFRSF12A, SOD1, PTGIS, SAP18, FAM162A, MCL1, FOXO3, PHLDA3, RPS6, SFRP1, BAD, RACK1, CLIP3, RPS3, DNAJA1, CTNNB1, SLIT2, SAV1, GADD45B, BNIP3, MLLT11, BMP4, SMPD1, FOXO1, BAX, TCTN3, RARG, IP6K2, STK17B, TGFBR1, BACE1, ANO6, CLU, SRPK2, LATS2, RYBP…	GO_Biological_Process_2023	0.287	0.0126165	2.34238	0.164042	155	0.3423	104/203
Bounding Membrane Of Organelle (GO:0098588)	AP2S1, ZDHHC9, ST3GAL4, CHPF, SNX3, ATP6V0E1, ATP6V0C, CD55, CD63, CALR, APH1A, COLEC12, ARF1, CNIH1, RNF144A, NOTCH2, RER1, TNFRSF1A, TPST1, MAN1A1, MGAT1, PLPP3, TMED10, TMED2, TMED3, PLD3, RAB1A, TMED9, RAB2A, PAM, PDGFD, RAB7A, TMEM179B, LRP1, GABARAPL2, DSEL, SURF4, GJA1, KDELR3, KDELR1, ITM2B, KDELR2, LMAN1, LGALS3, UBA52, UBB, LMAN2, GORASP2, ANTXR1, ATP6V0B, CNIH4, SLC39A13, B4GALT1, RHOD…	GO_Cellular_Component_2023	0.054	0.00291537	2.33892	0.0977712	452	0.3236	15/15
Regulation Of Phagocytosis (GO:0050764)	SNX3, CALR, SPHK1, LMAN2, RACK1, CYBA, IL15RA, CD47, SIRPA, PIP4P2, PLSCR1, RAB27A, PYCARD, TGM2, LYAR, CAMK1D, LETMD1, GAS6, ITGAV	GO_Biological_Process_2023	0.292	0.0125478	2.3377	0.436911	19	0.2483	37/69
Extracellular Matrix Assembly (GO:0085029)	MFAP4, FBLN5, EFEMP2, EMILIN1, ELN, TNXB, MLF2, QSOX1, RAMP2, HAS2, TGFB1, GPM6B, GAS6, PXDN, MYH11	GO_Biological_Process_2023	0.351	0.0148938	2.31012	0.493229	15	0.241	19/34
Regulation Of Epithelial To Mesenchymal Transition (GO:0010717)	DAB2, WWTR1, SFRP2, COL1A1, SPRY1, RGCC, MDK, TGFBR2, PDPN, SDCBP, SFRP1, TNXB, GREM1, CTNNB1, TWIST1, MCRIP1, LOXL2, TGFBR1, ADIPOR1, TBX5, GLIPR2, MAD2L2, SMAD7, TGFB1, OLFM1, SMAD3, PPP2CA, LEF1, SPRED2, LDLRAD4, SPRY2, DAB2IP, MTOR, VASN, CLASP2, DAG1, CLASP1, PHLDB1, PTEN, SMAD4, PHLDB2, TGFB1I1, ZNF703, SPRED1, BCL9L, FERMT2, SMAD2, TGFB3, PTK2	GO_Biological_Process_2023	0.356	0.0147621	2.30734	0.273167	49	0.2591	94/217
Tertiary Granule (GO:0070820)	CSTB, CTSH, ATP6V0C, CD55, CNN2, TNFAIP6, PLAU, TIMP2, TMEM179B, DYNLL1, LGALS3, LAMTOR1, CST3, ATP6AP2, LAMP1, LAMP2, FTH1, CYBA, PRCP, PGM1, GOLGA7, LAMTOR3, CD47, QSOX1, SIRPA, ILF2, LAMTOR2, RAB14, COPB1, ANO6, GAA, CLU, QPCT, YPEL5, RAP2B, CANT1, NRAS, PLD1, ARL8A, CTSS, GGH, RAP2C, DSP, ATP6V0A1, ASAH1, ARMC8, STXBP3, DYNC1LI1, LTA4H, STOM, TSPAN14, TCIRG1, CD58, CD59, VPS35L, AP2A2, NIT2, …	GO_Cellular_Component_2023	0.062	0.00325339	2.30403	0.223516	75	0.2052	29/50
Positive Regulation Of Cell Differentiation (GO:0045597)	DAB2, WWTR1, SFRP2, ATRAID, CEBPB, BOC, COL1A1, SOX4, ZFP36L1, NBL1, TCF4, RGCC, MDK, TMEM119, TGFBR2, RARRES2, PDPN, FGFR1, SDCBP, GJA1, IGFBP3, LAMA2, IGF1, RUNX2, NID1, SFRP1, AKR1B1, ZFP36, LAMB1, RIN2, ID2, SMARCB1, MMD, TNXB, MEDAG, CTNNB1, TWIST1, CD34, SMARCA2, ACVR1, BMP4, LOXL2, TENT5A, PPP3CA, PTN, BLOC1S6, TGFBR1, PPP1R13L, TMEM64, CREBL2, BMPR2, GPC1, GLIPR2, ACVRL1, TGFB1, LRP3, BEN…	GO_Biological_Process_2023	0.364	0.014638	2.30402	0.15715	150	0.2591	29/50
TGF Beta Receptor Signaling In Skeletal Dysplasias WP4816	TGIF1, TGFBR2, FBN1, FOS, JUN, RUNX2, INHBA, SERPINE1, LTBP3, THBS1, CTNNB1, STAT3, BMP4, TGFBR3, SKI, TGFBR1, SKIL, FST, SMAD1, SMAD7, TGFB1, ENG, SMAD3, ZNF423, TFE3, LEF1, NFKB1, MAPK3, ZFYVE9, ZEB2, ADAMTSL2, EP300, LTBP1, HRAS, ADAMTS10, SMAD4, JAK1, SMAD5, CREBBP, SMAD2, STAT1, FKBP1A	WikiPathways_2024_Human	0.122	0.00740517	2.3006	0.290024	42	0.2591	25/31
Spinal Cord Injury WP2431	ANXA1, CDK4, MIF, FOS, VCAN, EGR1, GJA1, IL1R1, LGALS3, RTN4, FOXO3, NOX4, ZFP36, VIM, SLIT2, RGMA, CD47, PPP3CA, CCNG1, EGFR, APEX1, CHST11, MBP, TGFB1, TNFSF13B, ICAM1, XYLT1, NR4A1, MAPK3, PLXNA2, GADD45A, CCL2, CDKN1B, MYC, RB1, CCND1, BTG2, ROCK2, TP53, CASP3, SLIT3, RHOB, MAPK1, PTPRA, RHOC, RAC1, CDC42, CSPG4, FKBP1A, COL4A1, RHOA	WikiPathways_2024_Human	0.135	0.00803328	2.28823	0.277443	51	0.4694	96/159
Negative Regulation Of Mitotic Cell Cycle (GO:0045930)	CDKN1C, ZFP36L2, ZFP36L1, RGCC, GAS1, CTNNB1, BMP4, BTG3, NABP2, BTG1, NME6, HECA, CDKN1B, BCL6, BTG2, CHFR, SLC9A3R1, NABP1, TOM1L2, SCRIB, AURKAIP1	GO_Biological_Process_2023	0.413	0.0169672	2.28233	0.407739	21	0.5457	32/43
Endodermal Cell Differentiation (GO:0035987)	COL6A1, COL8A1, COL12A1, MMP2, MMP14, FN1, ITGB5, INHBA, LAMB1, COL11A1, ITGA5, PEX2, CTR9, SETD2, LEO1, COL7A1, RTF1, ITGAV, COL4A2, ITGA7	GO_Biological_Process_2023	0.419	0.0169949	2.27834	0.429563	20	0.1215	38/60
Ubiquitin Protein Ligase Binding (GO:0031625)	SQSTM1, SUMO1, SUMO2, ATP6V0C, CALR, SNX9, RHOBTB3, MAP1LC3B, PRDX6, RALA, GABARAPL2, GABARAP, DIO2, ELOB, JUN, RTN4, UBA52, UBB, UBE2B, ACTG1, AUP1, NFE2L2, HSPA1A, TMBIM6, UBE2D3, TPI1, HM13, RBX1, CAMLG, HSPA8, YWHAE, NEK6, LTBR, RPL11, HSPA5, DNAJA1, NEDD8, GABARAPL1, UBE2D2, UBE2L6, HSPA1B, TXNIP, PRKAR1A, CTNNB1, EIF4E2, NKD2, NFKBIA, TUBB2A, VCP, RRAGA, SKI, FOXO1, UBE2L3, UBE2J1, SPART, P…	GO_Molecular_Function_2023	0.083	0.0143989	2.27704	0.142743	191	0.2114	191/260
TGF Beta Receptor Signaling WP560	TGIF1, TGFBR2, FOS, JUN, RUNX2, INHBA, SERPINE1, THBS1, CTNNB1, STAT3, BMP4, TGFBR3, SKI, TGFBR1, SKIL, FST, SMAD1, SMAD7, TGFB1, ENG, SMAD3, ZNF423, TFE3, LEF1, NFKB1, MAPK3, ZFYVE9, ZEB2, EP300, LTBP1, HRAS, SMAD4, JAK1, SMAD5, CREBBP, SMAD2, STAT1, FKBP1A	WikiPathways_2024_Human	0.167	0.00975428	2.24828	0.301806	38	0.3838	52/132
ER To Golgi Anterograde Transport R-HSA-199977	CAPZB, CD55, ARF5, ARF4, CNIH1, TMED2, TMED3, RAB1A, TMED9, SEC31A, DYNLL1, SEC13, KDELR3, KDELR1, KDELR2, LMAN1, LMAN2, MCFD2, CTSZ, COPZ2, TFG, SEC23A, SEC24D, COPZ1, GOLGA2, COPA, PREB, TMED7, ANKRD28, ARCN1, TRAPPC3, DCTN3, TMEM115, USO1, COPG1, BET1L, BET1, CNIH3, COPB2, COPB1, SEC22B, STX5, TRAPPC2L, SAR1B, ANK2, TRAPPC5, ACTR10, SEC24A, TBC1D20, YKT6, DCTN4, SEC23IP, DCTN6, PPP6R1, TRAPPC2…	Reactome_2022	0.249	0.0114315	2.24083	0.18875	106	0.2005	18/27
Peptide Ligand-Binding Receptors R-HSA-375276	ANXA1, CXCL12, C3, F2R, GPNMB, HEBP1, APP, F2RL2, GAL, ACKR4, CXCL16, RIPK2, CCL2, ACKR3, EDNRB, ECE1, EDNRA, AVPR1A	Reactome_2022	0.249	0.0110749	2.2407	0.444003	18	0.4459	67/137
Detoxification Of Reactive Oxygen Species R-HSA-3299685	PRDX5, PRDX1, P4HB, GPX8, GPX7, GSTP1, SOD1, PRDX2, ATOX1, NOX4, CYBA, TXN2, ERO1A, NUDT2, ATP7A, TXNRD2, TXNRD1, SOD3, CYCS, GPX3, PRDX3, CCS	Reactome_2022	0.249	0.0107176	2.24061	0.394436	22	0.1066	27/33
Binding And Uptake Of Ligands By Scavenger Receptors R-HSA-2173782	CALR, COL1A1, COL3A1, COLEC12, COL1A2, FTL, HSP90B1, FTH1, SSC5D, SCARA5, APOL1, SPARC, HSPH1, C1D, HYOU1, APOE, DLC1, CD36, HSP90AA1, COL4A2, COL4A1	Reactome_2022	0.258	0.0107724	2.23506	0.404032	21	0.2637	83/117
Protein Transport (GO:0015031)	ARL6IP5, ARL4C, ARF5, ARF4, ARF1, SNX9, LTBP2, TMED10, TMED2, TMED3, RAB1A, TMED9, RAB34, RAB7A, TMEM167A, LRP1, SEC31A, SURF4, SEC13, ARL1, HSP90B1, RAB31, COPZ2, LAMP2, SCG5, CLTC, ERP29, VAMP5, PDCD6, RAMP1, CTSA, TMED1, DNAJC15, SAR1A, PDIA4, CHMP2B, CHMP2A, SYNDIG1, TXNIP, COPZ1, COPA, PREB, TMED7, SNX17, GOLGA7, ARRDC3, OLFM2, ARCN1, SCAMP2, TOM1, VPS35, RAB32, DNAJC19, GOLPH3, USO1, SIL1, …	GO_Biological_Process_2023	0.558	0.024348	2.2205	0.131343	213	0.2477	62/119
Retrograde Protein Transport, ER To Cytosol (GO:0030970)	SELENOS, SEC61B, ERLEC1, HERPUD1, HSP90B1, HM13, OS9, VCP, DERL2, DERL1, SYVN1, FAF2, TMEM129, NPLOC4, UFD1, SEL1L	GO_Biological_Process_2023	0.568	0.0244764	2.21702	0.458613	16	0.2923	92/242
Azurophil Granule Lumen (GO:0035578)	ANXA2, C3, NPC2, PRDX6, GDI2, FTL, SDCBP, GRN, HEXB, CREG1, DPP7, HEBP2, FUCA2, CTSA, TUBB2A, GNS, VCP, ARSA, GALNS, C6ORF120, DNAJC3, RNASET2, TOLLIP, PYCARD, GLB1, FUCA1, ACTR10, MAN2B1, FAF2, GM2A, ARSB, AGA, GGH, FABP5, PYGB, NAPRT, GLA, NHLRC3, CCT8, PTGES2, CPPED1, GUSB, TUBB4B, CTSC, IMPDH1, MAPK1, PSMD1, IST1, CCT2, PA2G4, DYNC1H1, ACTR2, CYB5R3, TRAPPC1	GO_Cellular_Component_2023	0.117	0.00549332	2.20445	0.255431	54	0.3018	27/46
Positive Regulation Of Intracellular Signal Transduction (GO:1902533)	DAB2, DCN, SPHK1, MYDGF, ROR2, TCF7L2, MTDH, TMEM9B, TNFRSF1A, TNFSF10, OSBPL8, NUPR1, PDGFD, PDGFRA, LPAR1, FGFR1, FN1, S100A13, FRMD6, F2R, ECM1, SEC13, GJA1, TXN, IGFBP6, LGALS1, LAMTOR1, IGF1, RTN4, SOD1, PARK7, FIS1, ITGB1BP1, LAMTOR5, APP, LAMTOR4, NDFIP1, SHISA5, C1QTNF4, TFG, VAPA, NEK6, LTBR, UNC5B, RACK1, IGF2, RPS3, RPL37, CD81, THBS1, RPS15, TERF2IP, LIMS1, JCAD, CNTN1, PHB2, PLEKHF1,…	GO_Biological_Process_2023	0.61	0.0273211	2.19561	0.116004	268	0.1975	28/54
Skeletal System Development (GO:0001501)	ANKH, SULF2, SH3PXD2B, CDH11, COL1A1, COL10A1, COL1A2, MMP14, PRDX1, PPIB, OGN, FGFR1, FBN1, GJA1, KIAA1217, IGF1, VKORC1, PTHLH, PRELP, SULF1, ALPL, RPL13, P3H1, PCSK5, CREB3L2, MATN3, TGFBR1, PAPSS1, COMP, HYAL2, RFLNB, EVC, EXT1, XYLT1, DYM, GLI2, WNT5A, MMP16, RPS6KA3, PTGER4, EIF2AK3, TGM2, POLR2D, ATP7A, FRZB, TRAPPC2, TEAD4, ADAMTS4, TBX3, CD44, COL27A1, CHRD, DEAF1, PKD1, TCOF1, TRPS1, UF…	GO_Biological_Process_2023	0.612	0.0267933	2.19463	0.231963	67	0.4267	14/23
Platelet Activation, Signaling And Aggregation R-HSA-76002	ANXA5, SELENOP, CALU, CD63, SERPING1, RARRES2, PDPN, FAM3C, FN1, F2R, ECM1, ISLR, IGF1, GNG5, LGALS3BP, GNG11, MANF, SOD1, SERPINE1, CHID1, TIMP1, APP, PCDH7, F2RL2, LAMP2, GNAI2, LHFPL2, IGF2, HSPA5, THBS1, VEGFD, VTI1B, GNAQ, A1BG, GNG10, PIK3R1, F13A1, GNG12, TEX264, QSOX1, SHC1, FYN, RHOG, GNG2, CLU, SPNS1, SPARC, TGFB1, STX4, CD109, PROS1, CRK, GNB5, CYB5R1, TIMP3, ABHD12, CDC37L1, MAPK3, GN…	Reactome_2022	0.332	0.0148465	2.18514	0.164231	127	0.1691	14/23
Protein Targeting To ER (GO:0045047)	SRP14, SPCS1, MAN1A1, SEC61G, SEC62, SPCS2, SRP9, SRPRB, SEC61A1, SEC63, SRP72, SRPRA, UBL4A, ZFAND2A, EDEM1, GET4, ZFAND2B, SGTA, SRP54, SPCS3	GO_Biological_Process_2023	0.645	0.0290865	2.1782	0.396126	20	0.2049	29/51
Chaperone Cofactor-Dependent Protein Refolding (GO:0051085)	ST13, PTGES3, SDF2, HSPA1A, HSPE1, HSPA8, DNAJB1, SDF2L1, HSPA5, HSPA1B, DNAJB12, ERO1A, HSPA13, DNAJC18, GAK, DNAJB14, DNAJB4, DNAJC7, HSPA9	GO_Biological_Process_2023	0.667	0.0300178	2.16979	0.406142	19	0.1211	32/69
Positive Regulation Of Pathway-Restricted SMAD Protein Phosphorylation (GO:0010862)	DAB2, TGFBR2, SDCBP, INHBA, TNXB, TWSG1, BMP4, TGFBR1, BMPR2, ACVRL1, TGFB1, ENG, BMPR1A, ACVR2A, RBPMS, SMAD4, CSNK2B, TGFB3	GO_Biological_Process_2023	0.688	0.0307131	2.16295	0.423315	18	0.2999	129/165
Negative Regulation Of Cell Population Proliferation (GO:0008285)	CYP1B1, SFRP4, SFRP2, ATRAID, CDKN1C, APOD, SOX4, RGCC, MAGED1, PODN, OGN, NUPR1, PDPN, FBLN1, S100A11, F2R, DYNLL1, VGLL4, IGFBP6, IGFBP3, GPNMB, GSTP1, INHBA, SOD2, CDKN2A, HSPA1A, ITGB1BP1, APP, SFRP1, PTHLH, COPS8, LMNA, FTH1, AKR1B1, NOX4, KLF10, PLPP1, P3H3, THBS1, CDKN2C, GREM1, HSPA1B, P3H1, CTNNB1, SAV1, EMD, SMARCA2, BMP4, TGFBR3, BTG3, SKI, CIB1, ZNF503, ANG, TBRG1, TMEM115, ATG101, RA…	GO_Biological_Process_2023	0.693	0.0301358	2.16253	0.13218	199	0.5897	26/44
Glycosaminoglycan Metabolic Process (GO:0030203)	UGDH, HEXB, GNS, B4GALT7, EXT2, B3GAT3, HEXA, FUCA1, GALNT5, HYAL2, EXT1, PXYLP1, XYLT1, IDUA, CLN6, GUSB, SGSH, IDS	GO_Biological_Process_2023	0.723	0.0314982	2.1538	0.424252	18	0.3545	103/153
Retrograde Vesicle-Mediated Transport, Golgi To Endoplasmic Reticulum (GO:0006890)	ARF5, ARF4, RER1, PLPP3, TMED10, KDELR3, KDELR1, KDELR2, LMAN2, ERGIC3, COPZ2, COPZ1, COPA, ERGIC1, ERGIC2, GOLPH3, TMEM115, COPB2, SEC22B, GOLPH3L, ATP9B, COG4, HTT, COG7, COPG2, UVRAG, NBAS, KIF1C, COG3, ATP9A, GBF1, BICD2, PITPNB, STX18, USE1, ARF3, TAPBP, SCFD1, RAB6A	GO_Biological_Process_2023	0.766	0.0358854	2.13107	0.288051	39	0.2005	127/169
Macromolecule Modification (GO:0043412)	SERP1, ST3GAL4, LOX, UBA52, UBE2I, UBE2D3, PLAT, NEDD8, UBE2D2, RPN2, UBE2L6, PLOD2, UBE2L3, LOXL2, B4GALT7, LCMT1, QPCT, PPP4R2, ABL2, RNF2, PARP4, YES1, PIGH, MAN2B1, ERO1A, ST3GAL1, FBXO11, UBL4A, GGCX, ST6GAL2, PARN, UBE2S, MANBA, ST3GAL2, UBE2M, MSRA, UBA7, WWP2, USP25, FBXO22, ARAF, PARP1, RABGGTA, SEPHS1, ICMT, DUSP12, FBXW2, RABGGTB, UBA3, MCRS1, CSNK1G3, PRKDC, CPE, AKT2, STK38	GO_Biological_Process_2023	0.771	0.036144	2.12669	0.243023	55	0.3223	25/42
UDP-glycosyltransferase Activity (GO:0008194)	MGAT1, HEXB, B4GALT1, GXYLT2, EXT2, B4GALT4, B3GAT3, HEXA, XXYLT1, HAS2, CSGALNACT2, POMGNT2, EXT1, B4GAT1, GXYLT1, OGT, POGLUT1, POMGNT1, MGAT4B	GO_Molecular_Function_2023	0.214	0.0332878	2.12511	0.405985	19	0.3844	22/40
'De Novo' Post-Translational Protein Folding (GO:0051084)	ST13, PTGES3, SELENOF, SDF2, HSPA1A, HSPE1, HSPA8, DNAJB1, SDF2L1, HSPA5, HSPA1B, DNAJB12, ERO1A, HSPA13, DNAJC18, GAK, UGGT1, DNAJB14, DNAJB4, DNAJC7, HSPA9, CCT2	GO_Biological_Process_2023	0.789	0.0368945	2.12017	0.379906	22	0.1211	36/43
Sphingolipid Metabolism Overview WP4725	SPHK1, PLPP3, KDSR, PLPP1, SMPD1, SPTLC1, CERS2, DEGS1, SGMS2, CERK, SGPL1, CERS4, UGCG, GBA2, CERS6, SGMS1, ASAH1, SPTLC2	WikiPathways_2024_Human	0.371	0.0237582	2.11502	0.408943	18	0.5364	27/47
Positive Regulation Of Epithelial Cell Proliferation (GO:0050679)	MYDGF, TCF7L2, NOTCH2, MDK, FGF7, ECM1, IGF1, GRN, RTN4, SFRP1, BAD, LAMB1, PDCD6, OSR2, VEGFD, CNTN1, BMP4, FZD7, ANG, FGF10, PTN, EMC10, TGFBR1, EGFR, BMPR2, YAP1, WNT5A, NRAS, NR4A1, PRKD1, PRKD2, MYC, PDCL3, ERBB2, VEGFA, RREB1, TNFSF12, OXSR1, STAT5A, NME1, THBS4, HRAS, AKT3, SEMA5A, SRSF6, ZNF703, AKT1, HMGB2, HIF1A, ARNT, ZNF580, LAMC1, VEGFB, PGF, XBP1, NME2	GO_Biological_Process_2023	0.798	0.0373498	2.11448	0.24249	56	0.1878	119/173
Glycosylation And Related Congenital Defects WP4521	B4GALT1, MGAT2, DPM2, DPM3, MAGT1, GMPPB, TUSC3, ALG3, ALG2, ALG12, DPM1, MPDU1, ALG14, MPI, ALG1, DPAGT1, ALG8, MOGS, ALG13, SRD5A3, PMM2	WikiPathways_2024_Human	0.372	0.0226331	2.1125	0.387942	21	0.4226	121/160
Glycoprotein Metabolic Process (GO:0009100)	ST3GAL4, MAN1A1, PARK7, FUT8, FBXO17, GOLPH3, B4GALT7, PRKCSH, MAN2A1, MAN1C1, MAN1A2, ERP44, MAN2B1, B4GALT5, STT3B, FBXO6, GAL3ST4, B4GAT1, MANBA, FBXO44, ST3GAL2, AGA, ST6GALNAC6, OGA, GANC, NGLY1, MGAT4B, TNIP1, HIF1A, MAN1B1, GANAB	GO_Biological_Process_2023	0.803	0.0378802	2.10852	0.322428	31	0.4853	115/498
Cardiac Progenitor Differentiation WP2406	ROR2, PDGFRA, IGF1, INHBA, THY1, IGF2, BMP4, ANPEP, SIRPA, TBX5, TGFB1, GSK3B, NOTCH1, MAPK14, BMP1, MEF2C	WikiPathways_2024_Human	0.382	0.0222948	2.10669	0.447366	16	0.241	26/45
Cargo Concentration In ER R-HSA-5694530	CNIH1, TMED2, LMAN1, LMAN2, MCFD2, CTSZ, SEC23A, SEC24D, PREB, CNIH3, SEC22B, STX5, SAR1B, SEC24A, SEC24C, CD59, GOSR2, CTSC, SEC24B, COL7A1, MIA3	Reactome_2022	0.48	0.0240956	2.10605	0.382987	21	0.2371	122/168
Ubiquitin-Like Protein Ligase Binding (GO:0044389)	SQSTM1, SUMO1, SUMO2, SUMO3, ATP6V0C, CALR, SNX9, RHOBTB3, MAP1LC3B, PRDX6, RALA, GABARAPL2, GABARAP, DIO2, ELOB, JUN, RTN4, UBA52, UBB, UBE2B, ACTG1, AUP1, NFE2L2, HSPA1A, TMBIM6, UBE2D3, TPI1, HM13, RBX1, CAMLG, HSPA8, YWHAE, NEK6, LTBR, RPL11, HSPA5, DNAJA1, NEDD8, GABARAPL1, UBE2D2, UBE2L6, HSPA1B, TXNIP, PRKAR1A, CTNNB1, EIF4E2, NKD2, NFKBIA, TUBB2A, VCP, RRAGA, SKI, FOXO1, UBE2L3, UBE2J1, S…	GO_Molecular_Function_2023	0.237	0.0329561	2.10448	0.130129	201	0.2114	28/50
Degradation Of Extracellular Matrix R-HSA-1474228	DCN, CTSL, CTSK, CTSB, COL16A1, COL12A1, COL15A1, MMP2, MMP19, MMP14, MMP11, TIMP2, HTRA1, HSPG2, NID1, TIMP1, LAMB1, CAPN2, CAPNS1, CAPN1, COL14A1, ADAMTS5, NCSTN, MMP13, MMP28, PSEN1, MMP16, CTSS, ADAMTS4, CASP3, CAPN7, ADAM15, CXXC1, ADAM10, FURIN, CD44, CTSD, ADAM9, ADAM17, ADAMTS1, COL18A1, LAMA4, PHYKPL, LAMC1, BMP1, BSG, LAMA5	Reactome_2022	0.488	0.0242244	2.0991	0.262563	47	0.0794	121/156
Coated Vesicle (GO:0030135)	DAB2, SNX3, SNX9, YIF1A, TMED10, TMED2, TMED3, TMED9, SEC31A, LMAN1, LMAN2, ERGIC3, CNIH4, CTSZ, CLTC, TMED1, GOLGA2, YIF1B, ERGIC1, TMED7, ERGIC2, PHETA2, HAX1, TMED4, CCDC115, AP1M1, IER3IP1, TMED5, SCAMP1, LMBRD1, SEC23IP, VTI1A, PIK3C2A, FCHO2, AP1G1, VPS41, STX6, PICALM, SNX18, STX17, ECPAS, HIP1, CTSC, GGA2, TEX261, SGIP1, COL7A1, NUMB, DDHD2, VAMP3, HSPD1, VAMP2, GPR107, SORT1	GO_Cellular_Component_2023	0.211	0.0100839	2.09799	0.247626	54	0.217	38/76
Serine-Type Endopeptidase Activity (GO:0004252)	CTSK, CTSH, C1S, C1R, CFD, MMP2, MMP19, MMP14, MMP11, PLAU, SEC11A, PLAT, DPP4, CNTN1, PCSK5, C1RL, CLPP, HTRA2, MMP13, RHBDD3, CORIN, F10, CTSS, RHBDF1, PCSK7, SEC11C, HGF, CFB, PARL, APEH, FURIN, BMP1, MBTPS1	GO_Molecular_Function_2023	0.245	0.029901	2.09663	0.311528	33	0.1443	50/61
Protease Binding (GO:0002020)	SUMO1, ANXA2, SELENOS, CSTB, COL1A1, COL3A1, COL1A2, PRNP, TIMP2, FN1, ECM1, PSAP, SERPINE1, PARK7, CST3, TIMP1, SRI, CLTC, DPP4, THBS1, FAM20C, CNTN1, VCP, CSTA, DERL2, BFAR, DERL1, ADRM1, BIN1, DERL3, RHBDD2, PYCARD, SYVN1, COMP, FADD, SERPINB9, TIMP3, RNF139, BCL10, RIPK2, SLC2A13, LDLR, LCOR, TNFAIP3, NOL3, STIM1, GSK3B, ADAMTS4, THAP5, TP53, LONP2, POLG, PTEN, FURIN, CFLAR, SART3, ATP9A, AMF…	GO_Molecular_Function_2023	0.252	0.0272668	2.09327	0.210641	70	0.2483	95/123
COPI-dependent Golgi-to-ER Retrograde Traffic R-HSA-6811434	ARF5, ARF4, TMED2, TMED3, RAB1A, TMED9, SURF4, KDELR3, KDELR1, KDELR2, COPZ2, COPZ1, KIF26B, COPA, TMED7, ARCN1, COPG1, COPB2, COPB1, SEC22B, KIFAP3, UBE2Z, KIF2A, KIF9, KIF3A, KLC1, KIF16B, KIF22, NSF, COPG2, ARFGAP1, NBAS, KIF1C, NAPG, PTGES2, KIF3B, KIF1B, STX18, ARFGAP2, ARFGAP3, KIF5B, ARF3, RAB1B, COPE	Reactome_2022	0.507	0.0247739	2.09226	0.269925	44	0.2088	82/96
Cellular Response To Transforming Growth Factor Beta Stimulus (GO:0071560)	WNT2, COL3A1, ZFP36L2, ZFP36L1, COL1A2, LTBP2, TGFBR2, FOS, JUN, ITGB5, ZYX, SFRP1, LIMS1, STAT3, TWSG1, TGFBR3, SKI, APPL1, TGFBR1, SMAD7, ACVRL1, TGFB1, ENG, SMAD3, ID1, MAPK7, CRKL, HYAL2, MAP3K7, BMPR1A, WNT5A, TGFBRAP1, LRRC32, PTPRK, ZFYVE9, USP15, NR3C1, ZMIZ2, FURIN, SMAD4, ZMIZ1, ADAM9, GPI, PXN, SMAD5, FERMT2, USP9X, FNTA, PDE3A, SMAD2, APLP2, TGFB3, ITGB1, PDCD5, PTK2, MEF2C	GO_Biological_Process_2023	0.832	0.0418867	2.08792	0.23751	56	0.2999	12/17
Negative Regulation Of Proteolysis (GO:0045861)	CSTB, CTSB, SERPINE2, PRNP, TIMP2, GAS1, ECM1, CST3, TIMP1, PLAT, CSTA, DNAJC1, TIMP3, SNX12, ROCK1, TRIM21, HDAC6, CDK5, CLN3, LRRK2, AKT1, BAG6	GO_Biological_Process_2023	0.845	0.0424365	2.08272	0.369225	22	0.0863	23/39
Membrane Raft (GO:0045121)	ANXA2, AHNAK, CD55, SERPINH1, TNFRSF1A, PLPP3, PRNP, TGFBR2, PDPN, S100A10, DYNLL1, SDCBP, EMP2, GJA1, LAMTOR1, THY1, APP, MME, TPP1, SULF1, CLIP3, PLPP1, PGK1, PRKAR1A, CAPN2, MYADM, FYN, TGFBR1, EGFR, GPC1, PLSCR1, STOML2, RAP2B, HYAL2, PPT1, PRKAR2A, FAS, KCND2, PPP2CA, GPM6B, PSEN1, ERLIN2, ERLIN1, RFTN1, CBL, SORBS1, JAK2, ATP2B4, NOL3, STIM1, CLN3, ATP1A1, CAV1, PIKFYVE, STOM, SLC9A1, PRKAC…	GO_Cellular_Component_2023	0.227	0.0107582	2.08103	0.205542	76	0.1253	147/226
Osteoarthritic Chondrocyte Hypertrophy WP5373	CEBPB, COL1A1, COL3A1, COL10A1, FGFR1, FOSL2, FOS, DIO2, JUN, LAMTOR1, RUNX2, FOSB, JUND, JUNB, STAT3, RELA, MMP13, NFKB1, MAPK3, RELB, JAK2, GANC, VEGFA, VHL, AKT3, PIK3CA, P4HTM, AKT1, MAPK1, AKT2, HIF1A, ARNT, DDR2, EPAS1	WikiPathways_2024_Human	0.423	0.0249358	2.08015	0.304361	34	0.1381	223/367
Defective B4GALT7 Causes EDS, Progeroid Type R-HSA-3560783	DCN, VCAN, SDC1, GPC3, HSPG2, GPC6, SDC3, B4GALT7, GPC1, GPC4, SDC4, AGRN, BGN, SDC2, CSPG4	Reactome_2022	0.55	0.0275931	2.07203	0.440212	15	0.2273	30/49
Regulation Of Mitochondrial Membrane Potential (GO:0051881)	ARL6IP5, UBB, SOD1, PARK7, PYCR1, PRELID1, BAD, HEBP2, VCP, PID1, ABL1, BAX, SPART, BCL2L1, PPA2, NDUFS1, BAK1, LRRK2, PINK1, TUSC2, AKT1, AKT2, SLC25A36, PRDX3, ATP5IF1	GO_Biological_Process_2023	0.872	0.0467013	2.06214	0.339978	25	0.1811	11/16
Regulation Of Fat Cell Differentiation (GO:0045598)	CCDC85B, WWTR1, SFRP2, CEBPB, ZFP36L2, ZFP36L1, RARRES2, SFRP1, ZFP36, ID2, MEDAG, RUNX1T1, FOXO1, RORA, NR1D1, TMEM64, CREBL2, SIRT2, TGFB1, LRP3, FTO, YAP1, SMAD3, CARM1, WNT5A, LRP5, ASXL2, WDFY2, FRZB, TRPM4, ANKRD26, TRIB2, GPS2, ASXL1, TAF8, PPARD, SIRT6, CREB1, ENPP1, AKT1, SYAP1, FERMT2, TRIO, XBP1, ADIRF	GO_Biological_Process_2023	0.873	0.0463171	2.06001	0.25342	45	0.2591	29/52
Defective B3GAT3 Causes JDSSDHD R-HSA-3560801	DCN, VCAN, SDC1, GPC3, HSPG2, GPC6, SDC3, GPC1, GPC4, B3GAT3, SDC4, AGRN, BGN, SDC2, CSPG4	Reactome_2022	0.584	0.0291252	2.05877	0.436737	15	0.2307	26/46
GAG Synthesis Requires Tetrasaccharide Linker Sequence R-HSA-1971475	DCN, VCAN, SDC1, GPC3, HSPG2, GPC6, SDC3, B4GALT7, GPC1, GPC4, B3GAT3, XYLT1, SDC4, AGRN, BGN, SDC2, CSPG4	Reactome_2022	0.585	0.0284348	2.05808	0.417197	17	0.2307	17/20
Cellular Response To Hypoxia (GO:0071456)	BNIP3L, ZFP36L1, NDRG1, RGCC, P4HB, PTGIS, FAM162A, SFRP1, LMNA, BAD, PGK1, TWIST1, BNIP3, EGLN3, PLK3, RORA, STUB1, HILPDA, SIRT2, TGFB1, TBL2, MLST8, KCND2, HYOU1, EGLN1, HMOX1, AK4, MYC, MDM4, MTOR, HIPK2, TP53, VEGFA, NOTCH1, VHL, MDM2, PINK1, NPEPPS, HIF1A, UBQLN1, HP1BP3, NOP53, EPAS1	GO_Biological_Process_2023	0.879	0.0474178	2.05412	0.259086	43	0.3702	28/51
Negative Regulation Of Inflammatory Response (GO:0050728)	SELENOS, TNFAIP6, TNFRSF1A, MDK, IGF1, GRN, GSTP1, PTGIS, KLF4, STAT3, C1QTNF3, IL33, SIRPA, VPS35, FYN, METRNL, RORA, NR1D1, FNDC4, SHARPIN, MAPK7, YES1, SLC39A8, CD200, MKRN2, NR1H3, PTGER4, PLK2, APOE, AHR, RB1, TNFAIP3, TRIM65, GPS2, PPARD, LPCAT3, PLCG1, FURIN, PTPN2, CYLD, FXR1, MAPK14, ARNT, RPS19	GO_Biological_Process_2023	0.886	0.0476326	2.05138	0.262267	44	0.4664	36/64
Regulation Of BMP Signaling Pathway (GO:0030510)	SFRP4, NBL1, TNFAIP6, FSTL1, UBE2D3, SULF1, GREM1, TWSG1, BMP4, SKI, SPART, SKIL, UBE2D1, FST, BMPR2, CHRDL1, SMAD7, FSTL3, ENG, ZNF423, FBXL15, SMURF2, SMURF1, TRIM33, LEMD3, HIPK2, NOTCH1, CRIM1, SMAD4, CHRD, XIAP, NUMA1, SMAD2, RBPMS2, RBPJ	GO_Biological_Process_2023	0.888	0.047089	2.05006	0.286606	35	0.2575	167/302
Keratan Sulfate Biosynthesis R-HSA-2022854	ST3GAL4, LUM, OMD, OGN, FMOD, B4GALT1, PRELP, B4GALT4, B4GALT5, ST3GAL1, B4GAT1, B4GALT3, ST3GAL2, ST3GAL3, B3GNT2, B4GALT2	Reactome_2022	0.607	0.0293558	2.04979	0.417613	16	0.3957	27/49
Negative Regulation Of Cell Differentiation (GO:0045596)	CCDC85B, WWTR1, SFRP2, SNAI2, CALR, COL5A1, COL5A2, SPRY1, ZFP36L2, SOX4, TNFAIP6, EFEMP1, TWIST2, TSKU, SFRP1, PTHLH, IGF2, ID2, GREM1, RUNX1T1, TWIST1, NFKBIA, SMARCA2, BMP4, ADAMTS12, SKI, FOXO1, YTHDF2, MEIS2, TGFBR1, RORA, EGFR, TMEM64, TNN, ADIPOR1, TBX5, SIRT2, MAD2L2, CNTN4, SMAD7, PEX2, TGFB1, LRP3, YAP1, ACTB, SMAD3, NR1H2, CTR9, PPP2CA, MEIS1, WNT5A, LRP5, ADAMTS7, SPRED2, NR1H3, LDLRA…	GO_Biological_Process_2023	0.897	0.0487627	2.04173	0.169084	108	0.2591	17/31
Positive Regulation Of Cell Motility (GO:2000147)	CXCL12, DAB2, CTSH, SNAI2, COL1A1, SPHK1, ROR2, MDK, LRRC15, MMP14, PLAU, PDGFD, PHPT1, PDGFRA, PDPN, F2R, SDCBP, TWIST2, IGF1, GRN, GPNMB, SOD2, RHOD, UBE2I, RACK1, LAMB1, HSPA5, THBS1, CNTN1, TWIST1, STAT3, MYADM, ACVR1, SEMA3C, PDGFC, CIB1, PPP3CA, TGFBR1, EGFR, CFAP20, CPNE3, CCDC25, HAS2, TGFB1, STX4, SMO, RDX, CXCL16, ELP5, CEMIP, TRADD, RIPOR1, SEMA3D, F10, ELP6, LEF1, TRIM32, SPRY2, ADRA2…	GO_Biological_Process_2023	0.903	0.0494652	2.03576	0.161189	116	0.1946	27/49
Endoplasmic Reticulum To Cytosol Transport (GO:1903513)	SELENOS, SEC61B, ERLEC1, HERPUD1, HSP90B1, OS9, VCP, DERL2, DERL1, SYVN1, FAF2, TMEM129, NPLOC4, UFD1, SEL1L	GO_Biological_Process_2023	0.904	0.0488095	2.03511	0.441858	15	0.2923	36/71
Biosynthesis Of N-glycan Precursor (Dolichol LLO) And Transfer To Protein R-HSA-446193	ST3GAL4, GFPT2, UAP1, CTSA, DPM2, ALG5, NANS, DPM3, PGM3, PMM1, GMPPB, FUOM, ALG3, GMPPA, GLB1, SLC17A5, ALG2, SLC35C1, ST3GAL1, ST3GAL5, GNPNAT1, ALG12, ST6GAL2, DPM1, MPDU1, ALG14, ALG1, ST3GAL2, DPAGT1, ALG8, ST6GALNAC6, GMDS, DHDDS, ST6GALNAC4, CMAS, ST3GAL3, MVD, ALG13, SRD5A3, NUS1, AMDHD2, PMM2, GFPT1, NAGK	Reactome_2022	0.64	0.0318061	2.03192	0.260648	44	0.4226	129/173
Positive Regulation Of Angiogenesis (GO:0045766)	CYP1B1, CTSH, SFRP2, SPHK1, MYDGF, MTDH, MDK, PKM, ECM1, EMILIN1, EMP2, GRN, PTGIS, SERPINE1, KLF4, PDCD6, THBS1, VEGFD, ITGA5, CNTN1, TWIST1, CD34, JUP, RAMP2, EMC10, NINJ1, TNN, AGGF1, WNT5A, HMOX1, BTG1, CD40, HSPB6, PRKD1, PRKD2, PDCL3, STIM1, AGO2, GAB1, HIPK2, ETS1, ANGPTL4, VEGFA, HIPK1, TNFSF12, SIRT6, RRAS, PDPK1, PLCG1, SASH1, FGF1, SEMA5A, JMJD8, JAK1, RHOB, SMOC2, TJP1, HIF1A, VEGFB, …	GO_Biological_Process_2023	0.914	0.0496651	2.02736	0.220876	64	0.2027	35/62
Hair Follicle Development Cytodifferentiation Stage 3 Of 3 WP2840	TCF4, NOTCH2, PERP, GAS1, FZD1, FOS, JUN, IGF1, SFRP1, CTNNB1, FOSB, CD34, BMP4, EGFR, EGR2, FST, KLK4, SMAD1, TCF3, BMPR1A, LRIG1, GLI2, WNT5A, CD200, LEF1, NFKB1, NFATC1, DKK3, KITLG, NOTCH1, NR3C1, GTPBP4, IGFBP5, CUX1, SMAD4, KRT19, ADAM17, S100A4, PHLDA1, RBPJ	WikiPathways_2024_Human	0.549	0.0359199	2.01202	0.270115	40	0.3812	35/62
Amino Acids Regulate mTORC1 R-HSA-9639288	ATP6V1G1, ATP6V1F, ATP6V0E1, ATP6V0C, SEC13, LAMTOR1, ATP6V0B, LAMTOR5, RHEB, LAMTOR4, LAMTOR3, RRAGA, LAMTOR2, ATP6V1B2, ATP6V1D, RRAGC, ATP6V1E1, ATP6V1A, FNIP1, MLST8, SH3BP4, WDR59, SZT2, MTOR, SEH1L, NPRL2, RRAGB, ITFG2, TCIRG1, BMT2, ATP6V1H, SESN1, NPRL3, FNIP2, ATP6V1C1, ATP6V0D1	Reactome_2022	0.713	0.0367941	2.00435	0.277128	36	0.2797	35/62
Platelet Alpha Granule Lumen (GO:0031093)	CFD, SERPING1, FN1, ISLR, IGF1, SERPINE1, TIMP1, APP, IGF2, THBS1, VEGFD, VTI1B, F13A1, TEX264, QSOX1, CLU, SPARC, TGFB1, PROS1, NHLRC2, ACTN4, VEGFA, OLA1, HGF, GAS6, SCCPDH, MAGED2, VEGFB, ALDOA, TGFB3, PDGFA, TMSB4X, ACTN1, A2M	GO_Cellular_Component_2023	0.323	0.0162655	2.0016	0.289611	34	0.241	35/62
Coated Vesicle Membrane (GO:0030662)	CNIH1, TMED10, TMED2, SEC31A, SEC13, KDELR3, KDELR1, KDELR2, LMAN1, CNIH4, MCFD2, SEC23A, SEC24D, VTI1B, USO1, CNIH3, SEC22B, STX5, SAR1B, SLC30A5, SEC24A, CD74, VTI1A, HLA-G, HLA-F, HLA-DPA1, HLA-B, TMEM199, SEC24C, CD59, GOSR2, SEC24B, HLA-A, SEC16A, HLA-C, B2M, HLA-E	GO_Cellular_Component_2023	0.351	0.0172117	1.98814	0.277729	37	0.2371	42/54
Specific Granule (GO:0042581)	CKAP4, CNN2, PLAUR, PLAU, TIMP2, PGRMC1, LAMTOR1, CTSZ, CYBA, MLEC, KPNB1, TMBIM1, LAMTOR3, CD47, TOM1, JUP, QSOX1, ILF2, LAMTOR2, AGPAT2, PDXK, ATP6V1D, NEU1, ANO6, CLU, CMTM6, TOLLIP, QPCT, STX4, RAB27A, DEGS1, RAP2B, AP1M1, ERP44, CANT1, SCAMP1, DNASE1L1, GHDC, NFKB1, PLD1, BST1, GGH, SLC44A2, ARMC8, STXBP3, STOM, TSPAN14, CD59, ADAM10, MOSPD2, SLC15A4, DNAJC5, VCL, CEP290, NIT2, CYFIP1, CTSD,…	GO_Cellular_Component_2023	0.358	0.0170482	1.98468	0.200665	72	0.2733	12/16
Signaling By TGFB Family Members R-HSA-9006936	WWTR1, COL1A2, LTBP4, TGIF1, TGFBR2, FSTL1, ITGB5, UBA52, UBB, UBC, INHBA, SERPINE1, PPP1CC, UBE2D3, NCOR2, DRAP1, LTBP3, NEDD8, PPP1R15A, SKI, TFDP2, PMEPA1, TGFBR1, SKIL, UBE2D1, STUB1, CDKN2B, FST, BMPR2, CHRDL1, SMAD1, SMAD7, CCNK, ACVRL1, TGFB1, FSTL3, SMAD3, BMPR1A, TFDP1, SMURF2, ACVR2A, MAPK3, UBE2M, MYC, CBL, SRFBP1, SMURF1, CCNT2, HDAC1, TRIM33, ZFYVE9, ZFYVE16, USP15, E2F4, CDK9, PARD3…	Reactome_2022	0.754	0.0402367	1.98403	0.188619	83	0.2591	34/68
Iron Uptake And Transport R-HSA-917937	CYBRD1, ATP6V1G1, ATP6V1F, ATP6V0E1, ATP6V0C, FTL, UBA52, UBB, UBC, ATP6V0B, FTH1, STEAP2, NEDD8, SLC40A1, ATP6V1B2, ATP6V1D, ATP6AP1, ACO1, ATP6V1E1, ATP6V1A, SLC22A17, HMOX1, ATP6V0A1, SLC11A2, ATP6V0A2, CUL1, TCIRG1, MCOLN1, ATP6V1H, IREB2, GLRX3, ALAD, FBXL5, ATP6V1C1, HMOX2, HEPH, ATP6V0D1, CAND1, SKP1, RPS27A	Reactome_2022	0.755	0.039989	1.98171	0.266474	40	0.2598	26/46
Markers Of Kidney Cell Lineage WP5236	DCN, NT5E, FGF7, SFRP1, OSR1, CTNNB1, RSPO3, BMP4, EGLN3, PBX1, AP2B1, SMAD1, TGFB1, FAT4, WNT5A, EGLN1, TNC, PDGFRB, NOTCH1, TBX18, RARA, SMAD5, ACTA2, JAG1	WikiPathways_2024_Human	0.636	0.044362	1.96807	0.335166	24	0.3742	32/42
Platelet Alpha Granule (GO:0031091)	CFD, SERPING1, SERPINE2, THBS2, FN1, ISLR, IGF1, SERPINE1, TIMP1, APP, PCDH7, LHFPL2, IGF2, THBS1, VEGFD, VTI1B, F13A1, TEX264, QSOX1, CLU, SPARC, TGFB1, CD109, PROS1, STXBP1, CYB5R1, NHLRC2, TMX3, ACTN4, VEGFA, STXBP3, OLA1, CD9, HGF, VAMP7, GAS6, SCCPDH, MAGED2, VEGFB, ALDOA, APLP2, PHACTR2, TGFB3, PDGFA, TMSB4X, ACTN1, CD36, A2M	GO_Cellular_Component_2023	0.381	0.0180834	1.96304	0.236601	48	0.1606	27/49
NRF2 Pathway WP2884	SQSTM1, PRDX6, PRDX1, TGFBR2, FTL, EGR1, TXN, GSTP1, SLC39A13, NFE2L2, HSPA1A, DNAJB1, SLC39A7, FTH1, BLVRB, SLC39A1, PGD, GSTM5, SLC2A10, SLC39A10, TGFB1, CBR3, KEAP1, SLC39A8, CES1, GSTM2, CES2, MAFG, MAFF, SLC39A14, HMOX1, GSTA4, ABCC4, SLC2A11, G6PD, SLC2A13, ABCC5, MGST2, HGF, GSTM4, PPARD, PTGR1, SLC39A4, TXNRD1, GCLM, SOD3, SLC39A9, RXRA, SLC2A3, SLC5A3, GPX3, CBR1, GSTM3, SLC6A6, SLC39A6,…	WikiPathways_2024_Human	0.654	0.0445302	1.9594	0.216872	58	0.4054	10/15
Early SARS-CoV-2 Infection Events R-HSA-9772572	CTSL, MAP1LC3B, SDC1, ISCU, GPC3, HSPG2, CHMP4B, GPC6, CHMP2B, CHMP2A, VCP, ZCRB1, SDC3, GPC1, GPC4, CHMP6, SDC4, RB1, NRP1, PIK3C3, AGRN, UVRAG, VHL, FURIN, CHMP7, BECN1, SDC2, DDX5	Reactome_2022	0.786	0.0447233	1.95932	0.312782	28	0.1526	60/144
Adipogenesis WP236	WWTR1, SFRP4, CEBPB, CFD, SPOCK1, MIF, FZD1, IRS2, KLF6, IGF1, CISD1, PTGIS, SERPINE1, NR2F1, NCOR2, LMNA, PLIN2, CTNNB1, NDN, TWIST1, GADD45B, STAT3, IRS1, BMP4, FOXO1, CEBPD, AGPAT2, RORA, EGR2, NRIP1, LPIN2, TGFB1, DDIT3, SMAD3, ZMPSTE24, SOCS3, CDKN1A, NCOA1, BSCL2, FAS, LIFR, SP1, SOCS1, NR1H3, GADD45A, LPL, AHR, MEF2D, RB1, FRZB, MEF2A, E2F4, STAT6, DVL1, NR3C1, STAT5A, PPARD, CREB1, SREBF1…	WikiPathways_2024_Human	0.671	0.0447484	1.95204	0.178211	81	0.268	21/48
Tertiary Granule Membrane (GO:0070821)	ATP6V0C, PLAU, DYNLL1, ATP6AP2, CYBA, LAMTOR3, CD47, SIRPA, LAMTOR2, RAB14, COPB1, ANO6, GAA, CLU, RAP2B, NRAS, PLD1, RAP2C, STOM, TSPAN14, CD59, UBR4, SLC2A3, HGSNAT, SERPINB6, SNAP23, CYSTM1	GO_Cellular_Component_2023	0.426	0.020115	1.93925	0.314343	27	0.2052	18/37
Vitamin D Receptor Pathway WP2877	TIMP2, S100A6, IGFBP3, CDKN2A, KLF4, SFRP1, PTHLH, CDKN2C, VDR, JUNB, GXYLT2, SERPINB1, FOXO1, NINJ1, CDKN2B, HILPDA, PRDM1, NRIP1, TGFB1, ADAMTS5, ID1, CDKN1A, LGALS9, SATB1, LRRC8A, STAM, TIMP3, LRP5, CD200, PTGER4, CD40, G6PD, GADD45A, CDKN1B, MYC, BCL6, CCND1, TRAK1, TNFAIP3, ATP2B1, TPM1, LPGAT1, CD9, MYO9B, CLEC16A, PPARD, ID4, MX2, IGFBP5, CLPTM1L, ADGRE5, S100A4, CCNC, RXRA, HIF1A, CLMN, …	WikiPathways_2024_Human	0.694	0.0460789	1.93918	0.219323	57	0.4664	30/41
ER To Golgi Transport Vesicle Membrane (GO:0012507)	CNIH1, TMED10, TMED2, SEC31A, SEC13, LMAN1, CNIH4, MCFD2, SEC23A, PDCD6, SEC24D, SAR1A, VTI1B, TMED7, USO1, CNIH3, SEC22B, STX5, SAR1B, SLC30A5, SEC24A, CD74, VTI1A, HLA-G, HLA-F, HLA-DPA1, HLA-B, SEC23B, SEC24C, CD59, GOSR2, SEC24B, PEF1, HLA-A, SEC16A, HLA-C, B2M, HLA-E	GO_Cellular_Component_2023	0.454	0.0213516	1.92439	0.264186	38	0.2371	67/271
Ficolin-1-Rich Granule Membrane (GO:0101003)	ATP6V0C, CD55, TMEM179B, DYNLL1, LGALS3, LAMTOR1, ATP6AP2, LAMP1, LAMP2, PRCP, SIRPA, COPB1, GAA, CLU, ARL8A, DSP, ATP6V0A1, DYNC1LI1, TCIRG1, CD58, VPS35L, AP2A2, UBR4, DIAPH1, SLC2A3, SERPINB6, RAC1, RHOA	GO_Cellular_Component_2023	0.519	0.0248077	1.89086	0.295799	28	0.2052	30/69
Serine/Threonine Protein Kinase Complex (GO:1902554)	CDK4, CCNI, TGFBR2, AZI2, CKS1B, CCNG1, TGFBR1, CCNG2, TANK, CCNY, CDK14, CCND3, CDKN1A, CNPPD1, CAB39, ACVR2A, CCNQ, STRADB, STK11, CCND1, CDK6, CCNL2, CDK5, PARD3, TBK1, CCNC, CDK16, CCND2, PRKCI	GO_Cellular_Component_2023	0.59	0.0295277	1.85719	0.285408	29	0.4742	53/76
Golgi-associated Vesicle (GO:0005798)	CHIC2, SPG21, TMED10, TMED2, TMED9, GJA1, ITM2B, APP, STEAP2, TGOLN2, RAB14, GOPC, BACE1, COPB1, CCDC115, SPPL2A, RAB8B, SPPL3, ATP7A, SPPL2B, PI4KA, ZDHHC17, RHOQ, FURIN, LRRK2, RAB8A, IGF2R, PKD1, RAB13, SCFD1	GO_Cellular_Component_2023	0.593	0.0291167	1.8543	0.284063	30	0.217	26/47
Vesicle (GO:0031982)	ANXA2, ANXA1, AHNAK, CTSF, BASP1, COL6A2, COL6A3, SERPINE2, COL12A1, MGAT1, PKM, RAB34, OLFML3, OGN, FBLN2, GDI2, EFEMP2, SDCBP, TSPAN4, GSTP1, UBA52, UBB, CST3, HSPA1A, DPP7, PRELP, VAPA, GNAI2, CLTC, CD81, ANXA4, ABCA1, HSPA1B, VTI1B, MYO1D, TUBB2A, RAB11A, CIB1, EDIL3, APPL1, DNAJC3, PDCD6IP, EGFR, STX5, RAB4A, SLC30A7, BIN1, HAS2, MVB12A, ACTB, PCMT1, STX8, RIPOR1, RAB21, F3, CYB561D2, RIPK2,…	GO_Cellular_Component_2023	0.661	0.0342466	1.81955	0.136417	134	0.1644	45/56
Basement Membrane (GO:0005604)	CCDC80, COL15A1, FBN1, EFEMP2, LAMA2, HSPG2, HMCN1, NID1, COL8A2, LAMB1, ANG, NID2, LOXL2, CASK, TNC, AGRN, DST, DAG1, THBS4, ERBIN, CD151, SMOC2, LAMB2, LAMA4, LAMC1, PXDN, LAMA5, COL4A2, COL4A1	GO_Cellular_Component_2023	0.694	0.0363546	1.80439	0.275373	29	0.1739	34/60
Transport Vesicle Membrane (GO:0030658)	CNIH1, TMED10, TMED2, RAB1A, SEC31A, SEC13, LMAN1, CNIH4, MCFD2, SEC23A, SEC24D, VTI1B, USO1, CNIH3, SEC22B, STX5, SAR1B, SLC30A5, SEC24A, CD74, VTI1A, HLA-G, HLA-F, HLA-DPA1, HLA-B, SEC24C, CD59, GOSR2, SEC24B, HLA-A, SEC16A, HLA-C, VAMP2, B2M, HLA-E	GO_Cellular_Component_2023	0.777	0.0447983	1.76089	0.24974	35	0.2371	91/286
Rough Endoplasmic Reticulum (GO:0005791)	CKAP4, PKM, SEC62, PTGDS, RPL4, LRPAP1, HM13, RAB14, RANGRF, MACO1, PSEN1, SPPL3, TMCC1, STX17, PSMD2, SUCO, UBA1	GO_Cellular_Component_2023	0.792	0.0452942	1.7547	0.353138	17	0.4123	36/65

## Sheet: S4
Table S4: Functional and Pathway Enrichment Analysis of CAF4
Term	Matched genes	Database	p-value	FDR	NES	ES	Gene count	Gene percent	Tag percent
Formation Of A Pool Of Free 40S Subunits R-HSA-72689	RPS27L, EIF3G, EIF3F, EIF3K, RSL24D1, EIF3D, RPL36AL, RPL22L1, EIF3A, EIF3L, EIF3I, EIF3M, EIF3E, EIF3H, RPL23, EIF3J, RPS11, MRPL13, RPL27, RPS20, RPL26L1, RPL31, RPL4, RPL7, UBA52, RPL27A, RPL26, RPL38, RPL36A, RPS16, RPLP1, FAU, RPSA, RPL13A, RPS5, RPS25, RPL5, RPL10A, RPL9, RPL22, RPL18, RPL14, RPL21, RPL23A, RPS9, RPS7, RPS17, RPS2, RPL39L, RPL35, RPS29, RPL15, RPL6, RPS21, RPS10, RPL35A, RP…	Reactome_2022	0	0	8.54922	0.755846	93	0.2318	91/93
L13a-mediated Translational Silencing Of Ceruloplasmin Expression R-HSA-156827	RPS27L, EIF3G, EIF3F, EIF3K, RSL24D1, EIF3D, EIF2S2, EIF4G1, RPL36AL, RPL22L1, EIF3A, EIF3L, EIF3I, EIF3M, EIF3E, EIF2S3, EIF3H, RPL23, EIF3J, RPS11, MRPL13, RPL27, EIF4E, EIF4B, RPS20, RPL26L1, RPL31, RPL4, RPL7, UBA52, RPL27A, RPL26, RPL38, RPL36A, RPS16, RPLP1, FAU, RPSA, RPL13A, RPS5, RPS25, RPL5, RPL10A, RPL9, RPL22, RPL18, RPL14, RPL21, RPL23A, RPS9, RPS7, RPS17, RPS2, RPL39L, RPL35, RPS29,…	Reactome_2022	0	0	8.53827	0.719599	103	0.2318	97/103
GTP Hydrolysis And Joining Of 60S Ribosomal Subunit R-HSA-72706	RPS27L, EIF3G, EIF3F, EIF3K, RSL24D1, EIF3D, EIF2S2, EIF4G1, RPL36AL, RPL22L1, EIF3A, EIF3L, EIF3I, EIF3M, EIF3E, EIF5B, EIF2S3, EIF3H, RPL23, EIF3J, RPS11, MRPL13, RPL27, EIF4E, EIF4B, RPS20, RPL26L1, RPL31, RPL4, RPL7, UBA52, RPL27A, RPL26, RPL38, RPL36A, RPS16, RPLP1, FAU, RPSA, RPL13A, RPS5, RPS25, RPL5, RPL10A, RPL9, RPL22, RPL18, RPL14, RPL21, RPL23A, RPS9, RPS7, RPS17, RPS2, RPL39L, RPL35,…	Reactome_2022	0	0	8.39456	0.710514	104	0.2318	97/104
Eukaryotic Translation Elongation R-HSA-156842	RPS27L, RSL24D1, RPL36AL, RPL22L1, EEF1D, RPL23, RPS11, MRPL13, RPL27, RPS20, RPL26L1, RPL31, RPL4, EEF1B2, RPL7, UBA52, RPL27A, RPL26, RPL38, RPL36A, RPS16, EEF1A1, RPLP1, FAU, RPSA, EEF2, RPL13A, RPS5, RPS25, RPL5, RPL10A, RPL9, RPL22, EEF1G, RPL18, RPL14, RPL21, RPL23A, RPS9, RPS7, RPS17, RPS2, RPL39L, RPL35, RPS29, RPL15, RPL6, RPS21, RPS10, RPL35A, RPL37A, RPS15, RPLP0, RPL7A, RPS12, RPLP2, …	Reactome_2022	0	0	8.31522	0.776793	85	0.2318	85/85
Peptide Chain Elongation R-HSA-156902	RPS27L, RSL24D1, RPL36AL, RPL22L1, RPL23, RPS11, MRPL13, RPL27, RPS20, RPL26L1, RPL31, RPL4, RPL7, UBA52, RPL27A, RPL26, RPL38, RPL36A, RPS16, EEF1A1, RPLP1, FAU, RPSA, EEF2, RPL13A, RPS5, RPS25, RPL5, RPL10A, RPL9, RPL22, RPL18, RPL14, RPL21, RPL23A, RPS9, RPS7, RPS17, RPS2, RPL39L, RPL35, RPS29, RPL15, RPL6, RPS21, RPS10, RPL35A, RPL37A, RPS15, RPLP0, RPL7A, RPS12, RPLP2, RPS6, RPL11, RPS27A, R…	Reactome_2022	0	0	8.27397	0.776485	82	0.2318	82/82
Cap-dependent Translation Initiation R-HSA-72737	RPS27L, EIF3G, EIF3F, EIF3K, RSL24D1, EIF3D, EIF2S2, EIF4G1, RPL36AL, RPL22L1, EIF3A, EIF3L, EIF3I, EIF3M, EIF3E, EIF5B, EIF2S3, EIF4EBP1, EIF3H, RPL23, EIF3J, RPS11, MRPL13, RPL27, EIF4E, EIF4B, RPS20, RPL26L1, RPL31, RPL4, RPL7, UBA52, RPL27A, RPL26, RPL38, RPL36A, RPS16, RPLP1, FAU, RPSA, RPL13A, RPS5, RPS25, RPL5, RPL10A, RPL9, RPL22, RPL18, RPL14, RPL21, RPL23A, RPS9, RPS7, RPS17, RPS2, RPL3…	Reactome_2022	0	0	8.12524	0.669773	111	0.2318	99/111
Eukaryotic Translation Termination R-HSA-72764	TRMT112, RPS27L, RSL24D1, RPL36AL, RPL22L1, RPL23, RPS11, MRPL13, RPL27, RPS20, RPL26L1, RPL31, RPL4, RPL7, UBA52, RPL27A, RPL26, RPL38, RPL36A, ETF1, RPS16, RPLP1, FAU, RPSA, RPL13A, RPS5, RPS25, RPL5, RPL10A, RPL9, RPL22, RPL18, RPL14, RPL21, RPL23A, RPS9, RPS7, RPS17, RPS2, RPL39L, RPL35, RPS29, RPL15, RPL6, RPS21, RPS10, RPL35A, RPL37A, RPS15, RPLP0, RPL7A, RPS12, RPLP2, RPS6, RPL11, RPS27A, …	Reactome_2022	0	0	8.10166	0.752616	84	0.2318	82/84
Nonsense Mediated Decay (NMD) Independent Of Exon Junction Complex (EJC) R-HSA-975956	RPS27L, RSL24D1, EIF4G1, RPL36AL, RPL22L1, RPL23, RPS11, MRPL13, RPL27, RPS20, RPL26L1, RPL31, RPL4, RPL7, UBA52, RPL27A, RPL26, RPL38, RPL36A, ETF1, RPS16, RPLP1, FAU, RPSA, RPL13A, RPS5, RPS25, RPL5, RPL10A, RPL9, RPL22, RPL18, RPL14, RPL21, RPL23A, RPS9, RPS7, RPS17, RPS2, RPL39L, RPL35, RPS29, RPL15, PABPC1, RPL6, RPS21, RPS10, RPL35A, RPL37A, RPS15, RPLP0, RPL7A, RPS12, RPLP2, RPS6, RPL11, R…	Reactome_2022	0	0	8.07049	0.730492	87	0.2318	83/87
Cytoplasmic Ribosomal Proteins WP477	RPL17, RPL23, RPS11, RPL27, RPS20, RPL31, RPL4, RPL7, RPS6KB2, UBA52, RPL27A, RPL24, RPL26, RPL38, RPL36A, RPS16, RPLP1, FAU, RPSA, RPL13A, RPS5, RPS25, RPL5, RPL10A, RPL9, RPL22, RPL18, RPL14, RPL21, RPL23A, RPS9, RPS6KA2, RPS7, RPS17, RPS2, RPL35, RPS29, RPL15, RPL6, RPS21, RPS10, RPS26, RPL35A, RPL37A, RPS15, RPLP0, RPL7A, RPS12, RPLP2, RPS6, RPL11, RPS27A, RPL29, RPL3, RPS3, RPL19, RPL18A, RP…	WikiPathways_2024_Human	0	0	7.93276	0.740579	84	0.2318	81/84
Selenocysteine Synthesis R-HSA-2408557	RPS27L, RSL24D1, RPL36AL, RPL22L1, RPL23, RPS11, MRPL13, RPL27, RPS20, RPL26L1, RPL31, RPL4, RPL7, UBA52, RPL27A, RPL26, RPL38, RPL36A, RPS16, RPLP1, FAU, RPSA, RPL13A, RPS5, RPS25, RPL5, RPL10A, RPL9, RPL22, RPL18, RPL14, RPL21, RPL23A, RPS9, RPS7, RPS17, RPS2, RPL39L, RPL35, RPS29, RPL15, RPL6, RPS21, RPS10, RPL35A, RPL37A, RPS15, RPLP0, RPL7A, RPS12, RPLP2, RPS6, RPL11, RPS27A, RPL29, RPL3, RP…	Reactome_2022	0	0	7.92327	0.740046	83	0.2318	80/83
Cytoplasmic Translation (GO:0002181)	RWDD1, RPL36AL, RPL22L1, EIF3I, EIF3M, RPL17, MRPS12, RPS11, RPL27, RPS20, RPL26L1, RPL31, RPL4, RPL7, UBA52, RPL27A, RPL24, RPL26, RPL38, ETF1, RPS16, RPLP1, FAU, RPSA, RACK1, RPL13A, RPS5, RPS25, RPL5, RPL10A, RPL9, RPL22, RPL18, RPL14, RPL21, RPL23A, RPS9, RPS7, RPS17, RPS2, RPL35, RPS29, RPL15, RPL6, RPS21, RPS10, RPS26, RPL35A, RPL37A, RPS15, RPLP0, RPL7A, RPLP2, RPS6, RPL11, RPS27A, RPL29, …	GO_Biological_Process_2023	0	0	7.87918	0.710681	91	0.2318	85/91
Viral mRNA Translation R-HSA-192823	RPS27L, RSL24D1, RPL36AL, RPL22L1, BLOC1S6, RPL23, RPS11, MRPL13, RPL27, RPS20, RPL26L1, RPL31, RPL4, RPL7, UBA52, RPL27A, RPL26, RPL38, RPL36A, RPS16, RPLP1, FAU, RPSA, RPL13A, RPS5, RPS25, RPL5, RPL10A, RPL9, RPL22, RPL18, RPL14, RPL21, RPL23A, RPS9, RPS7, RPS17, RPS2, RPL39L, RPL35, RPS29, RPL15, RPL6, RPS21, RPS10, RPL35A, RPL37A, RPS15, RPLP0, RPL7A, RPS12, RPLP2, RPS6, RPL11, RPS27A, RPL29,…	Reactome_2022	0	0	7.85937	0.729205	85	0.2318	81/85
Translation (GO:0006412)	MRPL57, MRPS21, RWDD1, GADD45GIP1, MRPL20, MRPL27, MRPL33, AURKAIP1, MRPL41, EIF4G1, RPL36AL, MRPL55, RPL22L1, MRPL51, MRPL3, EIF5A, MRPS18C, MRPL40, MRPS34, RPL17, MRPL11, MRPS15, MRPL36, MRPL52, MRPS16, MRPL54, MRPS12, MRPL28, CHCHD1, EEF1D, TNIP1, EIF4EBP2, MRPL24, RPS11, MRPL13, RPL27, DAP3, MRPL37, ABCF1, RPS20, RPL26L1, RPL31, MRPL2, MRPS23, MRPL9, RPL4, MRPL21, EEF1B2, RPL7, MRPL47, IARS2,…	GO_Biological_Process_2023	0	0	7.76692	0.47808	192	0.2318	134/192
Response Of EIF2AK4 (GCN2) To Amino Acid Deficiency R-HSA-9633012	RPS27L, RSL24D1, EIF2S2, RPL36AL, RPL22L1, EIF2S3, RPL23, RPS11, MRPL13, RPL27, RPS20, RPL26L1, RPL31, RPL4, RPL7, UBA52, RPL27A, RPL26, RPL38, RPL36A, RPS16, RPLP1, FAU, RPSA, RPL13A, RPS5, RPS25, RPL5, RPL10A, RPL9, RPL22, RPL18, RPL14, RPL21, IMPACT, RPL23A, RPS9, RPS7, RPS17, RPS2, RPL39L, RPL35, RPS29, RPL15, RPL6, RPS21, RPS10, RPL35A, RPL37A, RPS15, RPLP0, RPL7A, RPS12, RPLP2, RPS6, RPL11,…	Reactome_2022	0	0	7.74061	0.688439	91	0.2318	83/91
Regulation Of Expression Of SLITs And ROBOs R-HSA-9010553	PSMB1, RPS27L, UBB, PSMA7, PSMB5, SEM1, RBX1, ELOC, PSMC5, PSME1, PSMB3, RSL24D1, PSMB2, PSMC3, EIF4G1, RPL36AL, PSMD4, RPL22L1, PSMB9, PSMB10, PSMB4, ELOB, PSME2, PSMD2, PSMC4, PSMA3, PSMC2, PSMA5, PSMD13, PSMD3, RPL23, RPS11, MRPL13, RPL27, PSMA1, RPS20, RPL26L1, RPL31, RPL4, RPL7, UBA52, CASC3, RPL27A, RPL26, PSMD14, RPL38, RPL36A, ETF1, RPS16, RPLP1, PSME3, FAU, RPSA, RPL13A, RPS5, RPS25, RPL…	Reactome_2022	0	0	7.70026	0.538727	150	0.2318	114/150
Translation R-HSA-72766	TRMT112, SSR4, SEC11A, RPS27L, SEC61B, EIF3G, SRP14, MRPL57, MRPS21, SEC61G, EIF3F, GADD45GIP1, MRPL20, EIF3K, RSL24D1, MRPL33, AURKAIP1, EIF3D, MRPL41, EIF2S2, EIF4G1, OXA1L, RPL36AL, MRPL55, RPL22L1, EIF3A, MRPS36, MRPL51, EIF3L, EIF3I, MRPL3, EIF3M, MRPS18C, EIF3E, MRPL40, MRPS34, EIF5B, MRPL11, MRPS15, EIF2S3, MRPL36, MRPL52, MRPS16, EIF4EBP1, MRPL54, EIF3H, CHCHD1, EEF1D, RPL23, EIF3J, MRPL2…	Reactome_2022	0	0	7.56328	0.42931	233	0.2318	151/233
Selenoamino Acid Metabolism R-HSA-2408522	RPS27L, RSL24D1, RPL36AL, RPL22L1, HNMT, RPL23, RPS11, MRPL13, RPL27, RPS20, RPL26L1, RPL31, RPL4, RPL7, UBA52, AHCY, RPL27A, RPL26, RPL38, RPL36A, RPS16, RPLP1, FAU, RPSA, RPL13A, RPS5, RPS25, RPL5, RPL10A, RPL9, RPL22, RPL18, RPL14, RPL21, RPL23A, RPS9, RPS7, RPS17, RPS2, RPL39L, RPL35, RPS29, RPL15, RPL6, RPS21, RPS10, RPL35A, RPL37A, RPS15, RPLP0, RPL7A, RPS12, RPLP2, RPS6, RPL11, RPS27A, RPL…	Reactome_2022	0	0	7.47826	0.677317	91	0.2318	82/91
Peptide Biosynthetic Process (GO:0043043)	MRPS21, MRPL27, MRPL41, EIF4G1, RPL36AL, MRPL55, MRPL51, MRPL3, MRPS18C, RPL17, MRPL11, MRPS15, MRPL36, MRPL52, MRPS16, MRPS12, MRPL28, TNIP1, EIF4EBP2, MRPL24, RPS11, MRPL13, RPL27, MRPL37, RPS20, RPL31, MRPL9, RPL4, RPL7, PABPC4, RPS6KB2, RPL27A, RPL24, RPL26, MRPS33, RPL38, RPS16, EEF1A1, RPLP1, FAU, RPSA, RPL13A, RPS5, RPS25, RPL5, RPL10A, RPL9, RPL22, RPL18, RPL14, RPL21, RPL23A, RPS9, RPS7,…	GO_Biological_Process_2023	0	0	7.46831	0.568446	129	0.2318	102/129
Macromolecule Biosynthetic Process (GO:0009059)	EIF4G2, MRPS21, MRPL27, MRPL41, EIF4G1, RPL36AL, MRPL55, MRPL51, MRPL3, EIF5A, MRPS18C, RPL17, MRPL11, MRPS15, MRPL36, MRPL52, MRPS16, MRPS12, MRPL28, EEF1D, TNIP1, EIF4EBP2, MRPL24, RPS11, MRPL13, RPL27, MRPL37, ABCF1, RPS20, RPL31, MRPL9, RPL4, EEF1B2, RPL7, POLD2, PABPC4, RPS6KB2, RPL27A, RPL24, RPL26, MRPS33, RPL38, RPS16, EEF1A1, RPLP1, FAU, RPSA, EEF2, RPL13A, RPS5, EIF5A2, RPS25, RPL5, RPL…	GO_Biological_Process_2023	0	0	7.43865	0.523322	149	0.2318	111/149
Signaling By ROBO Receptors R-HSA-376176	PSMB1, RPS27L, UBB, PSMA7, CAP1, PSMB5, SEM1, RBX1, ELOC, PSMC5, PSME1, PSMB3, RSL24D1, PSMB2, PSMC3, EIF4G1, RPL36AL, CDC42, PSMD4, RPL22L1, PSMB9, RHOA, PSMB10, PSMB4, ELOB, PSME2, PSMD2, PSMC4, ENAH, PSMA3, PSMC2, PSMA5, PSMD13, PFN1, PSMD3, RPL23, RPS11, MRPL13, RPL27, PFN2, PSMA1, RPS20, RPL26L1, RPL31, RPL4, RPL7, UBA52, CASC3, RPL27A, RPL26, PSMD14, VASP, RPL38, RPL36A, ETF1, RPS16, RPLP1,…	Reactome_2022	0	0	7.23768	0.464362	178	0.2318	122/178
Electron Transport Chain OXPHOS System In Mitochondria WP111	ATP5MC3, COX5B, NDUFB10, NDUFC1, ATP5F1B, COX6A1, NDUFB4, NDUFAB1, ATP5PF, NDUFS5, ATP5PB, NDUFB9, NDUFA4, ATP5F1C, UQCR10, NDUFA6, COX7A2, COX6B1, NDUFB6, NDUFB7, COX7A2L, NDUFS8, ATP5MC2, NDUFA12, ATP5F1A, ATP5IF1, NDUFA5, COX5A, SLC25A6, COX7C, SDHC, ATP5F1D, NDUFS4, ATP5MG, NDUFB2, NDUFA1, COX7B, UQCRC2, COX4I1, NDUFA3, NDUFB1, COX7A1, ATP5PD, NDUFS3, NDUFB5, COX8A, NDUFS6, ATP5MF, NDUFA11, N…	WikiPathways_2024_Human	0	0	7.20551	0.69373	81	0.1408	67/81
SRP-dependent Cotranslational Protein Targeting To Membrane R-HSA-1799339	SSR4, SEC11A, RPS27L, SEC61B, SRP14, SEC61G, RSL24D1, RPL36AL, RPL22L1, RPL23, RPS11, MRPL13, RPL27, RPS20, RPL26L1, RPL31, RPL4, RPL7, UBA52, RPL27A, RPL26, RPL38, RPL36A, RPS16, RPLP1, FAU, RPSA, RPL13A, RPS5, RPS25, RPL5, RPL10A, RPL9, RPL22, RPL18, RPL14, RPL21, RPL23A, RPS9, RPS7, RPS17, RPS2, RPL39L, RPL35, RPS29, RPL15, RPL6, RPS21, RPS10, RPL35A, RPL37A, RPS15, RPLP0, RPL7A, RPS12, RPLP2,…	Reactome_2022	0	0	7.15071	0.601503	103	0.2318	85/103
Nonsense Mediated Decay (NMD) Enhanced By Exon Junction Complex (EJC) R-HSA-975957	RPS27L, PPP2R1A, RSL24D1, EIF4G1, RPL36AL, RPL22L1, RPL23, RPS11, MRPL13, RPL27, RPS20, RPL26L1, RPL31, RPL4, RPL7, UBA52, CASC3, RPL27A, RPL26, RPL38, RPL36A, ETF1, RPS16, RPLP1, FAU, RPSA, RPL13A, RPS5, RPS25, RPL5, MAGOHB, RPL10A, RPL9, RPL22, RPL18, RPL14, RPL21, RPL23A, RPS9, RPS7, RPS17, RPS2, RPL39L, RPL35, RPS29, RPL15, PABPC1, RPL6, RPS21, RPS10, RPL35A, RPL37A, RPS15, RPLP0, RPL7A, RPS1…	Reactome_2022	0	0	6.95377	0.587624	106	0.2318	86/106
Metabolism Of Amino Acids And Derivatives R-HSA-71291	PSMB1, RPS27L, PSMA7, OAZ1, PSMB5, NDUFAB1, SEM1, PSMC5, PSME1, PSMB3, RSL24D1, PSMB2, SERINC1, PSMC3, GRHPR, RPL36AL, PSMD4, RPL22L1, PSMB9, PSMB10, ETHE1, PSMB4, HNMT, ADI1, PSME2, TXN2, PSMD2, PSMC4, PSMA3, PSMC2, PSMA5, PSMD13, PCBD1, ECHS1, PSMD3, HSD17B10, RPL23, RPS11, MRPL13, RPL27, PSMA1, GCSH, NMRAL1, RPS20, RPL26L1, RPL31, PYCR1, RPL4, PDHA1, ENOPH1, RPL7, DIO2, UBA52, AHCY, RPL27A, RP…	Reactome_2022	0	0	6.90169	0.42225	209	0.2448	137/209
Influenza Viral RNA Transcription And Replication R-HSA-168273	RPS27L, HSP90AA1, TPR, POLR2I, POLR2F, POLR2E, RSL24D1, POLR2G, RPL36AL, RPL22L1, BLOC1S6, POLR2K, POLR2J, RPL23, POLR2L, RPS11, MRPL13, RPL27, GTF2F1, RPS20, RPL26L1, RPL31, RPL4, RPL7, UBA52, PARP1, RPL27A, RPL26, RPL38, RPL36A, RPS16, RPLP1, FAU, RPSA, RPL13A, RPS5, RPS25, RPL5, RPL10A, RPL9, RPL22, RPL18, RPL14, RPL21, RPL23A, RPS9, RPS7, RPS17, RPS2, RPL39L, RPL35, RPS29, RPL15, RPL6, RPS21,…	Reactome_2022	0	0	6.89994	0.536986	121	0.2318	92/121
Influenza Infection R-HSA-168255	RPS27L, CLTA, HSP90AA1, CANX, TPR, POLR2I, RAN, POLR2F, POLR2E, RSL24D1, SLC25A6, POLR2G, RPL36AL, RPL22L1, BLOC1S6, POLR2K, POLR2J, RPL23, POLR2L, RPS11, MRPL13, RPL27, GTF2F1, RPS20, RPL26L1, RPL31, RPL4, RPL7, UBA52, PARP1, RPL27A, RPL26, RPL38, RPL36A, RPS16, RPLP1, FAU, RPSA, RPL13A, RPS5, RPS25, RPL5, RPL10A, RPL9, RPL22, ISG15, RPL18, RPL14, RPL21, RPL23A, RPS9, RPS7, RPS17, RPS2, RPL39L, …	Reactome_2022	0	0	6.58483	0.484874	137	0.2318	97/137
Mitochondrial Inner Membrane (GO:0005743)	ATP5MC3, SLC25A3, COX5B, NDUFB10, NDUFC1, ATP5F1B, COX6A1, NDUFB4, NDUFAB1, ATP5PF, NDUFS5, MRPL57, ATP5PB, MRPS21, NDUFB9, NDUFA4, ATP5F1C, UQCR10, NDUFA6, STMP1, COX6B1, NDUFB6, NDUFB7, GADD45GIP1, COX7A2L, MRPL20, MRPL27, ATP5MC2, MRPL33, AURKAIP1, NDUFB11, NDUFA12, COA3, ATP5F1A, MRPL41, NDUFA5, COX5A, SLC25A6, COX7C, SDHC, HSPD1, STOML2, ATP5F1D, CYCS, NDUFS4, TIMM13, GHITM, ATP5MG, MPC1, MR…	GO_Cellular_Component_2023	0	0	6.40671	0.346718	262	0.1346	123/262
Cellular Respiration (GO:0045333)	COX5B, NDUFB10, NDUFC1, COX6A1, NDUFB4, NDUFAB1, NDUFS5, NDUFB9, NDUFA4, UQCR10, NDUFA6, COX7A2, COX6B1, NDUFB6, NDUFB7, NDUFS8, NDUFB11, NDUFA12, NDUFA5, MDH2, COX5A, COX7C, SDHC, CYCS, NDUFS4, OXA1L, NDUFB2, NDUFA1, COX7B, UQCRC2, COX4I1, NDUFA3, NDUFB1, NDUFS3, NDUFB5, COX8A, NDUFS6, NDUFA11, NDUFA8, NDUFB3, UQCRQ, NDUFA10, NDUFA13, NDUFA2, UQCRH, SURF1, CHCHD5, SDHB, COX6C, NDUFC2, UQCRB, MTF…	GO_Biological_Process_2023	0	0	6.33582	0.631958	72	0.1518	56/72
Respiratory Electron Transport, ATP Synthesis By Chemiosmotic Coupling, Heat Production By Uncoupling Proteins R-HSA-163200	ATP5MC3, COX5B, NDUFB10, NDUFC1, ATP5F1B, COX6A1, NDUFB4, NDUFAB1, ATP5PF, NDUFS5, ATP5PB, NDUFB9, ATP5F1C, UQCR10, NDUFA6, COX6B1, NDUFB6, NDUFB7, COX7A2L, CCNI, NDUFS8, ATP5MC2, NDUFB11, NDUFA12, ATP5F1A, COX14, NDUFA5, COX5A, COX7C, ATP5F1D, CYCS, NDUFS4, ATP5MG, NDUFB2, NDUFA1, COX7B, UQCRC2, COX4I1, NDUFA3, NDUFB1, ATP5PD, NDUFS3, NDUFB5, COX8A, NDUFS6, ATP5MF, COX16, TMEM126B, NDUFA11, NDUF…	Reactome_2022	0	0	6.30951	0.560927	95	0.1408	66/95
Large Ribosomal Subunit (GO:0015934)	RPL36AL, RPL7L1, RPL17, RPL27, RPL26L1, RPL31, RPL4, RPL7, UBA52, RPL27A, RPL24, RPL26, RPL38, RPLP1, RPL13A, RPL5, RPL10A, RPL9, RPL22, RPL18, RPL14, RPL21, RPL23A, RPL39L, RPL35, RPL15, RPL6, RPL35A, RPL37A, RPLP0, RPL7A, RPLP2, RPL11, RPL29, RPL3, RPL19, RPL18A, RPL39, RPL8, RPL13, RPL37, RPL36, RPL32, RPL34, RPL30, RPL28, RPL41, RPL12	GO_Cellular_Component_2023	0	0	6.30003	0.773009	48	0.2318	48/48
Cytosolic Large Ribosomal Subunit (GO:0022625)	RPL36AL, RPL7L1, RPL17, RPL27, RPL26L1, RPL31, RPL4, RPL7, UBA52, RPL27A, RPL24, RPL26, RPL38, RPLP1, RPL13A, RPL5, RPL10A, RPL9, RPL22, RPL18, RPL14, RPL21, RPL23A, RPL39L, RPL35, RPL15, RPL6, RPL35A, RPL37A, RPLP0, RPL7A, RPLP2, RPL11, RPL29, RPL3, RPL19, RPL18A, RPL39, RPL8, RPL13, RPL37, RPL36, RPL32, RPL34, RPL30, RPL28, RPL41, RPL12	GO_Cellular_Component_2023	0	0	6.30003	0.773009	48	0.2318	48/48
rRNA Processing In Nucleus And Cytosol R-HSA-8868773	TRMT112, RPS27L, SNU13, NOP10, NHP2, RSL24D1, RPL36AL, RPL22L1, XRN2, RPL23, RPS11, MRPL13, RPL27, BUD23, RPS20, RPL26L1, RPL31, RPL4, FBL, RPL7, UBA52, UTP11, RPL27A, RPL26, DCAF13, PES1, RPL38, RPL36A, RPS16, RPLP1, NIP7, FAU, RPSA, UTP18, RPL13A, RPS5, RPS25, GAR1, TSR1, RPL5, PELP1, BOP1, RPL10A, RPL9, RPL22, MPHOSPH6, RPL18, RPL14, RPL21, FCF1, RPL23A, RPS9, RRP9, RPS7, PNO1, RPS17, RPS2, RP…	Reactome_2022	0	0	6.2938	0.429818	160	0.2729	111/160
rRNA Processing R-HSA-72312	TRMT112, RPS27L, SNU13, NOP10, NHP2, RSL24D1, RPL36AL, RPL22L1, XRN2, HSD17B10, RPL23, RPS11, MRPL13, RPL27, BUD23, RPS20, RPL26L1, RPL31, RPL4, FBL, RPL7, UBA52, UTP11, RPL27A, RPL26, DCAF13, PES1, RPL38, RPL36A, RPS16, RPLP1, NIP7, FAU, RPSA, UTP18, RPL13A, RPS5, RPS25, GAR1, TSR1, RPL5, PELP1, BOP1, RPL10A, RPL9, RPL22, MPHOSPH6, RPL18, RPL14, RPL21, FCF1, RPL23A, RPS9, RRP9, RPS7, PNO1, RPS17…	Reactome_2022	0	0	6.27577	0.421008	165	0.2729	113/165
Organelle Inner Membrane (GO:0019866)	ATP5MC3, SLC25A3, COX5B, NDUFB10, NDUFC1, ATP5F1B, COX6A1, NDUFB4, NDUFAB1, ATP5PF, NDUFS5, MRPL57, ATP5PB, MRPS21, NDUFB9, NDUFA4, ATP5F1C, UQCR10, NDUFA6, STMP1, COX6B1, NDUFB6, NDUFB7, GADD45GIP1, COX7A2L, MRPL20, MRPL27, ATP5MC2, MRPL33, AURKAIP1, NDUFB11, NDUFA12, COA3, ATP5F1A, CBX3, MRPL41, NDUFA5, COX5A, SLC25A6, COX7C, SDHC, HSPD1, STOML2, ATP5F1D, CYCS, NDUFS4, TIMM13, GHITM, ATP5MG, MP…	GO_Cellular_Component_2023	0	0	6.21158	0.324792	277	0.1346	124/277
Major Pathway Of rRNA Processing In Nucleolus And Cytosol R-HSA-6791226	RPS27L, SNU13, RSL24D1, RPL36AL, RPL22L1, XRN2, RPL23, RPS11, MRPL13, RPL27, BUD23, RPS20, RPL26L1, RPL31, RPL4, FBL, RPL7, UBA52, UTP11, RPL27A, RPL26, DCAF13, PES1, RPL38, RPL36A, RPS16, RPLP1, NIP7, FAU, RPSA, UTP18, RPL13A, RPS5, RPS25, TSR1, RPL5, PELP1, BOP1, RPL10A, RPL9, RPL22, MPHOSPH6, RPL18, RPL14, RPL21, FCF1, RPL23A, RPS9, RRP9, RPS7, PNO1, RPS17, RPS2, RPP38, RPL39L, RPL35, RPS29, R…	Reactome_2022	0	0	6.17817	0.433051	152	0.2729	106/152
Axon Guidance R-HSA-422475	ITGB1, PSMB1, RPS27L, AP2M1, UBB, TLN1, PSMA7, CAP1, SDCBP, CLTA, PSMB5, HSP90AA1, SEM1, RBX1, ELOC, MYL12B, PSMC5, HSPA8, ARPC5, PSME1, PSMB3, RSL24D1, ACTR3, PSMB2, ARPC3, PSMC3, WASL, MSN, EIF4G1, RPL36AL, ARPC2, CDC42, PSMD4, RPL22L1, PSMB9, RHOA, PSMB10, MYH9, SPTAN1, PSMB4, CLTB, ELOB, HSP90AB1, PSME2, PSMD2, MYL12A, RDX, PSMC4, AP2S1, ENAH, PSMA3, PSMC2, ACTR2, PSMA5, PSMD13, PFN1, PSMD3, …	Reactome_2022	0	0	6.17198	0.305964	320	0.2318	168/320
Cellular Response To Starvation R-HSA-9711097	RPS27L, LAMTOR1, LAMTOR5, ATP6V1F, RSL24D1, LAMTOR4, EIF2S2, RPL36AL, RPL22L1, EIF2S3, LAMTOR2, RPL23, RPS11, MRPL13, RPL27, RPS20, RPL26L1, RPL31, RPL4, RPL7, UBA52, RPL27A, RPL26, RPL38, RPL36A, RPS16, RPLP1, FAU, RPSA, RPL13A, RPS5, RPS25, RPL5, RPL10A, RPL9, RPL22, RPL18, RPL14, RPL21, IMPACT, RPL23A, RPS9, RPS7, RPS17, RPS2, RPL39L, RPL35, RPS29, RPL15, RPL6, RPS21, RPS10, RPL35A, RPL37A, RP…	Reactome_2022	0	0	6.1608	0.468858	127	0.2318	88/127
Citric Acid (TCA) Cycle And Respiratory Electron Transport R-HSA-1428517	ATP5MC3, COX5B, NDUFB10, NDUFC1, ATP5F1B, COX6A1, NDUFB4, NDUFAB1, ATP5PF, NDUFS5, ATP5PB, NDUFB9, ATP5F1C, UQCR10, NDUFA6, COX6B1, NDUFB6, NDUFB7, COX7A2L, CCNI, NDUFS8, ATP5MC2, NDUFB11, NDUFA12, ATP5F1A, COX14, NDUFA5, MDH2, COX5A, COX7C, ATP5F1D, CYCS, NDUFS4, ATP5MG, MPC1, NDUFB2, NDUFA1, COX7B, UQCRC2, COX4I1, NDUFA3, NDUFB1, VDAC1, ATP5PD, NDUFS3, NDUFB5, COX8A, NDUFS6, ATP5MF, COX16, TMEM…	Reactome_2022	0	0	6.06943	0.453468	131	0.1421	77/131
Mitochondrial ATP Synthesis Coupled Electron Transport (GO:0042775)	COX5B, NDUFB10, NDUFC1, COX6A1, NDUFB4, NDUFAB1, NDUFS5, NDUFB9, NDUFA4, UQCR10, NDUFA6, COX7A2, COX6B1, NDUFB6, NDUFB7, NDUFS8, NDUFA12, NDUFA5, COX5A, COX7C, SDHC, CYCS, NDUFS4, NDUFB2, NDUFA1, COX7B, UQCRC2, COX4I1, NDUFA3, NDUFB1, NDUFS3, NDUFB5, COX8A, NDUFS6, NDUFA8, NDUFB3, UQCRQ, NDUFA10, SDHD, NDUFA2, UQCRH, SDHB, COX6C, NDUFC2, UQCRB, NDUFV3, UQCR11, COA6, UQCRHL, COX4I2, NDUFAF1, NDUFS…	GO_Biological_Process_2023	0	0	5.93165	0.649191	61	0.1429	48/61
Nervous System Development R-HSA-9675108	ITGB1, PSMB1, RPS27L, AP2M1, UBB, TLN1, PSMA7, CAP1, SDCBP, CLTA, PSMB5, HSP90AA1, SEM1, RBX1, ELOC, MYL12B, PSMC5, HSPA8, ARPC5, PSME1, PSMB3, RSL24D1, ACTR3, PSMB2, ARPC3, PSMC3, WASL, MSN, EIF4G1, RPL36AL, ARPC2, CDC42, PSMD4, RPL22L1, PSMB9, RHOA, PSMB10, MYH9, SPTAN1, PSMB4, CLTB, ELOB, HSP90AB1, PSME2, PSMD2, MYL12A, RDX, PSMC4, AP2S1, ENAH, PSMA3, PSMC2, ACTR2, PSMA5, PSMD13, PFN1, PSMD3, …	Reactome_2022	0	0	5.91725	0.289554	333	0.2456	174/333
Proton Motive Force-Driven ATP Synthesis (GO:0015986)	ATP5MC3, NDUFB10, NDUFC1, ATP5F1B, NDUFB4, NDUFAB1, ATP5PF, NDUFS5, ATP5PB, NDUFB9, ATP5F1C, NDUFA6, NDUFB6, NDUFB7, NDUFS8, ATP5MC2, NDUFB11, NDUFA12, NDUFA5, SDHC, ATP5F1D, NDUFS4, ATP5MG, NDUFB2, NDUFA1, NDUFA3, NDUFB1, ATP5PD, NDUFS3, NDUFB5, NDUFS6, ATP5MF, NDUFA11, NDUFA8, NDUFB3, NDUFA10, SDHD, NDUFA13, NDUFA2, ATP5ME, SDHB, NDUFC2, NDUFV3, ATP5PO, ATP5F1E, NDUFS1, SDHA, NDUFS2, NDUFS7, ND…	GO_Biological_Process_2023	0	0	5.87698	0.697032	52	0.1961	101/180
mRNA Activation Upon Binding Of Cap-Binding Complex And eIFs, Subsequent Binding To 43S R-HSA-72662	RPS27L, EIF3G, EIF3F, EIF3K, EIF3D, EIF2S2, EIF4G1, EIF3A, EIF3L, EIF3I, EIF3M, EIF3E, EIF2S3, EIF4EBP1, EIF3H, EIF3J, RPS11, EIF4E, EIF4B, RPS20, RPS16, FAU, RPSA, RPS5, RPS25, RPS9, RPS7, RPS17, RPS2, RPS29, PABPC1, RPS21, RPS10, RPS15, RPS12, RPS6, RPS27A, RPS3, RPS13, RPS15A, RPS14, RPS27, RPS23, RPS19, RPS24, RPS28, RPS8, RPS4X, RPS3A, EIF3B, EIF2S1, EIF4A1, EIF4H, EIF1AX, EIF4A2	Reactome_2022	0	0	5.87559	0.664631	55	0.1346	43/52
Mitochondrial Membrane (GO:0031966)	ATP5MC3, SLC25A3, COX5B, UBB, NDUFB10, NDUFC1, CYB5R3, ATP5F1B, COX6A1, NDUFB4, NDUFAB1, ATP5PF, NDUFS5, MRPL57, ATP5PB, MRPS21, NDUFB9, NDUFA4, ATP5F1C, UQCR10, NDUFA6, STMP1, COX6B1, NDUFB6, FIS1, NDUFB7, GADD45GIP1, COX7A2L, MRPL20, MRPL27, ATP5MC2, MRPL33, AURKAIP1, NDUFB11, CYB5A, NDUFA12, TSPO, COA3, ATP5F1A, MRPL41, TOMM20, NDUFA5, COX5A, IFI27L2, TMEM14B, SLC25A6, COX7C, SDHC, HSPD1, STOM…	GO_Cellular_Component_2023	0	0	5.86858	0.274546	361	0.2311	49/55
Aerobic Electron Transport Chain (GO:0019646)	COX5B, NDUFB10, NDUFC1, COX6A1, NDUFB4, NDUFAB1, NDUFS5, NDUFB9, NDUFA4, UQCR10, NDUFA6, COX7A2, COX6B1, NDUFB6, NDUFB7, NDUFS8, NDUFA5, COX5A, COX7C, SDHC, CYCS, NDUFS4, NDUFB2, NDUFA1, COX7B, UQCRC2, COX4I1, NDUFA3, NDUFB1, NDUFS3, NDUFB5, COX8A, NDUFS6, NDUFA8, NDUFB3, UQCRQ, NDUFA10, SDHD, NDUFA2, UQCRH, SDHB, COX6C, NDUFC2, UQCRB, NDUFV3, UQCR11, UQCRHL, COX4I2, NDUFAF1, NDUFS1, UQCC3, SDHA,…	GO_Biological_Process_2023	0	0	5.83224	0.643849	59	0.1456	147/361
Formation Of Ternary Complex, And Subsequently, 43S Complex R-HSA-72695	RPS27L, EIF3G, EIF3F, EIF3K, EIF3D, EIF2S2, EIF3A, EIF3L, EIF3I, EIF3M, EIF3E, EIF2S3, EIF3H, EIF3J, RPS11, RPS20, RPS16, FAU, RPSA, RPS5, RPS25, RPS9, RPS7, RPS17, RPS2, RPS29, RPS21, RPS10, RPS15, RPS12, RPS6, RPS27A, RPS3, RPS13, RPS15A, RPS14, RPS27, RPS23, RPS19, RPS24, RPS28, RPS8, RPS4X, RPS3A, EIF3B, EIF2S1, EIF1AX	Reactome_2022	0	0	5.8256	0.709472	47	0.1408	46/59
Translation Initiation Complex Formation R-HSA-72649	RPS27L, EIF3G, EIF3F, EIF3K, EIF3D, EIF2S2, EIF4G1, EIF3A, EIF3L, EIF3I, EIF3M, EIF3E, EIF2S3, EIF3H, EIF3J, RPS11, EIF4E, EIF4B, RPS20, RPS16, FAU, RPSA, RPS5, RPS25, RPS9, RPS7, RPS17, RPS2, RPS29, PABPC1, RPS21, RPS10, RPS15, RPS12, RPS6, RPS27A, RPS3, RPS13, RPS15A, RPS14, RPS27, RPS23, RPS19, RPS24, RPS28, RPS8, RPS4X, RPS3A, EIF3B, EIF2S1, EIF4A1, EIF4H, EIF1AX, EIF4A2	Reactome_2022	0	0	5.80236	0.662509	54	0.2311	44/47
Proton Motive Force-Driven Mitochondrial ATP Synthesis (GO:0042776)	NDUFB10, NDUFC1, ATP5F1B, NDUFB4, NDUFAB1, ATP5PF, NDUFS5, ATP5PB, NDUFB9, ATP5F1C, NDUFA6, NDUFB6, NDUFB7, NDUFS8, NDUFB11, NDUFA12, NDUFA5, SDHC, ATP5F1D, NDUFS4, ATP5MG, NDUFB2, NDUFA1, NDUFA3, NDUFB1, ATP5PD, NDUFS3, NDUFB5, NDUFS6, ATP5MF, NDUFA11, NDUFA8, NDUFB3, NDUFA10, SDHD, NDUFA13, NDUFA2, ATP5ME, SDHB, NDUFC2, NDUFV3, ATP5PO, ATP5F1E, NDUFS1, SDHA, NDUFS2, NDUFS7, NDUFV2, NDUFV1	GO_Biological_Process_2023	0	0	5.78334	0.706632	49	0.2311	48/54
Oxidative Phosphorylation (GO:0006119)	NDUFB10, NDUFC1, ATP5F1B, NDUFB4, NDUFAB1, ATP5PF, NDUFS5, ATP5PB, NDUFB9, ATP5F1C, NDUFA6, NDUFB6, NDUFB7, NDUFS8, NDUFB11, NDUFA12, NDUFA5, SDHC, ATP5F1D, NDUFS4, ATP5MG, NDUFB2, NDUFA1, UQCRC2, NDUFA3, NDUFB1, ATP5PD, NDUFS3, NDUFB5, NDUFS6, ATP5MF, NDUFA11, NDUFA8, NDUFB3, NDUFA10, SDHD, NDUFA13, NDUFA2, UQCRH, ATP5ME, SDHB, NDUFC2, UQCRB, NDUFV3, CHCHD10, ATP5PO, ATP5F1E, C2ORF69, NDUFS1, NI…	GO_Biological_Process_2023	0	0	5.74972	0.653302	57	0.1346	41/49
SARS-CoV-2 Modulates Host Translation Machinery R-HSA-9754678	RPS27L, SNRPG, SNRPB, SNRPD2, SNRPD3, SNRPF, RPS11, SNRPE, RPS20, RPS16, FAU, RPSA, RPS5, RPS25, GEMIN7, RPS9, GEMIN6, RPS7, RPS17, RPS2, RPS29, RPS21, RPS10, RPS15, RPS12, RPS6, RPS27A, RPS3, RPS13, RPS15A, RPS14, RPS27, RPS23, RPS19, RPS24, RPS28, RPS8, RPS4X, RPS3A, GEMIN8	Reactome_2022	0	0	5.64571	0.747853	40	0.141	45/57
Aerobic Respiration (GO:0009060)	NDUFB10, NDUFC1, NDUFB4, NDUFAB1, NDUFS5, NDUFB9, NDUFA6, NDUFB6, NDUFB7, NDUFS8, NDUFB11, NDUFA12, NDUFA5, MDH2, SDHC, ATP5F1D, NDUFS4, OXA1L, NDUFB2, NDUFA1, UQCRC2, NDUFA3, NDUFB1, NDUFS3, NDUFB5, NDUFS6, NDUFA11, NDUFA8, NDUFB3, NDUFA10, NDUFA13, NDUFA2, UQCRH, SURF1, SDHB, NDUFC2, UQCRB, MTFR1L, NDUFV3, BLOC1S1, CHCHD10, C2ORF69, SIRT3, NDUFS1, NIPSNAP2, TEFM, NDUFS2, ME3, NDUFS7, NDUFV2, UQ…	GO_Biological_Process_2023	0	0	5.64165	0.651852	52	0.2311	39/40
Ribosomal Scanning And Start Codon Recognition R-HSA-72702	RPS27L, EIF3G, EIF3F, EIF3K, EIF3D, EIF2S2, EIF4G1, EIF3A, EIF3L, EIF3I, EIF3M, EIF3E, EIF2S3, EIF3H, EIF3J, RPS11, EIF4E, EIF4B, RPS20, RPS16, FAU, RPSA, RPS5, RPS25, RPS9, RPS7, RPS17, RPS2, RPS29, RPS21, RPS10, RPS15, RPS12, RPS6, RPS27A, RPS3, RPS13, RPS15A, RPS14, RPS27, RPS23, RPS19, RPS24, RPS28, RPS8, RPS4X, RPS3A, EIF3B, EIF2S1, EIF4A1, EIF4H, EIF1AX, EIF5, EIF4A2	Reactome_2022	0	0	5.58974	0.643858	54	0.141	41/52
Respiratory Electron Transport R-HSA-611105	COX5B, NDUFB10, NDUFC1, COX6A1, NDUFB4, NDUFAB1, NDUFS5, NDUFB9, UQCR10, NDUFA6, COX6B1, NDUFB6, NDUFB7, COX7A2L, CCNI, NDUFS8, NDUFB11, NDUFA12, COX14, NDUFA5, COX5A, COX7C, CYCS, NDUFS4, NDUFB2, NDUFA1, COX7B, UQCRC2, COX4I1, NDUFA3, NDUFB1, NDUFS3, NDUFB5, COX8A, NDUFS6, COX16, TMEM126B, NDUFA11, NDUFA8, NDUFB3, UQCRQ, NDUFA10, SDHD, NDUFA13, NDUFA2, UQCRH, COX20, SURF1, SDHB, COX6C, NDUFC2, U…	Reactome_2022	0	0	5.53146	0.541394	80	0.2311	47/54
Cytosolic Small Ribosomal Subunit (GO:0022627)	RPS27L, MRPS12, RPS11, RPS20, UBA52, RPS16, FAU, RPSA, RACK1, RPS5, RPS25, RPS9, RPS7, RPS17, RPS2, RPS29, RPS21, RPS10, RPS26, RPS15, RPS6, RPS27A, RPS3, RPS13, RPS15A, RPS14, RPS27, RPS23, RPS19, RPS18, RPS24, RPS28, RPS8, RPS4X, RPS3A, EIF2S1	GO_Cellular_Component_2023	0	0	5.38536	0.744669	36	0.1518	55/80
Oxidoreduction-Driven Active Transmembrane Transporter Activity (GO:0015453)	COX5B, NDUFB10, NDUFC1, NDUFB4, NDUFS5, NDUFB9, NDUFA4, UQCR10, NDUFA6, COX6B1, NDUFB6, NDUFB7, COX7A2L, NDUFS8, CYB5A, NDUFA12, NDUFA5, COX5A, COX7C, NDUFS4, NDUFB2, NDUFA1, COX7B, COX4I1, NDUFA3, NDUFB1, COX7A1, NDUFS3, NDUFB5, COX8A, NDUFS6, NDUFA8, NDUFB3, NDUFA10, NDUFA2, UQCRH, NDUFC2, UQCRB, NDUFV3, UQCRHL, COX4I2, CYB561A3, NDUFS1, CYB561D2, NDUFS2, NDUFS7, NDUFV2, UQCRC1, NDUFV1, CYBRD1	GO_Molecular_Function_2023	0	0	5.35963	0.649617	50	0.292	98/144
Gene Expression (GO:0010467)	HNRNPK, HNRNPU, HNRNPF, MRPS21, TPR, MRPL27, RBM3, MRPL41, HSPD1, EIF4G1, RPL36AL, SYNCRIP, MRPL55, XRN2, MRPL51, MRPL3, MRPS18C, RPL17, MRPL11, MRPS15, MRPL36, THOC7, MRPL52, MRPS16, MRPS12, MRPL28, FYTTD1, TNIP1, EIF4EBP2, MRPL24, RPS11, MRPL13, RPL27, MRPL37, ABCF1, DNTTIP2, RPS20, RPL31, MRPL9, RPL4, RPL7, DDX54, PABPC4, RPS6KB2, CASC3, CASP7, RPL27A, RPL24, RPL26, MRPS33, ALKBH5, RPL38, RBM1…	GO_Biological_Process_2023	0	0	5.34856	0.30536	233	0.2311	35/36
Small Ribosomal Subunit (GO:0015935)	RPS27L, MRPS12, RPS11, RPS20, UBA52, RPS16, FAU, RPSA, RACK1, RPS5, RPS25, RPS9, RPS7, RPS17, RPS2, RPS29, RPS21, RPS10, RPS26, RPS15, RPS6, RPS27A, RPS3, RPS13, RPS15A, RPS14, RPS27, RPS23, RPS19, RPS18, RPS24, RPS28, RPS8, RPS4X, RPS3A, EIF2S1, MRPS6	GO_Cellular_Component_2023	0	0	5.29106	0.718362	37	0.1346	39/50
Ribosome (GO:0005840)	SERP1, RPL36AL, BTF3, RPL17, EIF3H, MRPS12, RPS11, MRPL13, RPL27, RPL31, RPL24, RPL38, RPL13A, RPS5, RPS25, RPL10A, RPL9, RPL18, RPS9, RPS7, RPS17, DNAJC21, RPS29, RPL15, RPL6, RPS21, RPS10, RPS26, RPL7A, RPL11, RPS3, RPL19, RPL18A, RPS13, RPL39, RPS27, RPL8, RPS23, RPL36, RPS19, RPL32, RPL30, RPS18, RPS28, RPS4X, RPL41, LARP4B, GCN1, SRP68, LARP1, DHX9, MRPS7, NCK1, NUFIP2, EIF2AK2, RRBP1	GO_Cellular_Component_2023	0	0	5.22866	0.594198	56	0.2318	123/233
Oxidative Phosphorylation WP623	ATP5MC3, NDUFB10, NDUFC1, ATP5F1B, NDUFB4, NDUFAB1, ATP5PF, NDUFS5, ATP5PB, NDUFB9, NDUFA4, NDUFA6, NDUFB6, NDUFB7, NDUFS8, ATP5MC2, ATP5F1A, NDUFA5, ATP5F1D, NDUFS4, ATP5MG, NDUFB2, NDUFA3, NDUFB1, ATP5PD, NDUFS3, NDUFB5, NDUFS6, ATP5MF, NDUFA11, NDUFA8, NDUFA10, NDUFA2, ATP5ME, NDUFC2, NDUFV3, ATP5PO, ATP5F1E, NDUFA4L2, NDUFS1, NDUFS2, NDUFS7, ATP6AP1, NDUFV2, ATP5MC1, NDUFV1, ATP6AP2	WikiPathways_2024_Human	0	0	5.137	0.635231	47	0.2311	35/37
Respiratory Chain Complex I (GO:0045271)	NDUFB10, NDUFC1, NDUFB4, NDUFAB1, NDUFS5, NDUFB9, NDUFA4, NDUFA6, NDUFB6, NDUFB7, NDUFS8, NDUFB11, NDUFA12, NDUFA5, NDUFS4, NDUFB2, NDUFA1, NDUFA3, NDUFB1, NDUFS3, NDUFB5, NDUFS6, NDUFA11, NDUFA8, NDUFB3, NDUFA10, NDUFA13, NDUFA2, NDUFC2, NDUFV3, NDUFAF1, NDUFS1, NDUFS2, NDUFS7, NDUFV2, NDUFV1	GO_Cellular_Component_2023	0	0	5.03371	0.702007	36	0.2316	46/56
Mitochondrial Respiratory Chain Complex I (GO:0005747)	NDUFB10, NDUFC1, NDUFB4, NDUFAB1, NDUFS5, NDUFB9, NDUFA4, NDUFA6, NDUFB6, NDUFB7, NDUFS8, NDUFB11, NDUFA12, NDUFA5, NDUFS4, NDUFB2, NDUFA1, NDUFA3, NDUFB1, NDUFS3, NDUFB5, NDUFS6, NDUFA11, NDUFA8, NDUFB3, NDUFA10, NDUFA13, NDUFA2, NDUFC2, NDUFV3, NDUFAF1, NDUFS1, NDUFS2, NDUFS7, NDUFV2, NDUFV1	GO_Cellular_Component_2023	0	0	5.03371	0.702007	36	0.1346	36/47
Mitochondrial Respiratory Chain Complex Assembly (GO:0033108)	NDUFB10, NDUFC1, NDUFB4, NDUFAB1, NDUFS5, NDUFB9, NDUFA6, STMP1, NDUFB6, NDUFB7, NDUFS8, NDUFB11, COA3, COX14, NDUFA5, NDUFS4, OXA1L, NDUFB2, NDUFA1, NDUFA3, NDUFB1, NDUFS3, NDUFB5, COX16, PET100, DMAC1, TMEM126B, NDUFA11, NDUFA8, NDUFB3, COX17, NDUFA10, SMIM20, NDUFA13, NDUFA2, COX20, SURF1, COA5, LYRM2, NDUFC2, UQCC2, NDUFAF8, SDHAF3, CHCHD7, DMAC2, NDUFAF1, SDHAF1, SCO2, NDUFAF4, FOXRED1, TMEM…	GO_Biological_Process_2023	0	0	4.87577	0.502404	67	0.1713	79/155
Nonalcoholic Fatty Liver Disease WP4396	COX5B, NDUFB10, NDUFC1, COX6A1, NDUFB4, NDUFAB1, NDUFS5, NDUFB9, NDUFA4, UQCR10, NDUFA6, COX7A2, COX6B1, NDUFB6, NDUFB7, COX7A2L, NDUFS8, NDUFB11, NDUFA12, NDUFA5, COX5A, COX7C, SDHC, CYCS, NDUFS4, CDC42, NDUFB2, NDUFA1, COX7B, UQCRC2, COX4I1, NDUFA3, NDUFB1, COX7A1, NDUFS3, NDUFB5, COX8A, NDUFS6, XBP1, NDUFA11, NDUFA8, NDUFB3, ADIPOR1, UQCRQ, RAC1, NDUFA10, SDHD, NDUFA13, NDUFA2, UQCRH, SDHB, CO…	WikiPathways_2024_Human	0	0	4.73287	0.387366	111	0.1346	30/36
NADH Dehydrogenase (Quinone) Activity (GO:0050136)	NDUFB10, NDUFC1, NDUFB4, NDUFS5, NDUFB9, NDUFA4, NDUFA6, NDUFB6, NDUFB7, NDUFS8, NDUFA12, NDUFA5, NDUFS4, NDUFB2, NDUFA3, NDUFB1, NDUFS3, NDUFB5, NDUFS6, NDUFA8, NDUFB3, NDUFA10, NDUFA2, NDUFC2, NDUFV3, NDUFS1, NDUFS2, NDUFS7, NDUFV2, NDUFV1	GO_Molecular_Function_2023	0	0	4.59487	0.701454	30	0.1346	30/36
NADH Dehydrogenase (Ubiquinone) Activity (GO:0008137)	NDUFB10, NDUFC1, NDUFB4, NDUFS5, NDUFB9, NDUFA4, NDUFA6, NDUFB6, NDUFB7, NDUFS8, NDUFA12, NDUFA5, NDUFS4, NDUFB2, NDUFA3, NDUFB1, NDUFS3, NDUFB5, NDUFS6, NDUFA8, NDUFB3, NDUFA10, NDUFA2, NDUFC2, NDUFV3, NDUFS1, NDUFS2, NDUFS7, NDUFV2, NDUFV1	GO_Molecular_Function_2023	0	0	4.59487	0.701454	30	0.1438	43/67
Mitochondrial Electron Transport, NADH To Ubiquinone (GO:0006120)	NDUFB10, NDUFC1, NDUFB4, NDUFAB1, NDUFS5, NDUFB9, NDUFA4, NDUFA6, NDUFB6, NDUFB7, NDUFS8, NDUFA5, NDUFS4, NDUFB2, NDUFA3, NDUFB1, NDUFS3, NDUFB5, NDUFS6, NDUFA8, NDUFB3, NDUFA10, NDUFA2, NDUFC2, NDUFV3, NDUFAF1, NDUFS1, NDUFS2, NDUFS7, NDUFV2, NDUFV1	GO_Biological_Process_2023	0	0	4.58465	0.674555	31	0.1408	58/111
Developmental Biology R-HSA-1266738	ITGB1, PSMB1, RPS27L, AP2M1, UBB, TLN1, PSMA7, CAP1, SDCBP, CLTA, DRAP1, PSMB5, HSP90AA1, CDK4, SEM1, RBX1, ELOC, CTNNA1, MYL12B, PSMC5, HSPA8, POLR2I, POLR2F, ARPC5, CTNNB1, PSME1, KRT10, PSMB3, POLR2E, RSL24D1, ACTR3, PSMB2, ARPC3, PSMC3, WASL, MSN, EIF4G1, POLR2G, RPL36AL, ARPC2, CDC42, PSMD4, RPL22L1, PSMB9, RHOA, PSMB10, MYH9, SPTAN1, PSMB4, CLTB, ELOB, HSP90AB1, PSME2, PSMD2, MYL12A, RDX, P…	Reactome_2022	0	0	4.57371	0.182908	487	0.1346	25/30
NADH Dehydrogenase Complex Assembly (GO:0010257)	NDUFB10, NDUFC1, NDUFB4, NDUFAB1, NDUFS5, NDUFB9, NDUFA6, NDUFB6, NDUFB7, NDUFS8, NDUFB11, NDUFA5, NDUFS4, OXA1L, NDUFB2, NDUFA1, NDUFA3, NDUFB1, NDUFS3, NDUFB5, DMAC1, TMEM126B, NDUFA11, NDUFA8, NDUFB3, NDUFA10, NDUFA13, NDUFA2, LYRM2, NDUFC2, NDUFAF8, DMAC2, NDUFAF1, NDUFAF4, FOXRED1, TMEM126A, NDUFS1, BCS1L, ECSIT, COA1, TIMM21, NDUFAF2, NDUFS2, NDUFS7, NDUFAF3	GO_Biological_Process_2023	0	0	4.32551	0.550847	45	0.1346	25/30
Mitochondrial Respiratory Chain Complex I Assembly (GO:0032981)	NDUFB10, NDUFC1, NDUFB4, NDUFAB1, NDUFS5, NDUFB9, NDUFA6, NDUFB6, NDUFB7, NDUFS8, NDUFB11, NDUFA5, NDUFS4, OXA1L, NDUFB2, NDUFA1, NDUFA3, NDUFB1, NDUFS3, NDUFB5, DMAC1, TMEM126B, NDUFA11, NDUFA8, NDUFB3, NDUFA10, NDUFA13, NDUFA2, LYRM2, NDUFC2, NDUFAF8, DMAC2, NDUFAF1, NDUFAF4, FOXRED1, TMEM126A, NDUFS1, BCS1L, ECSIT, COA1, TIMM21, NDUFAF2, NDUFS2, NDUFS7, NDUFAF3	GO_Biological_Process_2023	0	0	4.32551	0.550847	45	0.1346	25/31
Complex I Biogenesis R-HSA-6799198	NDUFB10, NDUFC1, NDUFB4, NDUFAB1, NDUFS5, NDUFB9, NDUFA6, NDUFB6, NDUFB7, NDUFS8, NDUFB11, NDUFA12, NDUFA5, NDUFS4, NDUFB2, NDUFA1, NDUFA3, NDUFB1, NDUFS3, NDUFB5, NDUFS6, TMEM126B, NDUFA11, NDUFA8, NDUFB3, NDUFA10, NDUFA13, NDUFA2, NDUFC2, NDUFV3, ACAD9, NDUFAF1, NDUFAF4, NDUFS1, ECSIT, COA1, TIMMDC1, NDUFAF2, NDUFS2, NDUFS7, NDUFV2, NDUFAF3, NDUFV1	Reactome_2022	0	0	4.31078	0.566227	43	0.2456	203/487
Mitochondrial Complex I Assembly Model OXPHOS System WP4324	NDUFB10, NDUFC1, NDUFB4, NDUFAB1, NDUFS5, NDUFB9, NDUFA6, NDUFB6, NDUFB7, NDUFB11, NDUFA12, NDUFA5, NDUFS4, NDUFB2, NDUFA1, NDUFA3, NDUFB1, NDUFS3, NDUFB5, NDUFS6, DMAC1, TMEM126B, NDUFA8, NDUFB3, NDUFA10, NDUFA13, NDUFA2, NDUFC2, NDUFV3, DMAC2, ACAD9, NDUFAF1, NDUFAF4, FOXRED1, NDUFS1, ECSIT, COA1, TMEM70, TIMMDC1, NDUFAF2, NDUFS2, NDUFV2, NDUFAF3, NDUFV1	WikiPathways_2024_Human	0	0	4.09519	0.527495	44	0.2231	37/50
Mitochondrial Complex IV Assembly WP4922	COX5B, COX6A1, NDUFA4, COX7A2, COX6B1, PNKD, COA3, COX14, COX5A, COX7C, COX7B, COX4I1, COX8A, COX16, PET100, COX17, SMIM20, COX20, SURF1, COX6C, COA6, TACO1, HIGD1A, COX11, COX19, CMC1	WikiPathways_2024_Human	0	0	4.08296	0.676665	26	0.1191	30/45
Ribosome Biogenesis (GO:0042254)	SNU13, RSL24D1, NOP53, RPS19BP1, XRN2, MRPL36, PIN4, MRPS12, TNIP1, NPM1, RPS11, RPL27, DNTTIP2, RPL26L1, POP4, FBL, GTF3A, RPL7, CINP, DDX54, UTP11, RPL26, DCAF13, ZNF622, PES1, RPF2, RPS16, NIP7, UTP18, RPS5, RPS25, RPL5, PELP1, BOP1, MRTO4, RPL14, FCF1, RPS9, SURF6, RRP9, RPS7, PNO1, RPS17, RPL35A, RPS15, RPS6, RPL11, RPS13, RPS15A, RPS14, RPS27, RPS23, RPS19, RPS24, RPS28, RPS8, RPS4X, RPS3A,…	GO_Biological_Process_2023	0	0	3.9448	0.30914	124	0.1191	30/45
Polysomal Ribosome (GO:0042788)	RPL36AL, EIF3H, RPL31, RPL24, RPL38, RPL10A, RPL18, RPS29, RPL6, RPS21, RPS26, RPL7A, RPL11, RPL19, RPL18A, RPL39, RPL8, RPS23, RPL36, RPL32, RPL30, RPS28, RPL41, LARP4B, LARP1, DHX9, NUFIP2	GO_Cellular_Component_2023	0	0	3.91685	0.62484	27	0.1346	30/43
Ribonucleoprotein Complex Biogenesis (GO:0022613)	SNU13, RSL24D1, RPS19BP1, MRPL36, MRPS12, TNIP1, NPM1, RPS11, DNTTIP2, RPL26L1, FBL, GTF3A, RPL7, CINP, UTP11, RPL26, ZNF622, PES1, RPL38, RPF2, RPS16, NIP7, UTP18, RPS5, RPS25, RPL5, BOP1, MRTO4, RPL14, FCF1, RPS9, SURF6, RRP9, RPS7, PNO1, RPS17, RPL35A, RPS15, RPS6, RPL11, RPS13, RPS15A, RPS14, RPS27, RPS23, RPS19, RPS24, RPS28, RPS8, RPS4X, RPS3A, NOP14, UTP4, PAK1IP1, GRWD1, TBL3, HEATR1, GTP…	GO_Biological_Process_2023	0	0	3.8316	0.34869	93	0.1952	41/64
Negative Regulation Of NOTCH4 Signaling R-HSA-9604323	PSMB1, SKP1, UBB, PSMA7, PSMB5, SEM1, RBX1, PSMC5, PSME1, YWHAZ, PSMB3, PSMB2, PSMC3, PSMD4, PSMB9, PSMB10, PSMB4, PSME2, PSMD2, PSMC4, PSMA3, PSMC2, PSMA5, PSMD13, PSMD3, PSMA1, UBA52, PSMD14, AKT1, PSME3, RPS27A, FBXW7, PSMD10, CUL1, PSMD5, PSMD6, PSMD9, PSMD12, PSMD11, PSMB7, PSMA6, PSMC1, PSMC6, PSMF1, PSMD7, PSMA4, PSMB8, PSMD8, PSMB6, UBC	Reactome_2022	0	0	3.75811	0.452232	50	0.3075	205/434
Cooperation Of Prefoldin And TriC/CCT In Actin And Tubulin Folding R-HSA-389958	TUBB, CCT4, CCT7, PFDN2, TCP1, TUBB4B, CCT6A, CCT3, PFDN5, PFDN4, PFDN1, TUBA1B, CCT5, TUBA1C, CCT8, PFDN6, VBP1, TUBB3, TUBB2A, CCT2, TUBA1A, TUBB6	Reactome_2022	0	0	3.64408	0.642614	22	0.26	42/59
Vif-mediated Degradation Of APOBEC3G R-HSA-180585	PSMB1, UBB, PSMA7, PSMB5, SEM1, RBX1, ELOC, PSMC5, PSME1, PSMB3, PSMB2, PSMC3, PSMD4, PSMB9, PSMB10, PSMB4, ELOB, PSME2, PSMD2, PSMC4, PSMA3, PSMC2, PSMA5, PSMD13, PSMD3, PSMA1, UBA52, PSMD14, PSME3, RPS27A, PSMD10, PSME4, PSMD5, PSMD6, PSMD9, PSMD12, PSMD11, PSMB7, PSMA6, PSMC1, PSMC6, PSMF1, PSMD7, CUL5, PSMA4, PSMB8, PSMD8, PSMB6, UBC	Reactome_2022	0	0	3.63515	0.443957	49	0.1346	29/44
Energy Derivation By Oxidation Of Organic Compounds (GO:0015980)	COX5B, COX6A1, NDUFA4, UQCR10, COX7A2, COX6B1, COX5A, COX7C, CYCS, NDUFS4, COX7B, UQCRC2, COX4I1, COX8A, UQCRQ, UQCRH, CHCHD5, COX6C, UQCRB, UQCR11, COX4I2, NDUFS1, PID1, SLC25A13, GFPT1, CYC1, UQCRC1, GFPT2	GO_Biological_Process_2023	0.001	3.89505e-05	3.62498	0.575612	28	0.1718	22/26
Focal Adhesion (GO:0005925)	ITGB1, ARF1, HNRNPK, DYNLL1, CNN3, YWHAQ, GDI2, AHNAK, TLN1, HSPB1, CTNNA1, CD59, PCBP2, PARVA, HSPA8, ARPC5, CTNNB1, YWHAZ, YWHAE, GNB2, LASP1, ACTR3, CNN2, ARPC3, ANXA6, ANXA5, MSN, ARPC2, CDC42, RHOA, MYH9, FHL1, TNS1, YWHAG, RDX, DDR2, ENAH, MAP4K4, RPL17, ACTR2, FHL3, SNAP23, NEXN, CD9, RAC1, PPP1CB, PFN1, PDLIM1, NPM1, RPS11, RPL27, NME2, CSRP1, LIMS2, CFL1, ARPC1B, RPL31, ARPC5L, SCARF2, R…	GO_Cellular_Component_2023	0	0	3.5808	0.177845	303	0.1961	48/84
Ribosomal Large Subunit Biogenesis (GO:0042273)	MRPL20, RSL24D1, NOP53, EIF6, NSA2, NPM1, TRAF7, RPL26L1, GTF3A, RPL7, CINP, RPL26, ZNF622, PES1, RPF2, NIP7, RPL5, MRTO4, RPL14, RPL23A, SURF6, RPL6, RPL35A, RPLP0, RPL11, RPL10, LAS1L, PAK1IP1, GTPBP4, BRIX1, NOP16, RRP15, MDN1, TMA16, NEDD4, WDR12, WDR74, EBNA1BP2, NOC2L, SDAD1, MALSU1	GO_Biological_Process_2023	0.001	3.7003e-05	3.57897	0.472443	41	0.1353	18/21
SCF(Skp2)-mediated Degradation Of P27/P21 R-HSA-187577	PSMB1, SKP1, UBB, PSMA7, PSMB5, CDK4, SEM1, PSMC5, PSME1, PSMB3, PSMB2, PSMC3, PSMD4, PSMB9, PSMB10, PSMB4, PSME2, PSMD2, PSMC4, PSMA3, PSMC2, PSMA5, PSMD13, PSMD3, PSMA1, CKS1B, UBA52, PSMD14, PSME3, RPS27A, CCND1, PSMD10, CUL1, PSMD5, PSMD6, PSMD9, CDKN1B, PSMD12, PSMD11, PSMB7, PSMA6, PSMC1, PSMC6, PSMF1, PSMD7, PSMA4, CDKN1A, PSMB8, PSMD8, PSMB6, UBC	Reactome_2022	0	0	3.56112	0.420709	51	0.3667	38/44
Mitochondrial Envelope (GO:0005740)	SOD1, CHCHD2, CYB5R3, ATP5F1B, NDUFAB1, NDUFA6, STMP1, NDUFB6, NDUFB7, FKBP8, IFI27L2, TMEM14B, STOML2, PRELID1, CYCS, OXA1L, TIMM13, NDUFA1, VDAC1, AK2, NDUFS3, MICU1, COA4, NDUFA8, TIMM8B, COX17, SDHD, NME4, NDUFA13, NDUFA2, CHCHD5, SDHB, UQCC2, PANK2, BLOC1S1, CHCHD10, COA6, IFI27, SDHAF3, SLC39A9, PRELID3B, TIMM10, PINK1, RCC1L, ARL2, BOK, SLC25A4, VRK2, ACAD9, OGDH, DIABLO, NDUFAF4, OPA1, VP…	GO_Cellular_Component_2023	0	0	3.53463	0.319012	90	0.3975	87/124
AUF1 (hnRNP D0) Binds And Destabilizes mRNA R-HSA-450408	PSMB1, UBB, PSMA7, PSMB5, HSPB1, SEM1, PSMC5, HSPA8, PSME1, PSMB3, PSMB2, PSMC3, EIF4G1, PSMD4, PSMB9, PSMB10, PSMB4, PSME2, PSMD2, PSMC4, PSMA3, PSMC2, PSMA5, PSMD13, PSMD3, PSMA1, UBA52, PSMD14, PSME3, PABPC1, RPS27A, PSMD10, PSME4, PSMD5, PSMD6, PSMD9, PSMD12, PSMD11, PSMB7, PSMA6, PSMC1, PSMC6, PSMF1, PSMD7, PSMA4, PSMB8, PSMD8, PSMB6, HNRNPD, UBC, HSPA1A	Reactome_2022	0	0	3.52856	0.420709	51	0.2663	24/27
Cell-Substrate Junction (GO:0030055)	ITGB1, ARF1, HNRNPK, DYNLL1, CNN3, YWHAQ, GDI2, AHNAK, TLN1, HSPB1, CTNNA1, CD59, PCBP2, PARVA, HSPA8, ARPC5, CTNNB1, YWHAZ, YWHAE, GNB2, LASP1, ACTR3, CNN2, ARPC3, ANXA6, ANXA5, MSN, ARPC2, CDC42, RHOA, MYH9, FHL1, TNS1, YWHAG, RDX, DDR2, ENAH, MAP4K4, RPL17, ACTR2, FHL3, SNAP23, NEXN, CD9, RAC1, PPP1CB, PFN1, PDLIM1, NPM1, RPS11, RPL27, NME2, CSRP1, LIMS2, CFL1, ARPC1B, RPL31, ARPC5L, SCARF2, R…	GO_Cellular_Component_2023	0	0	3.52697	0.175143	305	0.3975	69/93
GSK3B And BTRC:CUL1-mediated-degradation Of NFE2L2 R-HSA-9762114	PSMB1, SKP1, UBB, PSMA7, PSMB5, SEM1, RBX1, PSMC5, PSME1, PSMB3, PSMB2, PSMC3, PSMD4, PSMB9, PSMB10, PSMB4, PSME2, PSMD2, PSMC4, PSMA3, PSMC2, PSMA5, PSMD13, PSMD3, PSMA1, UBA52, PSMD14, PSME3, RPS27A, PSMD10, CUL1, PSMD5, PSMD6, PSMD9, PSMD12, PSMD11, PSMB7, PSMA6, PSMC1, GSK3B, PSMC6, PSMF1, PSMD7, PSMA4, PSMB8, PSMD8, PSMB6, UBC, NFE2L2	Reactome_2022	0	0	3.52023	0.423417	49	0.1507	30/50
Cellular Response To Chemical Stress R-HSA-9711123	PSMB1, SOD1, SKP1, COX5B, UBB, PSMA7, PRDX2, COX6A1, GSTP1, PSMB5, PRDX1, SEM1, RBX1, PSMC5, PRDX5, COX6B1, PSME1, PSMB3, COX7A2L, PSMB2, COX14, PSMC3, COX5A, COX7C, CYCS, PRDX3, PSMD4, PSMB9, COX7B, TALDO1, PSMB10, COX4I1, PSMB4, COX8A, PSME2, TXN2, PSMD2, PSMC4, COX16, PSMA3, PSMC2, PSMA5, PSMD13, PSMD3, ATOX1, COX20, TKT, SURF1, BLVRA, PSMA1, UFD1, COX6C, UBA52, PSMD14, AKT1, PSME3, CSNK2B, ID…	Reactome_2022	0	0	3.51284	0.25947	141	0.1938	32/50
Prefoldin Mediated Transfer Of Substrate To CCT/TriC R-HSA-389957	TUBB, CCT4, CCT7, PFDN2, TCP1, TUBB4B, CCT6A, CCT3, PFDN5, PFDN4, PFDN1, CCT5, TUBA1C, CCT8, PFDN6, VBP1, TUBB3, TUBB2A, CCT2, TUBA1A, TUBB6	Reactome_2022	0	0	3.49854	0.633848	21	0.1774	18/22
Active Monoatomic Ion Transmembrane Transporter Activity (GO:0022853)	COX5B, UQCR10, COX6B1, COX7A2L, CYB5A, COX5A, COX7C, COX7B, COX4I1, COX7A1, COX8A, UQCRH, UQCRB, UQCRHL, COX4I2, UQCRC1	GO_Molecular_Function_2023	0	0	3.49443	0.717361	16	0.1507	29/49
Vpu Mediated Degradation Of CD4 R-HSA-180534	PSMB1, SKP1, UBB, PSMA7, PSMB5, SEM1, PSMC5, PSME1, PSMB3, PSMB2, PSMC3, PSMD4, PSMB9, PSMB10, PSMB4, PSME2, PSMD2, PSMC4, PSMA3, PSMC2, PSMA5, PSMD13, PSMD3, PSMA1, UBA52, PSMD14, PSME3, RPS27A, PSMD10, PSME4, PSMD5, PSMD6, PSMD9, PSMD12, PSMD11, PSMB7, PSMA6, PSMC1, PSMC6, PSMF1, PSMD7, PSMA4, PSMB8, PSMD8, PSMB6, UBC	Reactome_2022	0	0	3.49114	0.438872	46	0.1408	20/28
Regulation Of Ornithine Decarboxylase (ODC) R-HSA-350562	PSMB1, PSMA7, OAZ1, PSMB5, SEM1, PSMC5, PSME1, PSMB3, PSMB2, PSMC3, PSMD4, PSMB9, PSMB10, PSMB4, PSME2, PSMD2, PSMC4, PSMA3, PSMC2, PSMA5, PSMD13, PSMD3, PSMA1, AZIN1, PSMD14, PSME3, PSMD10, PSME4, PSMD5, PSMD6, PSMD9, PSMD12, OAZ2, PSMD11, PSMB7, PSMA6, PSMC1, PSMC6, PSMF1, PSMD7, PSMA4, PSMB8, PSMD8, PSMB6	Reactome_2022	0	0	3.48211	0.442732	44	0.2318	122/303
SCF-beta-TrCP Mediated Degradation Of Emi1 R-HSA-174113	PSMB1, SKP1, UBB, PSMA7, PSMB5, SEM1, PSMC5, PSME1, PSMB3, PSMB2, PSMC3, PSMD4, PSMB9, PSMB10, PSMB4, PSME2, PSMD2, PSMC4, PSMA3, PSMC2, PSMA5, PSMD13, PSMD3, PSMA1, UBA52, PSMD14, PSME3, RPS27A, PSMD10, PSME4, CUL1, PSMD5, PSMD6, PSMD9, PSMD12, PSMD11, PSMB7, PSMA6, PSMC1, PSMC6, PSMF1, PSMD7, PSMA4, PSMB8, PSMD8, PSMB6, UBC	Reactome_2022	0	0	3.45123	0.426364	47	0.3837	35/41
FBXL7 Down-Regulates AURKA During Mitotic Entry And In Early Mitosis R-HSA-8854050	PSMB1, SKP1, UBB, PSMA7, PSMB5, SEM1, RBX1, PSMC5, PSME1, PSMB3, PSMB2, PSMC3, PSMD4, PSMB9, PSMB10, PSMB4, PSME2, PSMD2, PSMC4, PSMA3, PSMC2, PSMA5, PSMD13, PSMD3, PSMA1, UBA52, PSMD14, PSME3, RPS27A, PSMD10, PSME4, CUL1, PSMD5, FBXL7, PSMD6, PSMD9, PSMD12, PSMD11, PSMB7, PSMA6, PSMC1, PSMC6, PSMF1, PSMD7, PSMA4, PSMB8, PSMD8, PSMB6, UBC	Reactome_2022	0	0	3.43808	0.423417	49	0.1507	29/51
Mitochondrial Intermembrane Space (GO:0005758)	SOD1, CHCHD2, STMP1, NDUFB7, STOML2, PRELID1, CYCS, TIMM13, AK2, MICU1, COA4, NDUFA8, TIMM8B, COX17, NME4, CHCHD5, UQCC2, PANK2, BLOC1S1, CHCHD10, COA6, SDHAF3, PRELID3B, TIMM10, PINK1, ARL2, DIABLO, OPA1, PNPT1, COX19, ALPL, TRIAP1, NDUFS1, TIMM9, MICU2, FBXL4, TIMM23, HTRA2, HAX1, ARL2BP, REXO2	GO_Cellular_Component_2023	0	0	3.4308	0.451826	41	0.1909	23/32
ER-Phagosome Pathway R-HSA-1236974	PSMB1, HMGB1, UBB, SEC61B, PSMA7, PSMB5, SEM1, PSMC5, SEC61G, PSME1, PSMB3, PSMB2, PSMC3, PSMD4, PSMB9, PSMB10, PSMB4, PSME2, PSMD2, PSMC4, SEC22B, PSMA3, PSMC2, PSMA5, PSMD13, SNAP23, VAMP3, PSMD3, NDUFA2, LY96, PSMA1, UBA52, PSMD14, PSME3, RPS27A, HLA-G, IKBKB, PSMD10, MYD88, PSME4, PSMD5, IKBKG, PSMD6, B2M, PSMD9, PSMD12, STX4, PSMD11, PSMB7, PSMA6, PSMC1, PSMC6, PSMF1, PSMD7, PSMA4, PSMB8, HL…	Reactome_2022	0	0	3.4219	0.353149	68	0.2286	20/24
Ubiquitin-dependent Degradation Of Cyclin D R-HSA-75815	PSMB1, UBB, PSMA7, PSMB5, CDK4, SEM1, PSMC5, PSME1, PSMB3, PSMB2, PSMC3, PSMD4, PSMB9, PSMB10, PSMB4, PSME2, PSMD2, PSMC4, PSMA3, PSMC2, PSMA5, PSMD13, PSMD3, PSMA1, UBA52, PSMD14, PSME3, RPS27A, CCND1, PSMD10, PSME4, PSMD5, PSMD6, PSMD9, PSMD12, PSMD11, PSMB7, PSMA6, PSMC1, GSK3B, PSMC6, PSMF1, PSMD7, PSMA4, PSMB8, PSMD8, PSMB6, UBC	Reactome_2022	0	0	3.41163	0.414376	48	0.1847	45/90
Ubiquitin Mediated Degradation Of Phosphorylated Cdc25A R-HSA-69601	PSMB1, UBB, PSMA7, PSMB5, SEM1, PSMC5, PSME1, PSMB3, PSMB2, PSMC3, PSMD4, PSMB9, PSMB10, PSMB4, PSME2, PSMD2, PSMC4, PSMA3, PSMC2, PSMA5, PSMD13, PSMD3, PSMA1, UBA52, PSMD14, PSME3, RPS27A, PSMD10, PSME4, PSMD5, PSMD6, PSMD9, PSMD12, PSMD11, PSMB7, PSMA6, PSMC1, PSMC6, PSMF1, PSMD7, PSMA4, PSMB8, PSMD8, PSMB6, UBC	Reactome_2022	0	0	3.38094	0.429581	45	0.2231	27/39
Role Of GTSE1 In G2/M Progression After G2 Checkpoint R-HSA-8852276	PSMB1, UBB, PSMA7, PSMB5, HSP90AA1, SEM1, PSMC5, PSME1, PSMB3, PSMB2, PSMC3, PSMD4, PSMB9, PSMB10, PSMB4, HSP90AB1, PSME2, PSMD2, PSMC4, PSMA3, PSMC2, PSMA5, PSMD13, PSMD3, PSMA1, UBA52, PSMD14, PSME3, MAPRE1, TP53, RPS27A, PSMD10, PSME4, PSMD5, PSMD6, PSMD9, PSMD12, PSMD11, PSMB7, PSMA6, PSMC1, PSMC6, PSMF1, PSMD7, PSMA4, CDKN1A, PSMB8, PSMD8, PSMB6, UBC	Reactome_2022	0	0	3.3753	0.411969	50	0.1507	29/51
Formation Of ATP By Chemiosmotic Coupling R-HSA-163210	ATP5MC3, ATP5F1B, ATP5PF, ATP5PB, ATP5F1C, ATP5MC2, ATP5F1A, ATP5F1D, ATP5MG, ATP5PD, ATP5MF, ATP5ME, ATP5PO, ATP5F1E, ATP5MC1	Reactome_2022	0	0	3.36413	0.714796	15	0.2318	122/305
Degradation Of GLI1 By Proteasome R-HSA-5610780	PSMB1, SKP1, UBB, PSMA7, PSMB5, SEM1, RBX1, PSMC5, PSME1, PSMB3, PSMB2, PSMC3, PSMD4, PSMB9, PSMB10, PSMB4, PSME2, PSMD2, PSMC4, PSMA3, PSMC2, PSMA5, PSMD13, PSMD3, PSMA1, UBA52, PSMD14, PSME3, RPS27A, SUFU, PRKACB, PSMD10, PSME4, CUL1, PSMD5, ITCH, PSMD6, PSMD9, PSMD12, PSMD11, PSMB7, PSMA6, PSMC1, PSMC6, PSMF1, PSMD7, PSMA4, PSMB8, NUMB, PSMD8, PSMB6, UBC	Reactome_2022	0	0	3.36233	0.390391	52	0.1507	28/49
Metabolism Of Polyamines R-HSA-351202	PSMB1, PSMA7, OAZ1, PSMB5, SEM1, PSMC5, PSME1, PSMB3, PSMB2, PSMC3, PSMD4, PSMB9, PSMB10, PSMB4, PSME2, PSMD2, PSMC4, PSMA3, PSMC2, PSMA5, PSMD13, PSMD3, PSMA1, AZIN1, PSMD14, PSME3, PSMD10, PSME4, PSMD5, AZIN2, NPRL2, PSMD6, PSMD9, PSMD12, OAZ2, PSMD11, PSMB7, PSMA6, PSMC1, PSMC6, PSMF1, PSMD7, PSMA4, PSMB8, PSMD8, PSMB6	Reactome_2022	0	0	3.34292	0.417001	46	0.1779	61/141
Protein Folding R-HSA-391251	GNG5, TBCA, TUBB, GNB2, CCT4, CCT7, GNG10, GNG12, PFDN2, XRN2, TCP1, FBXW5, TUBB4B, CCT6A, CCT3, GNB1, FBXL5, PFDN5, PFDN4, PFDN1, TUBA1B, CCT5, TUBA1C, FBXW2, CCT8, PFDN6, VBP1, TBCD, AP3M1, CSNK2B, TUBB3, ARL2, TP53, ARFGEF2, CSNK2A2, FBXO4, KIF13A, FBXW7, PDCL, GNG2, TBCC, KIFC3, GNA11, TUBB2A, GNB5, DCAF7, GNB4, GNAQ, FBXL3, HDAC3, NOP56, CCT2, LONP2, GNG11, FKBP9, USP11, TUBA1A, TBCB, TUBB6,…	Reactome_2022	0	0	3.32335	0.360068	61	0.1774	17/21
Pathogenic Escherichia Coli Infection WP2272	ITGB1, YWHAQ, TUBB, ARPC5, CTNNB1, YWHAZ, ARPC3, NCL, WASL, ARPC2, CDC42, RHOA, TUBB4B, TUBA1B, LY96, TUBA1C, ARPC1B, ARPC5L, ACTG1, ARPC1A, TUBB3, ARPC4, ACTB, EZR, NCK2, ROCK2, ARHGEF2, TUBB2A, NCK1, FYN, ABL1, CTTN, TUBA1A, TUBB6, ROCK1	WikiPathways_2024_Human	0	0	3.31436	0.460819	35	0.2216	15/16
Regulation Of Activated PAK-2p34 By Proteasome Mediated Degradation R-HSA-211733	PSMB1, UBB, PSMA7, PSMB5, SEM1, PSMC5, PSME1, PSMB3, PSMB2, PSMC3, PSMD4, PSMB9, PSMB10, PSMB4, PSME2, PSMD2, PSMC4, PSMA3, PSMC2, PSMA5, PSMD13, PSMD3, PSMA1, UBA52, PSMD14, PSME3, RPS27A, PSMD10, PSME4, PSMD5, PSMD6, PSMD9, PSMD12, PSMD11, PSMB7, PSMA6, PSMC1, PSMC6, PSMF1, PSMD7, PSMA4, PSMB8, PSMD8, PKN2, PSMB6, UBC	Reactome_2022	0	0	3.30664	0.417001	46	0.1507	27/46
DNA Replication R-HSA-69306	PSMB1, SKP1, UBB, PSMA7, PSMB5, SEM1, RBX1, PSMC5, PSME1, PSMB3, PSMB2, PSMC3, ANAPC16, ANAPC11, PSMD4, PSMB9, PSMB10, PSMB4, UBE2E1, PSME2, PSMD2, PSMC4, PSMA3, PSMC2, PSMA5, PSMD13, CDC26, PSMD3, POLE4, KPNA6, PSMA1, POLD2, UBA52, PSMD14, PCNA, PSME3, POLE3, RPA3, ANAPC15, RFC2, MCM6, RPS27A, ORC3, MCM3, ANAPC1, POLR1A, ORC4, ANAPC4, MCM7, PSMD10, CDC23, ANAPC10, PSME4, CUL1, PSMD5, KPNA1, PSMD…	Reactome_2022	0	0	3.30314	0.315143	80	0.1507	26/44
Autodegradation Of Cdh1 By Cdh1:APC/C R-HSA-174084	PSMB1, UBB, PSMA7, PSMB5, SEM1, PSMC5, PSME1, PSMB3, PSMB2, PSMC3, ANAPC16, ANAPC11, PSMD4, PSMB9, PSMB10, PSMB4, UBE2E1, PSME2, PSMD2, PSMC4, PSMA3, PSMC2, PSMA5, PSMD13, CDC26, PSMD3, PSMA1, UBA52, PSMD14, PSME3, ANAPC15, RPS27A, ANAPC1, ANAPC4, PSMD10, CDC23, ANAPC10, PSMD5, PSMD6, PSMD9, ANAPC7, PSMD12, CDC27, CDC16, PSMD11, ANAPC2, PSMB7, PSMA6, PSMC1, UBE2D1, PSMC6, PSMF1, PSMD7, PSMA4, PSM…	Reactome_2022	0	0	3.2965	0.360532	59	0.1507	27/47
Synthesis Of DNA R-HSA-69239	PSMB1, SKP1, UBB, PSMA7, PSMB5, SEM1, RBX1, PSMC5, PSME1, PSMB3, PSMB2, PSMC3, ANAPC16, ANAPC11, PSMD4, PSMB9, PSMB10, PSMB4, UBE2E1, PSME2, PSMD2, PSMC4, PSMA3, PSMC2, PSMA5, PSMD13, CDC26, PSMD3, POLE4, PSMA1, POLD2, UBA52, PSMD14, PCNA, PSME3, POLE3, RPA3, ANAPC15, RFC2, MCM6, RPS27A, ORC3, MCM3, ANAPC1, POLR1A, ORC4, ANAPC4, MCM7, PSMD10, CDC23, ANAPC10, PSME4, CUL1, PSMD5, PSMD6, PSMD9, ANAP…	Reactome_2022	0	0	3.28775	0.320593	77	0.1507	28/49
GLI3 Is Processed To GLI3R By Proteasome R-HSA-5610785	PSMB1, SKP1, UBB, PSMA7, PSMB5, SEM1, RBX1, PSMC5, PSME1, PSMB3, PSMB2, PSMC3, PSMD4, PSMB9, PSMB10, PSMB4, PSME2, PSMD2, PSMC4, PSMA3, PSMC2, PSMA5, PSMD13, PSMD3, PSMA1, UBA52, PSMD14, PSME3, RPS27A, SUFU, PRKACB, PSMD10, PSME4, CUL1, PSMD5, PSMD6, PSMD9, PSMD12, PSMD11, PSMB7, PSMA6, PSMC1, GSK3B, PSMC6, PSMF1, PSMD7, PSMA4, PSMB8, GLI3, PSMD8, PSMB6, UBC, CSNK1A1	Reactome_2022	0	0	3.28108	0.380212	53	0.1847	26/41
Oxygen-dependent Proline Hydroxylation Of Hypoxia-inducible Factor Alpha R-HSA-1234176	PSMB1, UBB, PSMA7, PSMB5, SEM1, RBX1, ELOC, PSMC5, PSME1, PSMB3, PSMB2, PSMC3, PSMD4, PSMB9, PSMB10, PSMB4, ELOB, PSME2, PSMD2, PSMC4, PSMA3, PSMC2, PSMA5, PSMD13, PSMD3, PSMA1, UBA52, PSMD14, PSME3, CUL2, VHL, RPS27A, WTIP, EGLN3, EGLN1, PSMD10, PSME4, PSMD5, PSMD6, PSMD9, PSMD12, EPAS1, PSMD11, PSMB7, PSMA6, PSMC1, UBE2D1, PSMC6, PSMF1, PSMD7, PSMA4, PSMB8, PSMD8, PSMB6, HIF1A, UBE2D2, UBC, UBE…	Reactome_2022	0	0	3.27607	0.365333	58	0.1353	33/68
Regulation Of APC/C Activators Between G1/S And Early Anaphase R-HSA-176408	PSMB1, SKP1, UBB, PSMA7, PSMB5, SEM1, PSMC5, PSME1, PSMB3, PSMB2, PSMC3, ANAPC16, ANAPC11, PSMD4, PSMB9, PSMB10, PSMB4, UBE2E1, PSME2, PSMD2, PSMC4, PSMA3, PSMC2, PSMA5, PSMD13, CDC26, PSMD3, PSMA1, UBA52, PSMD14, PSME3, ANAPC15, RPS27A, ANAPC1, ANAPC4, PSMD10, CDC23, ANAPC10, PSME4, CUL1, PSMD5, PSMD6, PSMD9, ANAPC7, PSMD12, CDC27, CDC16, PSMD11, ANAPC2, PSMB7, PSMA6, PSMC1, BUB3, UBE2D1, PSMC6,…	Reactome_2022	0	0	3.26958	0.344174	63	0.1507	27/48
Respiratory Chain Complex IV (GO:0045277)	COX5B, COX6A1, NDUFA4, COX7A2, COX6B1, COX5A, COX7C, COX7B, UQCRC2, COX4I1, COX8A, COX6C, COX4I2, NDUFA4L2, UQCRFS1	GO_Cellular_Component_2023	0	0	3.26183	0.706275	15	0.7374	287/318
Mitochondrial Respiratory Chain Complex IV (GO:0005751)	COX5B, COX6A1, NDUFA4, COX7A2, COX6B1, COX5A, COX7C, COX7B, UQCRC2, COX4I1, COX8A, COX6C, COX4I2, NDUFA4L2, UQCRFS1	GO_Cellular_Component_2023	0	0	3.26183	0.706275	15	0.7374	313/350
Degradation Of GLI2 By Proteasome R-HSA-5610783	PSMB1, SKP1, UBB, PSMA7, PSMB5, SEM1, RBX1, PSMC5, PSME1, PSMB3, PSMB2, PSMC3, PSMD4, PSMB9, PSMB10, PSMB4, PSME2, PSMD2, PSMC4, PSMA3, PSMC2, PSMA5, PSMD13, PSMD3, PSMA1, UBA52, PSMD14, PSME3, RPS27A, SUFU, GLI2, PRKACB, PSMD10, PSME4, CUL1, PSMD5, PSMD6, PSMD9, PSMD12, PSMD11, PSMB7, PSMA6, PSMC1, GSK3B, PSMC6, PSMF1, PSMD7, PSMA4, PSMB8, PSMD8, PSMB6, UBC, CSNK1A1	Reactome_2022	0	0	3.25985	0.380212	53	0.1507	26/45
Organelle Envelope Lumen (GO:0031970)	SOD1, CHCHD2, STMP1, NDUFB7, STOML2, PRELID1, CYCS, TIMM13, AK2, MICU1, COA4, NDUFA8, TIMM8B, COX17, NME4, CHCHD5, UQCC2, PANK2, BLOC1S1, CHCHD10, COA6, SDHAF3, PRELID3B, TIMM10, PINK1, ARL2, DIABLO, OPA1, PNPT1, COX19, ALPL, TRIAP1, NDUFS1, TIMM9, MICU2, FBXL4, TIMM23, TUBB2A, HTRA2, HAX1, CCAR1, ARL2BP, REXO2, APP	GO_Cellular_Component_2023	0	0	3.24888	0.408517	44	0.1507	28/50
Cross-presentation Of Soluble Exogenous Antigens (Endosomes) R-HSA-1236978	PSMB1, PSMA7, PSMB5, SEM1, PSMC5, PSME1, PSMB3, PSMB2, PSMC3, PSMD4, PSMB9, PSMB10, PSMB4, PSME2, PSMD2, PSMC4, PSMA3, PSMC2, PSMA5, PSMD13, PSMD3, PSMA1, PSMD14, PSME3, PSMD10, PSME4, PSMD5, PSMD6, PSMD9, PSMD12, PSMD11, PSMB7, PSMA6, PSMC1, PSMC6, PSMF1, PSMD7, PSMA4, PSMB8, PSMD8, PSMB6, MRC2	Reactome_2022	0	0	3.24557	0.423027	42	0.2199	14/15
[truncated: 245 more rows]
