# Supplementary material for: Molecular remodeling of cancer-associated fibroblasts in breast cancer patients receiving anti–PD-1 immunotherapy
Source: Front Oncol. 2026 Feb 24;16:1754311. doi: 10.3389/fonc.2026.1754311 (PMC12971403; doi:10.3389/fonc.2026.1754311)
Supplement: Supplementary file 5 [file Table4.xlsx]

## Sheet: All
Non response Pre-treatment
Column1	B cell	vCAF	myCAF	iCAF	apCAF-like	Cancer cell	Endothelial cell	Mast cell	Myeloid cell	T cell	pDC
B cell	3	3	0	3	0	0	3	0	18	14	16
vCAF	19	73	39	77	1	31	41	17	30	38	33
myCAF	19	63	33	63	1	29	33	15	26	33	31
iCAF	24	80	45	108	1	43	50	20	40	46	44
apCAF-like	10	26	22	34	1	16	12	8	14	21	16
Cancer cell	6	18	10	24	0	11	13	4	11	22	12
Endothelial cell	17	61	31	70	2	26	48	17	35	40	41
Mast cell	3	4	1	4	1	1	2	0	4	13	4
Myeloid cell	8	11	5	19	1	5	7	5	30	26	25
T cell	4	3	1	10	1	2	7	2	9	16	12
pDC	8	10	2	14	2	5	13	5	26	24	28
Non response On-treatment
Column1	B cell	vCAF	myCAF	iCAF	apCAF-like	Cancer cell	Endothelial cell	Mast cell	Myeloid cell	T cell	pDC
B cell	3	2	0	2	0	0	3	0	17	15	16
vCAF	19	60	42	72	1	42	43	17	26	37	29
myCAF	16	49	31	51	1	35	32	13	22	31	26
iCAF	23	62	39	84	1	51	50	19	34	44	39
apCAF-like	10	20	23	33	1	24	13	9	14	21	15
Cancer cell	4	12	4	15	0	8	12	4	7	16	7
Endothelial cell	17	53	30	59	2	28	54	16	30	36	41
Mast cell	3	2	1	6	1	1	2	1	5	13	5
Myeloid cell	7	7	5	13	1	4	6	5	25	19	21
T cell	4	2	1	7	1	2	6	2	8	19	11
pDC	10	14	3	14	2	5	14	5	24	25	27
Response Pre-treatment
Column1	B cell	vCAF	myCAF	iCAF	apCAF-like	Cancer cell	Endothelial cell	Mast cell	Myeloid cell	T cell	pDC
B cell	2	7	2	7	0	0	4	2	18	14	14
vCAF	31	61	57	77	1	31	44	22	50	35	29
myCAF	33	55	50	67	1	30	32	20	44	35	30
iCAF	41	75	66	102	2	39	53	25	67	45	42
apCAF-like	20	21	32	36	1	17	13	12	22	21	15
Cancer cell	14	14	14	21	1	11	9	7	24	20	15
Endothelial cell	27	54	46	69	3	22	50	19	53	34	39
Mast cell	0	6	2	10	0	0	3	2	21	14	15
Myeloid cell	14	18	14	26	1	5	17	9	58	32	35
T cell	2	5	3	10	0	2	6	2	20	16	13
pDC	9	13	5	16	1	4	10	8	37	22	27
Response On-treatment
Column1	B cell	vCAF	myCAF	iCAF	apCAF-like	Cancer cell	Endothelial cell	Mast cell	Myeloid cell	T cell	pDC
B cell	0	5	2	6	0	0	3	0	17	13	14
vCAF	32	78	60	79	2	17	48	22	49	39	34
myCAF	30	61	55	65	1	16	35	19	45	32	30
iCAF	46	88	74	109	3	23	66	29	84	57	50
apCAF-like	17	24	27	32	1	6	12	10	22	21	13
Cancer cell	5	7	3	7	1	3	4	3	17	14	11
Endothelial cell	27	66	48	69	3	15	52	19	59	40	46
Mast cell	0	4	1	5	1	0	3	0	16	14	14
Myeloid cell	16	20	21	28	2	6	19	10	57	39	39
T cell	3	5	4	9	1	1	7	3	20	17	14
pDC	6	15	8	19	3	2	14	4	37	21	26

## Sheet: ER+ type
Non response Pre-treatment
Column1	B cell	vCAF	myCAF	iCAF	apCAF-like	Cancer cell	Endothelial cell	Mast cell	Myeloid cell	T cell	pDC
B cell	3	3	3	2	0	0	3	0	17	14	16
vCAF	18	56	76	30	1	44	39	17	24	35	28
myCAF	23	59	94	40	2	61	53	19	28	42	42
iCAF	22	58	91	40	2	60	44	20	29	39	33
apCAF-like	10	18	34	13	1	24	10	7	11	20	14
Cancer cell	5	14	24	10	1	15	16	3	8	18	9
Endothelial cell	18	54	72	32	2	42	49	17	31	35	37
Mast cell	3	3	4	1	0	1	1	0	4	12	5
Myeloid cell	8	12	23	7	1	9	9	7	24	23	26
T cell	5	2	10	8	0	2	6	2	7	16	10
pDC	9	8	14	8	1	6	14	3	25	21	28
Non response On-treatment
Column1	B cell	vCAF	myCAF	iCAF	apCAF-like	Cancer cell	Endothelial cell	Mast cell	Myeloid cell	T cell	pDC
B cell	4	4	2	5	0	1	4	0	18	17	17
vCAF	18	51	67	51	2	44	40	17	29	35	22
myCAF	22	53	76	60	4	56	49	18	37	42	40
iCAF	22	56	80	68	4	56	48	19	40	41	35
apCAF-like	10	18	33	29	1	22	11	8	14	21	10
Cancer cell	5	12	15	16	1	10	17	3	8	18	8
Endothelial cell	15	47	60	43	2	34	54	16	33	37	40
Mast cell	3	2	4	4	1	1	2	1	7	13	4
Myeloid cell	8	8	14	12	1	3	8	4	27	20	24
T cell	5	3	7	7	1	2	7	2	12	20	11
pDC	10	11	15	17	1	7	15	3	27	24	28
Response Pre-treatment
Column1	B cell	vCAF	myCAF	iCAF	apCAF-like	Cancer cell	Endothelial cell	Mast cell	Myeloid cell	T cell	pDC
B cell	0	2	2	3	0	1	3	1	12	12	13
vCAF	17	46	51	41	1	17	51	22	28	34	28
myCAF	23	53	75	55	1	29	63	24	37	40	45
iCAF	19	48	67	56	1	21	62	24	39	38	44
apCAF-like	8	17	26	14	1	12	17	9	12	19	14
Cancer cell	4	10	15	11	1	9	10	7	9	16	9
Endothelial cell	18	42	52	47	2	15	59	22	37	36	46
Mast cell	3	7	10	12	1	4	4	5	18	17	19
Myeloid cell	4	6	10	8	1	3	7	5	20	20	23
T cell	2	3	9	8	0	1	6	2	9	15	11
pDC	6	9	16	20	1	4	16	9	25	23	32
Response On-treatment
Column1	B cell	vCAF	myCAF	iCAF	apCAF-like	Cancer cell	Endothelial cell	Mast cell	Myeloid cell	T cell	pDC
B cell	0	4	4	3	0	1	3	0	15	12	13
vCAF	20	55	71	33	0	42	42	21	33	37	31
myCAF	28	70	104	50	0	61	57	29	53	54	52
iCAF	23	64	99	50	0	61	52	24	46	42	40
apCAF-like	8	14	30	12	0	22	11	7	12	14	9
Cancer cell	8	19	27	14	1	15	13	8	16	22	14
Endothelial cell	20	54	71	38	1	32	51	19	46	41	46
Mast cell	1	3	7	4	0	2	3	1	16	12	13
Myeloid cell	3	8	13	8	0	6	7	3	29	24	25
T cell	2	3	7	5	0	2	6	1	13	16	11
pDC	5	10	18	13	0	8	11	5	30	23	27

## Sheet: TNBC type
Non response Pre-treatment
Column1	B cell	vCAF	myCAF	iCAF	apCAF-like	Cancer cell	Endothelial cell	Mast cell	Myeloid cell	T cell	pDC
B cell	2	3	3	6	0	0	3	0	20	14	17
vCAF	21	50	72	33	0	16	27	17	33	39	32
myCAF	26	56	98	44	3	19	38	19	50	50	47
iCAF	24	53	88	45	3	19	27	18	41	41	35
apCAF-like	9	15	28	10	0	5	3	6	12	18	11
Cancer cell	7	8	13	11	1	3	6	3	12	18	12
Endothelial cell	13	34	50	23	2	11	28	11	35	35	32
Mast cell	2	2	4	6	0	0	2	1	5	12	3
Myeloid cell	11	13	20	15	1	4	13	5	35	32	31
T cell	4	4	11	10	0	1	8	1	16	19	12
pDC	4	10	13	12	1	2	11	3	24	24	24
Non response On-treatment
Column1	B cell	vCAF	myCAF	iCAF	apCAF-like	Cancer cell	Endothelial cell	Mast cell	Myeloid cell	T cell	pDC
B cell	3	2	3	4	0	0	3	1	15	9	15
vCAF	20	76	90	45	0	45	50	21	27	31	32
myCAF	28	78	112	56	2	54	62	28	39	41	45
iCAF	23	74	103	57	1	48	55	23	32	33	34
apCAF-like	8	24	33	16	0	22	11	9	11	14	11
Cancer cell	5	14	21	13	0	12	9	4	9	11	10
Endothelial cell	17	58	69	37	1	28	51	20	30	29	42
Mast cell	3	5	9	8	0	0	6	2	7	9	8
Myeloid cell	8	7	14	12	1	4	6	6	22	13	19
T cell	5	3	10	8	0	1	8	2	10	10	11
pDC	6	7	12	10	0	1	12	4	17	16	22
Response Pre-treatment
Column1	B cell	vCAF	myCAF	iCAF	apCAF-like	Cancer cell	Endothelial cell	Mast cell	Myeloid cell	T cell	pDC
B cell	2	8	10	6	0	0	4	1	20	14	13
vCAF	43	91	94	47	5	47	45	25	64	40	32
myCAF	50	94	105	61	5	55	53	28	76	52	42
iCAF	44	101	107	52	3	49	59	25	64	37	31
apCAF-like	21	33	41	15	0	27	10	11	25	21	15
Cancer cell	14	24	29	13	0	17	10	9	26	20	15
Endothelial cell	35	79	76	39	4	30	54	21	69	38	39
Mast cell	4	12	14	7	0	4	5	2	22	17	12
Myeloid cell	16	27	29	25	1	7	18	11	60	35	32
T cell	3	5	10	10	0	2	5	2	20	17	12
pDC	10	14	19	13	1	4	10	7	35	22	23
Response On-treatment
Column1	B cell	vCAF	myCAF	iCAF	apCAF-like	Cancer cell	Endothelial cell	Mast cell	Myeloid cell	T cell	pDC
B cell	4	10	14	7	1	1	4	1	19	14	17
vCAF	36	88	93	59	16	18	48	19	53	42	34
myCAF	40	97	114	71	17	21	66	24	77	55	45
iCAF	37	91	102	63	16	18	55	19	68	47	41
apCAF-like	18	26	34	18	7	5	12	8	21	23	12
Cancer cell	5	8	9	6	2	3	4	3	17	15	12
Endothelial cell	30	79	82	53	14	15	57	18	61	44	48
Mast cell	1	5	8	5	0	0	3	1	17	15	12
Myeloid cell	17	32	36	20	6	6	22	10	55	40	39
T cell	3	6	11	6	0	1	9	2	19	18	15
pDC	8	23	23	16	2	2	13	5	38	25	26
