# Supplementary material for: Molecular remodeling of cancer-associated fibroblasts in breast cancer patients receiving anti–PD-1 immunotherapy
Source: Front Oncol. 2026 Feb 24;16:1754311. doi: 10.3389/fonc.2026.1754311 (PMC12971403; doi:10.3389/fonc.2026.1754311)
Supplement: Supplementary file 6 [file Table5.xlsx]

## Sheet: vCAF -> Cancer cell
vCAF -> Cancer cell
Non Response - Pre-Treatment
Interaction pair	Ligand	Receptor	Interaction strength	p-value
ANGPTL4_SDC1	ANGPTL4	SDC1	0	0
COL4A2_SDC1	COL4A2	SDC1	0	0
JAG1_NOTCH2	JAG1	NOTCH2	0.00432738	0
LAMC1_CD44	LAMC1	CD44	0.00424959	0
MDK_NCL	MDK	NCL	0	0
MDK_SDC2	MDK	SDC2	0	0
MDK_SDC4	MDK	SDC4	0.00167192	0
THBS1_CD47	THBS1	CD47	0.000501137	0
Non response - On-treatment
Interaction pair	Ligand	Receptor	Interaction strength	p-value
ANGPTL4_SDC1	ANGPTL4	SDC1	0.000408274	0
COL4A2_SDC1	COL4A2	SDC1	0.00678429	0
JAG1_NOTCH2	JAG1	NOTCH2	0.00335132	0
LAMC1_CD44	LAMC1	CD44	0.00371009	0
MDK_NCL	MDK	NCL	0	0
MDK_SDC2	MDK	SDC2	0	0
MDK_SDC4	MDK	SDC4	0.0017913	0
THBS1_CD47	THBS1	CD47	0.000561376	0
Response - Pre-treatment
Interaction pair	Ligand	Receptor	Interaction strength	p-value
ANGPTL4_SDC1	ANGPTL4	SDC1	0	0
COL4A2_SDC1	COL4A2	SDC1	0	0
JAG1_NOTCH2	JAG1	NOTCH2	0	0
LAMC1_CD44	LAMC1	CD44	0.00477103	0
MDK_NCL	MDK	NCL	0.0043241	0
MDK_SDC2	MDK	SDC2	0.000964351	0
MDK_SDC4	MDK	SDC4	0.00137871	0
THBS1_CD47	THBS1	CD47	0.000745367	0
Response - On treatment
Interaction pair	Ligand	Receptor	Interaction strength	p-value
ANGPTL4_SDC1	ANGPTL4	SDC1	0	0
COL4A2_SDC1	COL4A2	SDC1	0	0
JAG1_NOTCH2	JAG1	NOTCH2	0	0
LAMC1_CD44	LAMC1	CD44	0.00637822	0
MDK_NCL	MDK	NCL	0.0104805	0
MDK_SDC2	MDK	SDC2	0	0
MDK_SDC4	MDK	SDC4	0	0
THBS1_CD47	THBS1	CD47	0.00179472	0

## Sheet: myCAF -> Cancer cell 
myCAF -> Cancer cell
Nonresponse - Pre-treatment
Interaction pair	Ligand	Receptor	Interaction strength	p-value
COL1A1_CD44	COL1A1	CD44	0.0271537	0
COMP_CD47	COMP	CD47	0.00100923	0
FN1_CD44	FN1	CD44	0.0222669	0
FN1_SDC1	FN1	SDC1	0	0
MDK_SDC1	MDK	SDC1	0	0
MDK_SDC2	MDK	SDC2	0	0
MDK_SDC4	MDK	SDC4	0.00240496	0
THBS2_CD47	THBS2	CD47	0.00467673	0
Nonresponse - On-treatment
Interaction pair	Ligand	Receptor	Interaction strength	p-value
COL1A1_CD44	COL1A1	CD44	0.0246167	0
COMP_CD47	COMP	CD47	0.00108521	0
FN1_CD44	FN1	CD44	0.0213635	0
FN1_SDC1	FN1	SDC1	0.0144455	0
MDK_SDC1	MDK	SDC1	0.00146181	0
MDK_SDC2	MDK	SDC2	0	0
MDK_SDC4	MDK	SDC4	0.00287347	0
THBS2_CD47	THBS2	CD47	0.00453648	0
Response - Pre-treatment
Interaction pair	Ligand	Receptor	Interaction strength	p-value
COL1A1_CD44	COL1A1	CD44	0.0271797	0
COMP_CD47	COMP	CD47	0.00159485	0
FN1_CD44	FN1	CD44	0.0209988	0
FN1_SDC1	FN1	SDC1	0	0
MDK_SDC1	MDK	SDC1	0	0
MDK_SDC2	MDK	SDC2	0.0031386	0
MDK_SDC4	MDK	SDC4	0.004483	0
THBS2_CD47	THBS2	CD47	0.00689745	0
Response - On-treatment
Interaction pair	Ligand	Receptor	Interaction strength	p-value
COL1A1_CD44	COL1A1	CD44	0.0368857	0
COMP_CD47	COMP	CD47	0	0
FN1_CD44	FN1	CD44	0.0328536	0
FN1_SDC1	FN1	SDC1	0	0
MDK_SDC1	MDK	SDC1	0	0
MDK_SDC2	MDK	SDC2	0	0
MDK_SDC4	MDK	SDC4	0	0
THBS2_CD47	THBS2	CD47	0.0152937	0

## Sheet: iCAF -> Cancer cell
iCAF -> Cancer cell
Non Response - Pre-Treatment
Interaction pair	Ligand	Receptor	Interaction strength	p-value
APP_CD74	APP	CD74	0.0216713	0
COL4A1_SDC4	COL4A1	SDC4	0.000695125	0
COL6A1_SDC4	COL6A1	SDC4	0.0151684	0
IGF1_IGF1R	IGF1	IGF1R	0.000718097	0
MDK_NCL	MDK	NCL	0.0560894	0
MDK_SDC2	MDK	SDC2	0	0
THBS1_SDC1	THBS1	SDC1	0	0
Non response - On-treatment
Interaction pair	Ligand	Receptor	Interaction strength	p-value
APP_CD74	APP	CD74	0	0
COL4A1_SDC4	COL4A1	SDC4	0	0
COL6A1_SDC4	COL6A1	SDC4	0.0180917	0
IGF1_IGF1R	IGF1	IGF1R	0.000429321	0
MDK_NCL	MDK	NCL	0.0526891	0
MDK_SDC2	MDK	SDC2	0	0
THBS1_SDC1	THBS1	SDC1	0.00316587	0
Response - Pre-treatment
Interaction pair	Ligand	Receptor	Interaction strength	p-value
APP_CD74	APP	CD74	0.0984732	0
COL4A1_SDC4	COL4A1	SDC4	0.00125885	0
COL6A1_SDC4	COL6A1	SDC4	0.0118888	0
IGF1_IGF1R	IGF1	IGF1R	0	0
MDK_NCL	MDK	NCL	0.0242147	0
MDK_SDC2	MDK	SDC2	0.00548547	0
THBS1_SDC1	THBS1	SDC1	0	0
Response - On-treatment
Interaction pair	Ligand	Receptor	Interaction strength	p-value
APP_CD74	APP	CD74	0.144219	0
COL4A1_SDC4	COL4A1	SDC4	0	0
COL6A1_SDC4	COL6A1	SDC4	0	0
IGF1_IGF1R	IGF1	IGF1R	0	0
MDK_NCL	MDK	NCL	0.0318763	0
MDK_SDC2	MDK	SDC2	0	0
THBS1_SDC1	THBS1	SDC1	0	0

## Sheet: apCAF-like -> Cancer cell
apCAF-like -> Cancer cell
Nonresponse - Pre-treatment
Interaction pair	Ligand	Receptor	Interaction strength	p-value
COL1A1_CD44	COL1A1	CD44	0.0198817	0
COL6A2_SDC4	COL6A2	SDC4	0.00415856	0
FN1_SDC4	FN1	SDC4	0.0127923	0
MDK_NCL	MDK	NCL	0.0164842	0
MDK_SDC1	MDK	SDC1	0	0
MDK_SDC2	MDK	SDC2	0	0
MDK_SDC4	MDK	SDC4	0.00288521	0
Nonresponse - On-treatment
Interaction pair	Ligand	Receptor	Interaction strength	p-value
COL1A1_CD44	COL1A1	CD44	0.0185149	0
COL6A2_SDC4	COL6A2	SDC4	0.0128754	0
FN1_SDC4	FN1	SDC4	0.0156638	0
MDK_NCL	MDK	NCL	0.0182027	0
MDK_SDC1	MDK	SDC1	0.00182363	0
MDK_SDC2	MDK	SDC2	0	0
MDK_SDC4	MDK	SDC4	0.00358344	0
Response - Pre-treatment
Interaction pair	Ligand	Receptor	Interaction strength	p-value
COL1A1_CD44	COL1A1	CD44	0.0137205	0
COL6A2_SDC4	COL6A2	SDC4	0.0058354	0
FN1_SDC4	FN1	SDC4	0.009016	0
MDK_NCL	MDK	NCL	0.00607736	0
MDK_SDC1	MDK	SDC1	0	0
MDK_SDC2	MDK	SDC2	0.00135722	0
MDK_SDC4	MDK	SDC4	0.00194006	0
Response - On-treatment
Interaction pair	Ligand	Receptor	Interaction strength	p-value
COL1A1_CD44	COL1A1	CD44	0.0168022	0
COL6A2_SDC4	COL6A2	SDC4	0	0
FN1_SDC4	FN1	SDC4	0	0
MDK_NCL	MDK	NCL	0.0097688	0
MDK_SDC1	MDK	SDC1	0	0
MDK_SDC2	MDK	SDC2	0	0
MDK_SDC4	MDK	SDC4	0	0

## Sheet: iCAF -> T cell
iCAF -> T cell
Non Response - Pre-Treatment
Interaction pair	Ligand	Receptor	Interaction strength	p-value
APP_CD74	APP	CD74	0.1059	0
CD99_CD99	CD99	CD99	0.105838	0
COMP_CD47	COMP	CD47	0.00313279	0
CXCL12_CXCR4	CXCL12	CXCR4	0.0723077	0
CXCL9_CXCR3	CXCL9	CXCR3	0	0
Non response - On-treatment
Interaction pair	Ligand	Receptor	Interaction strength	p-value
APP_CD74	APP	CD74	0.102574	0
CD99_CD99	CD99	CD99	0.120536	0
COMP_CD47	COMP	CD47	0.00261223	0
CXCL12_CXCR4	CXCL12	CXCR4	0.103729	0
CXCL9_CXCR3	CXCL9	CXCR3	0	0
Response - Pre-treatment
Interaction pair	Ligand	Receptor	Interaction strength	p-value
APP_CD74	APP	CD74	0.00207797	0
CD99_CD99	CD99	CD99	0.0652042	0
COMP_CD47	COMP	CD47	0.00490435	0
CXCL12_CXCR4	CXCL12	CXCR4	0.121959	0
CXCL9_CXCR3	CXCL9	CXCR3	0.115098	0
Response - On-treatment
Interaction pair	Ligand	Receptor	Interaction strength	p-value
APP_CD74	APP	CD74	0.00756321	0
CD99_CD99	CD99	CD99	0.123852	0
COMP_CD47	COMP	CD47	0.00105677	0
CXCL12_CXCR4	CXCL12	CXCR4	0.1428	0
CXCL9_CXCR3	CXCL9	CXCR3	0.151464	0

## Sheet: vCAF -> T cell
vCAF -> T cell
Non Response - Pre-Treatment
Interaction pair	Ligand	Receptor	Interaction strength	p-value
APP_CD74	APP	CD74	0.093994	0
CXCL12_CXCR4	CXCL12	CXCR4	0.0105345	0
CXCL9_CXCR3	CXCL9	CXCR3	0	0
MIF_CD74_CXCR4	MIF	CD74,CXCR4	0.107292	0
THBS1_CD47	THBS1	CD47	0.00214572	0
Nonresponse - On-treatment
Interaction pair	Ligand	Receptor	Interaction strength	p-value
APP_CD74	APP	CD74	0.101227	0
CXCL12_CXCR4	CXCL12	CXCR4	0.00965725	0
CXCL9_CXCR3	CXCL9	CXCR3	0	0
MIF_CD74_CXCR4	MIF	CD74,CXCR4	0.141773	0
THBS1_CD47	THBS1	CD47	0.00279376	0
Response - Pre-treatment
Interaction pair	Ligand	Receptor	Interaction strength	p-value
APP_CD74	APP	CD74	0.113331	0
CXCL12_CXCR4	CXCL12	CXCR4	0	0
CXCL9_CXCR3	CXCL9	CXCR3	0	0
MIF_CD74_CXCR4	MIF	CD74,CXCR4	0.119634	0
THBS1_CD47	THBS1	CD47	0.00268095	0
Response - On-treatment
Interaction pair	Ligand	Receptor	Interaction strength	p-value
APP_CD74	APP	CD74	0.108524	0
CXCL12_CXCR4	CXCL12	CXCR4	0	0
CXCL9_CXCR3	CXCL9	CXCR3	0.00463858	0
MIF_CD74_CXCR4	MIF	CD74,CXCR4	0.160675	0
THBS1_CD47	THBS1	CD47	0.00303025	0

## Sheet: myCAF -> T cell
myCAF -> T cell
Nonresponse - Pre-treatment
Interaction pair	Ligand	Receptor	Interaction strength	p-value
APP_CD74	APP	CD74	0.0861157	0
CD55_ADGRE5	CD55	ADGRE5	0.00417093	0
CXCL12_CXCR4	CXCL12	CXCR4	0.0219919	0
HLA-F_CD8B	HLA-F	CD8B	0	0
Nonresponse - On-treatment
Interaction pair	Ligand	Receptor	Interaction strength	p-value
APP_CD74	APP	CD74	0.0431322	0
CD55_ADGRE5	CD55	ADGRE5	0.00467225	0
CXCL12_CXCR4	CXCL12	CXCR4	0.0390572	0
HLA-F_CD8B	HLA-F	CD8B	0	0
Response - Pre-treatment
Interaction pair	Ligand	Receptor	Interaction strength	p-value
APP_CD74	APP	CD74	0.0178064	0
CD55_ADGRE5	CD55	ADGRE5	0.125309	0
CXCL12_CXCR4	CXCL12	CXCR4	0.00371062	0
HLA-F_CD8B	HLA-F	CD8B	0.00473486	0
Response - On-treatment
Interaction pair	Ligand	Receptor	Interaction strength	p-value
APP_CD74	APP	CD74	0.0919384	0
CD55_ADGRE5	CD55	ADGRE5	0	0
CXCL12_CXCR4	CXCL12	CXCR4	0.0332999	0
HLA-F_CD8B	HLA-F	CD8B	0.00456644	0

## Sheet: iCAF -> Myeloid cell
iCAF -> Myeloid cell
Non Response - Pre-Treatment
Interaction pair	Ligand	Receptor	Interaction strength	p-value
APP_TREM2_TYROBP	APP	TREM2,TYROBP	0.0434713	0
CXCL12_CXCR4	CXCL12	CXCR4	0.0103772	0
HLA-G_LILRB2	HLA-G	LILRB2	0	0
LAMB1_CD44	LAMB1	CD44	0.0162814	0
TGFB1_TGFBR1_TGFBR2	TGFB1	TGFBR1,TGFBR2	0	0
Non Response - On-Treatment
Interaction pair	Ligand	Receptor	Interaction strength	p-value
APP_TREM2_TYROBP	APP	TREM2,TYROBP	0.0530509	0
CXCL12_CXCR4	CXCL12	CXCR4	0.0168047	0
HLA-G_LILRB2	HLA-G	LILRB2	0	0
LAMB1_CD44	LAMB1	CD44	0.00834049	0
TGFB1_TGFBR1_TGFBR2	TGFB1	TGFBR1,TGFBR2	0	0
Response - Pre-treatment
Interaction pair	Ligand	Receptor	Interaction strength	p-value
APP_TREM2_TYROBP	APP	TREM2,TYROBP	0.0506923	0
CXCL12_CXCR4	CXCL12	CXCR4	0.0136496	0
HLA-G_LILRB2	HLA-G	LILRB2	0	0
LAMB1_CD44	LAMB1	CD44	0.0260647	0
TGFB1_TGFBR1_TGFBR2	TGFB1	TGFBR1,TGFBR2	0.000284377	0
Response - On-Treatment
Interaction pair	Ligand	Receptor	Interaction strength	p-value
APP_TREM2_TYROBP	APP	TREM2,TYROBP	0.000234915	0
CXCL12_CXCR4	CXCL12	CXCR4	0.0170356	0
HLA-G_LILRB2	HLA-G	LILRB2	0.0370131	0
LAMB1_CD44	LAMB1	CD44	0.00129442	0
TGFB1_TGFBR1_TGFBR2	TGFB1	TGFBR1,TGFBR2	0.0558041	0
