# Supplementary material for: Molecular remodeling of cancer-associated fibroblasts in breast cancer patients receiving anti–PD-1 immunotherapy
Source: Front Oncol. 2026 Feb 24;16:1754311. doi: 10.3389/fonc.2026.1754311 (PMC12971403; doi:10.3389/fonc.2026.1754311)
Supplement: Supplementary file 7 [file Table6.xlsx]

## Sheet: THBS1_CD47
Pre treatment					On treatment
Sender	Receiver	p-value	Interaction strength		Sender	Receiver	p-value	Interaction strength
CAF1	B cell	0	0.00174575		CAF1	B cell	0	0.00268855
CAF1	CAF1	0	0.000677284		CAF1	CAF1	0	0.00139494
CAF1	CAF3	0	0.00127051		CAF1	CAF3	0	0.00199318
CAF1	Cancer cell	0	0.000550117		CAF1	Cancer cell	0	0.000688596
CAF1	Myeloid cell	0	0.00142674		CAF1	Endothelial cell	0	0.000863319
CAF1	T cell	0	0.0021782		CAF1	Myeloid cell	0	0.00228711
CAF1	pDC	0	0.00431216		CAF1	T cell	0	0.00298478
CAF2	B cell	0	0.00511068		CAF1	pDC	0	0.00587654
CAF2	CAF1	0	0.00198684		CAF2	B cell	0	0.00636911
CAF2	CAF3	0	0.00372282		CAF2	CAF1	0	0.00331044
CAF2	Cancer cell	0	0.00161419		CAF2	CAF3	0	0.0047263
CAF2	Myeloid cell	0	0.00417935		CAF2	Cancer cell	0	0.00163575
CAF2	T cell	0	0.00637135		CAF2	Endothelial cell	0	0.00205031
CAF2	pDC	0	0.0125616		CAF2	Myeloid cell	0	0.00542108
CAF3	B cell	0	0.00763229		CAF2	T cell	0	0.00706799
CAF3	CAF1	0	0.00297175		CAF2	pDC	0	0.0138607
CAF3	CAF3	0	0.00556348		CAF3	B cell	0	0.00944447
CAF3	Cancer cell	0	0.00241482		CAF3	CAF1	0	0.00491622
CAF3	Myeloid cell	0	0.00624431		CAF3	CAF3	0	0.00701402
CAF3	T cell	0	0.00950902		CAF3	Cancer cell	0	0.00243118
CAF3	pDC	0	0.0186904		CAF3	Endothelial cell	0	0.00304672
					CAF3	Myeloid cell	0	0.00804239
					CAF3	T cell	0	0.0104773
					CAF3	pDC	0	0.0204789

## Sheet: THBS2_CD47
Pre treatment					On treatment
Sender	Receiver	p-value	Interaction strength		Sender	Receiver	p-value	Interaction strength
CAF2	B cell	0	0.0169195		CAF2	B cell	0	0.018317
CAF2	CAF1	0	0.00662573		CAF2	CAF1	0	0.00957584
CAF2	CAF3	0	0.0123646		CAF2	CAF3	0	0.0136347
CAF2	Cancer cell	0	0.0053877		CAF2	Cancer cell	0	0.00474671
CAF2	Myeloid cell	0	0.0138662		CAF2	Endothelial cell	0	0.005945
CAF2	T cell	0	0.0210314		CAF2	Myeloid cell	0	0.0156185
CAF2	pDC	0	0.040879		CAF2	T cell	0	0.0203001
CAF3	B cell	0	0.0176406		CAF2	pDC	0	0.0393062
CAF3	CAF1	0	0.00691123		CAF3	B cell	0	0.0181764
CAF3	CAF3	0	0.0128942		CAF3	CAF1	0	0.00950171
CAF3	Cancer cell	0	0.00562015		CAF3	CAF3	0	0.0135296
CAF3	Myeloid cell	0	0.0144591		CAF3	Cancer cell	0	0.00470978
CAF3	T cell	0	0.021924		CAF3	Endothelial cell	0	0.00589881
CAF3	pDC	0	0.0425772		CAF3	Myeloid cell	0	0.0154983
CAF4	B cell	0	0.00419006		CAF3	T cell	0	0.0201447
CAF4	CAF1	0	0.00162802		CAF3	pDC	0	0.039011
CAF4	CAF3	0	0.00305144		CAF4	B cell	0	0.00534048
CAF4	Cancer cell	0	0.00132258		CAF4	CAF1	0	0.00277442
CAF4	Myeloid cell	0	0.00342592		CAF4	CAF3	0	0.00396193
CAF4	T cell	0	0.00522483		CAF4	Cancer cell	0	0.00137052
CAF4	pDC	0	0.0103127		CAF4	Endothelial cell	0	0.00171798
					CAF4	Myeloid cell	0	0.00454486
					CAF4	T cell	0	0.00592716
					CAF4	pDC	0	0.0116363

## Sheet: CXCL12_CXCR4
Pre treatment					On treatment
Sender	Receiver	p-value	Interaction strength		Sender	Receiver	p-value	Interaction strength
CAF2	B cell	0	0.0106943		CAF1	B cell	0	0.006488
CAF2	Myeloid cell	0	0.00321001		CAF1	Myeloid cell	0	0.0012446
CAF2	T cell	0	0.0188582		CAF1	T cell	0	0.00920858
CAF2	pDC	0	0.0183591		CAF1	pDC	0	0.0116292
CAF3	B cell	0	0.0376815		CAF2	B cell	0	0.0274722
CAF3	Myeloid cell	0	0.0115307		CAF2	Myeloid cell	0	0.00536154
CAF3	T cell	0	0.0650917		CAF2	T cell	0	0.0386498
CAF3	pDC	0	0.063448		CAF2	pDC	0	0.0484312
Endothelial cell	B cell	0	0.00759659		CAF3	B cell	0	0.0788235
Endothelial cell	Myeloid cell	0	0.00227521		CAF3	Myeloid cell	0	0.0160661
Endothelial cell	T cell	0	0.0134278		CAF3	T cell	0	0.108562
Endothelial cell	pDC	0	0.0130705		CAF3	pDC	0	0.133578
					CAF4	B cell	0	0.0232543
					CAF4	Myeloid cell	0	0.00452257
					CAF4	T cell	0	0.0327735
					CAF4	pDC	0	0.0411314
					Endothelial cell	B cell	0	0.0143643
					Endothelial cell	Myeloid cell	0	0.00277327
					Endothelial cell	T cell	0	0.02032
					Endothelial cell	pDC	0	0.025586

## Sheet: MDK_NCL
Pre treatment					On treatment
Sender	Receiver	p-value	Interaction strength		Sender	Receiver	p-value	Interaction strength
CAF1	B cell	0.009	0.00649345		CAF1	CAF1	0	0.0122294
CAF1	CAF1	0	0.0144328		CAF1	CAF3	0	0.0106211
CAF1	CAF3	0	0.0115228		CAF1	Cancer cell	0.011	0.00874794
CAF1	Cancer cell	0	0.00884945		CAF1	Endothelial cell	0.01	0.00891811
CAF1	Endothelial cell	0	0.0103263		CAF1	T cell	0	0.00951826
CAF1	Mast cell	0	0.00871502		CAF1	pDC	0.011	0.00904091
CAF1	Myeloid cell	0	0.00729677		CAF2	CAF1	0	0.0159461
CAF1	T cell	0	0.0110833		CAF2	CAF3	0	0.0138559
CAF1	pDC	0	0.0109737		CAF2	Cancer cell	0	0.0114188
CAF2	B cell	0	0.00947289		CAF2	Endothelial cell	0	0.0116403
CAF2	CAF1	0	0.0209782		CAF2	T cell	0	0.0124214
CAF2	CAF3	0	0.0167709		CAF2	pDC	0	0.0118002
CAF2	Cancer cell	0	0.0128959		CAF3	B cell	0	0.0306777
CAF2	Endothelial cell	0	0.0150378		CAF3	CAF1	0	0.0677208
CAF2	Mast cell	0	0.0127008		CAF3	CAF3	0	0.0592526
CAF2	Myeloid cell	0	0.0106409		CAF3	Cancer cell	0	0.0492295
CAF2	T cell	0	0.0161346		CAF3	Endothelial cell	0	0.0501473
CAF2	pDC	0	0.0159757		CAF3	Mast cell	0	0.0334261
CAF3	B cell	0	0.0374471		CAF3	Myeloid cell	0	0.0325269
CAF3	CAF1	0	0.0801784		CAF3	T cell	0	0.0533726
CAF3	CAF2	0	0.00836969		CAF3	pDC	0	0.0508087
CAF3	CAF3	0	0.064885		CAF4	B cell	0	0.0104958
CAF3	Cancer cell	0	0.0504634		CAF4	CAF1	0	0.023767
CAF3	Endothelial cell	0	0.0584755		CAF4	CAF3	0	0.0206732
CAF3	Mast cell	0	0.0497286		CAF4	Cancer cell	0	0.0170578
CAF3	Myeloid cell	0	0.0419182		CAF4	Endothelial cell	0	0.0173868
CAF3	T cell	0	0.0625391		CAF4	Mast cell	0	0.0114575
CAF3	pDC	0	0.0619522		CAF4	Myeloid cell	0	0.0111425
CAF4	B cell	0	0.0105779		CAF4	T cell	0	0.0185462
CAF4	CAF1	0	0.0233936		CAF4	pDC	0	0.0176241
CAF4	CAF3	0	0.0187111		Cancer cell	B cell	0	0.0129953
CAF4	Cancer cell	0	0.0143943		Cancer cell	CAF1	0	0.0293332
CAF4	Endothelial cell	0	0.0167809		Cancer cell	CAF3	0	0.0255337
CAF4	Mast cell	0	0.0141769		Cancer cell	Cancer cell	0	0.0210866
CAF4	Myeloid cell	0	0.0118804		Cancer cell	Endothelial cell	0	0.0214916
CAF4	T cell	0	0.0180025		Cancer cell	Mast cell	0	0.0141827
CAF4	pDC	0	0.0178256		Cancer cell	Myeloid cell	0	0.0137938
Cancer cell	B cell	0	0.00729605		Cancer cell	T cell	0	0.0229183
Cancer cell	CAF1	0	0.0162008		Cancer cell	pDC	0	0.0217837
Cancer cell	CAF3	0	0.0129389		Endothelial cell	CAF1	0	0.0108573
Cancer cell	Cancer cell	0	0.00994035		Endothelial cell	CAF3	0	0.00942771
Cancer cell	Endothelial cell	0	0.0115972		Endothelial cell	T cell	0.004	0.00844774
Cancer cell	Mast cell	0	0.00978951
Cancer cell	Myeloid cell	0	0.00819784
Cancer cell	T cell	0	0.0124461
Cancer cell	pDC	0	0.0123232
Endothelial cell	CAF1	0	0.0111796
Endothelial cell	CAF3	0	0.00891959
Endothelial cell	Cancer cell	0	0.00684603
Endothelial cell	Endothelial cell	0	0.00799125
Endothelial cell	Mast cell	0	0.00674182
Endothelial cell	Myeloid cell	0.027	0.00564285
Endothelial cell	T cell	0	0.00857855
Endothelial cell	pDC	0	0.00849345

## Sheet: APP_CD74
Pre treatment					On treatment
Sender	Receiver	p-value	Interaction strength		Sender	Receiver	p-value	Interaction strength
CAF1	B cell	0	0.159219		CAF1	B cell	0	0.173932
CAF1	Cancer cell	0	0.0397507		CAF1	Endothelial cell	0	0.134946
CAF1	Endothelial cell	0	0.122355		CAF1	Mast cell	0	0.092628
CAF1	Mast cell	0	0.0826528		CAF1	Myeloid cell	0	0.182686
CAF1	Myeloid cell	0	0.175073		CAF1	T cell	0	0.111007
CAF1	T cell	0	0.100484		CAF1	pDC	0	0.186914
CAF1	pDC	0	0.178609		CAF2	B cell	0	0.0775949
CAF2	B cell	0	0.162493		CAF2	Endothelial cell	0	0.0586689
CAF2	Cancer cell	0	0.0406869		CAF2	Mast cell	0	0.0391871
CAF2	Endothelial cell	0	0.124983		CAF2	Myeloid cell	0	0.0819815
CAF2	Mast cell	0	0.0845104		CAF2	T cell	0	0.0475179
CAF2	Myeloid cell	0	0.178603		CAF2	pDC	0	0.0841185
CAF2	T cell	0	0.102697		CAF3	B cell	0	0.180223
CAF2	pDC	0	0.182195		CAF3	Cancer cell	0.018	0.0209092
CAF3	B cell	0	0.178015		CAF3	Endothelial cell	0	0.140066
CAF3	Cancer cell	0	0.0452016		CAF3	Mast cell	0	0.0963211
CAF3	Endothelial cell	0	0.137511		CAF3	Myeloid cell	0	0.189221
CAF3	Mast cell	0	0.0934144		CAF3	T cell	0	0.11534
CAF3	Myeloid cell	0	0.195306		CAF3	pDC	0	0.193564
CAF3	T cell	0	0.11328		Cancer cell	B cell	0	0.0603585
CAF3	pDC	0	0.199152		Cancer cell	Endothelial cell	0	0.0454295
Cancer cell	B cell	0	0.0527299		Cancer cell	Mast cell	0	0.030203
Cancer cell	Endothelial cell	0	0.0393668		Cancer cell	Myeloid cell	0	0.0638381
Cancer cell	Mast cell	0	0.0258013		Cancer cell	T cell	0	0.0366968
Cancer cell	Myeloid cell	0	0.0587207		Cancer cell	pDC	0	0.0655359
Cancer cell	T cell	0	0.0317925		Endothelial cell	B cell	0	0.238892
Cancer cell	pDC	0	0.060078		Endothelial cell	Cancer cell	0	0.0295877
Endothelial cell	B cell	0	0.222242		Endothelial cell	Endothelial cell	0	0.188671
Endothelial cell	Cancer cell	0	0.0587916		Endothelial cell	Mast cell	0	0.132077
Endothelial cell	Endothelial cell	0	0.173802		Endothelial cell	Myeloid cell	0	0.249926
Endothelial cell	Mast cell	0	0.119683		Endothelial cell	T cell	0	0.15693
Endothelial cell	Myeloid cell	0	0.24256		Endothelial cell	pDC	0	0.255224
Endothelial cell	T cell	0	0.144246		pDC	B cell	0	0.213226
Endothelial cell	pDC	0	0.247051		pDC	Cancer cell	0	0.025651
pDC	B cell	0	0.209974		pDC	Endothelial cell	0	0.167215
pDC	Cancer cell	0	0.0549092		pDC	Mast cell	0	0.116136
pDC	Endothelial cell	0	0.163645		pDC	Myeloid cell	0	0.223422
pDC	Mast cell	0	0.112259		pDC	T cell	0	0.138468
pDC	Myeloid cell	0	0.229501		pDC	pDC	0	0.228329
pDC	T cell	0	0.135533
pDC	pDC	0	0.233825

## Sheet: COMP_CD47
Pre treatment					On treatment
Sender	Receiver	p-value	Interaction strength		Sender	Receiver	p-value	Interaction strength
CAF2	B cell	0	0.00370613		CAF3	B cell	0	0.00164678
CAF2	CAF1	0	0.00143956		CAF3	CAF1	0	0.000853989
CAF2	CAF3	0	0.00269865		CAF3	CAF3	0	0.00122052
CAF2	Cancer cell	0	0.00116944		CAF3	Cancer cell	0	0.000421447
CAF2	Myeloid cell	0	0.00302997		CAF3	Endothelial cell	0	0.00052842
CAF2	T cell	0	0.00462194		CAF3	Myeloid cell	0	0.00140067
CAF2	pDC	0	0.00912811		CAF3	T cell	0	0.00182843
CAF3	B cell	0	0.00260787		CAF3	pDC	0	0.00360393
CAF3	CAF1	0	0.00101229
CAF3	CAF3	0	0.00189838
CAF3	Cancer cell	0	0.000822272
CAF3	Myeloid cell	0	0.00213166
CAF3	T cell	0	0.00325318
CAF3	pDC	0	0.0064335

## Sheet: CD99_CD99
Pre treatment					On treatment
Sender	Receiver	p-value	Interaction strength		Sender	Receiver	p-value	Interaction strength
CAF1	CAF1	0	0.0907485		CAF1	CAF1	0	0.0975449
CAF1	CAF2	0	0.0716232		CAF1	CAF3	0	0.139785
CAF1	CAF3	0	0.126609		CAF1	CAF4	0	0.100284
CAF1	Endothelial cell	0	0.0761554		CAF1	Endothelial cell	0	0.0818774
CAF1	Mast cell	0	0.0644385		CAF1	Mast cell	0	0.0704835
CAF1	T cell	0	0.0761891		CAF1	T cell	0	0.0963984
CAF1	pDC	0	0.0630413		CAF1	pDC	0	0.0776819
CAF2	CAF1	0	0.0716232		CAF2	CAF3	0.017	0.0523107
CAF2	CAF2	0	0.056279		CAF3	CAF1	0	0.139785
CAF2	CAF3	0	0.100763		CAF3	CAF2	0.017	0.0523107
CAF2	Endothelial cell	0	0.0599029		CAF3	CAF3	0	0.196338
CAF2	Mast cell	0	0.0505497		CAF3	CAF4	0	0.143521
CAF2	T cell	0	0.0599299		CAF3	Endothelial cell	0	0.118222
CAF2	pDC	0.002	0.0494378		CAF3	Mast cell	0	0.102334
CAF3	CAF1	0	0.126609		CAF3	Myeloid cell	0	0.0640228
CAF3	CAF2	0	0.100763		CAF3	T cell	0	0.138218
CAF3	CAF3	0	0.173929		CAF3	pDC	0	0.112392
CAF3	CAF4	0	0.0563775		CAF4	CAF1	0	0.100284
CAF3	Endothelial cell	0	0.106927		CAF4	CAF3	0	0.143521
CAF3	Mast cell	0	0.0909419		CAF4	CAF4	0	0.103091
CAF3	Myeloid cell	0	0.0619686		CAF4	Endothelial cell	0	0.0842174
CAF3	T cell	0	0.106973		CAF4	Mast cell	0	0.0725236
CAF3	pDC	0	0.0890248		CAF4	T cell	0	0.0991086
CAF4	CAF3	0	0.0563775		CAF4	pDC	0	0.0799124
Endothelial cell	CAF1	0	0.0761554		Endothelial cell	CAF1	0	0.0818774
Endothelial cell	CAF2	0	0.0599029		Endothelial cell	CAF3	0	0.118222
Endothelial cell	CAF3	0	0.106927		Endothelial cell	CAF4	0	0.0842174
Endothelial cell	Endothelial cell	0	0.0637444		Endothelial cell	Endothelial cell	0	0.0685352
Endothelial cell	Mast cell	0	0.0538258		Endothelial cell	Mast cell	0	0.058879
Endothelial cell	T cell	0	0.063773		Endothelial cell	T cell	0	0.0808985
Endothelial cell	pDC	0	0.0526458		Endothelial cell	pDC	0	0.064975
Mast cell	CAF1	0	0.0644385		Mast cell	CAF1	0	0.0704835
Mast cell	CAF2	0	0.0505497		Mast cell	CAF3	0	0.102334
Mast cell	CAF3	0	0.0909419		Mast cell	CAF4	0	0.0725236
Mast cell	Endothelial cell	0	0.0538258		Mast cell	Endothelial cell	0	0.058879
Mast cell	T cell	0	0.0538501		Mast cell	T cell	0	0.0696305
Myeloid cell	CAF3	0	0.0619686		Mast cell	pDC	0.012	0.0557903
T cell	CAF1	0	0.0761891		Myeloid cell	CAF3	0	0.0640228
T cell	CAF2	0	0.0599299		T cell	CAF1	0	0.0963984
T cell	CAF3	0	0.106973		T cell	CAF3	0	0.138218
T cell	Endothelial cell	0	0.063773		T cell	CAF4	0	0.0991086
T cell	Mast cell	0	0.0538501		T cell	Endothelial cell	0	0.0808985
T cell	T cell	0	0.0638016		T cell	Mast cell	0	0.0696305
T cell	pDC	0	0.0526697		T cell	T cell	0	0.095264
pDC	CAF1	0	0.0630413		T cell	pDC	0	0.076749
pDC	CAF2	0.002	0.0494378		pDC	CAF1	0	0.0776819
pDC	CAF3	0	0.0890248		pDC	CAF3	0	0.112392
pDC	Endothelial cell	0	0.0526458		pDC	CAF4	0	0.0799124
pDC	T cell	0	0.0526697		pDC	Endothelial cell	0	0.064975
					pDC	Mast cell	0.012	0.0557903
					pDC	T cell	0	0.076749
					pDC	pDC	0.001	0.0615875

## Sheet: MDK_ITGA4_ITGB1
Pre treatment					On treatment
Sender	Receiver	p-value	Interaction strength		Sender	Receiver	p-value	Interaction strength
CAF1	B cell	0	0.00124969		CAF1	Myeloid cell	0	0.00129796
CAF1	Myeloid cell	0	0.00193303		CAF1	T cell	0	0.00326082
CAF1	T cell	0	0.00366625		CAF1	pDC	0	0.00180123
CAF1	pDC	0	0.00219102		CAF2	Myeloid cell	0	0.00169815
CAF2	B cell	0	0.00182753		CAF2	T cell	0	0.00426361
CAF2	Myeloid cell	0	0.00282593		CAF2	pDC	0	0.00235621
CAF2	T cell	0	0.00535545		CAF3	Myeloid cell	0	0.00756756
CAF2	pDC	0	0.00320271		CAF3	T cell	0	0.0188329
CAF3	B cell	0	0.00739286		CAF3	pDC	0	0.0104762
CAF3	Myeloid cell	0	0.011397		CAF4	Myeloid cell	0	0.00254913
CAF3	T cell	0	0.0214336		CAF4	T cell	0	0.00639195
CAF3	pDC	0	0.0129017		CAF4	pDC	0	0.00353578
CAF4	B cell	0	0.00204254		Cancer cell	Myeloid cell	0	0.00316222
CAF4	Myeloid cell	0	0.00315803		Cancer cell	T cell	0	0.00792195
CAF4	T cell	0	0.00598305		Cancer cell	pDC	0	0.00438513
CAF4	pDC	0	0.00357894		Endothelial cell	Myeloid cell	0	0.00115091
Cancer cell	B cell	0	0.00140508		Endothelial cell	T cell	0	0.00289202
Cancer cell	Myeloid cell	0	0.00217319		Endothelial cell	pDC	0	0.00159724
Cancer cell	T cell	0	0.00412085
Cancer cell	pDC	0	0.00246316
Endothelial cell	B cell	0	0.000965101
Endothelial cell	Myeloid cell	0	0.00149305
Endothelial cell	T cell	0	0.00283289
Endothelial cell	pDC	0	0.00169242

## Sheet: FN1_ITGA4_ITGB1
Pre treatment					On treatment
Sender	Receiver	p-value	Interaction strength		Sender	Receiver	p-value	Interaction strength
CAF1	B cell	0	0.00672533		CAF1	Myeloid cell	0	0.0070201
CAF1	Myeloid cell	0	0.0103717		CAF1	T cell	0	0.0174848
CAF1	T cell	0	0.0195232		CAF1	pDC	0	0.00972041
CAF1	pDC	0	0.0117427		CAF2	Myeloid cell	0	0.0172471
CAF2	B cell	0	0.0157827		CAF2	T cell	0	0.0423073
CAF2	Myeloid cell	0	0.0242201		CAF2	pDC	0	0.023787
CAF2	T cell	0	0.0450349		CAF3	Myeloid cell	0	0.0152563
CAF2	pDC	0	0.0273711		CAF3	T cell	0	0.0375344
CAF3	B cell	0	0.0138781		CAF3	pDC	0	0.0210575
CAF3	Myeloid cell	0	0.0213193		CAF4	Myeloid cell	0	0.0100956
CAF3	T cell	0	0.0397428		CAF4	T cell	0	0.0250292
CAF3	pDC	0	0.0241022		CAF4	pDC	0	0.0139622
CAF4	B cell	0	0.0091939		Endothelial cell	Myeloid cell	0	0.00183154
CAF4	Myeloid cell	0	0.0141595		Endothelial cell	T cell	0	0.00459759
CAF4	T cell	0	0.0265637		Endothelial cell	pDC	0	0.00254116
CAF4	pDC	0	0.0160232		Myeloid cell	Myeloid cell	0	0.00176179
Cancer cell	B cell	0	0.000529491		Myeloid cell	T cell	0	0.00442297
Cancer cell	Myeloid cell	0	0.00081934		Myeloid cell	pDC	0	0.00244445
Cancer cell	T cell	0	0.00155554
Cancer cell	pDC	0	0.000928833
Endothelial cell	B cell	0	0.00163921
Endothelial cell	Myeloid cell	0	0.002535
Endothelial cell	T cell	0	0.00480536
Endothelial cell	pDC	0	0.0028731
Myeloid cell	B cell	0	0.00151648
Myeloid cell	Myeloid cell	0	0.00234536
Myeloid cell	T cell	0	0.00444664
Myeloid cell	pDC	0	0.00265824

## Sheet: JAG1_NOTCH2
Pre treatment					On treatment
Sender	Receiver	p-value	Interaction strength		Sender	Receiver	p-value	Interaction strength
CAF1	CAF2	0	0.013356		CAF1	CAF3	0	0.0223952
CAF1	CAF3	0	0.021751		CAF1	pDC	0	0.0120302
CAF1	Cancer cell	0	0.00268823		Endothelial cell	CAF3	0	0.00329408
CAF1	Myeloid cell	0	0.00261443		Endothelial cell	pDC	0	0.00175365
CAF1	pDC	0	0.0109068
CAF3	CAF2	0	0.00151654
CAF3	CAF3	0	0.00248854
CAF3	Cancer cell	0	0.000302344
CAF3	Myeloid cell	0	0.000294025
CAF3	pDC	0	0.00123572
Endothelial cell	CAF2	0	0.0019766
Endothelial cell	CAF3	0	0.00324252
Endothelial cell	Cancer cell	0	0.00039421
Endothelial cell	Myeloid cell	0	0.000383364
Endothelial cell	pDC	0	0.00161073

[truncated: 2 more sheets: MPZL1_MPZL1, CD46_JAG1]
